# Supplementary material for: BrlA and AbaA Govern Virulence-Required Dimorphic Switch, Conidiation, and Pathogenicity in a Fungal Insect Pathogen
Source: mSystems. 2019 Jul 9;4(4):e00140-19. doi: 10.1128/mSystems.00140-19 (PMC6616149; doi:10.1128/mSystems.00140-19)
Supplement: TABLE S2 [file mSystems.00140-19-st002.xlsx]

## Sheet: Table S2
Gene ID	tag loci	log2 R	p value	p adjusted	annotation	Regulated
1	BBA_08861	-8.9161	1.51e-33	2.34e-31	Uncharacterized protein	down
19891804	BBA_08792	-8.8894	3.41e-33	5.07e-31	DUF300 domain protein, putative	down
19892007	BBA_08995	-8.8329	5.32e-32	7.5e-30	Uncharacterized protein	down
Novel00506	Novel00506	-8.665	4.67e-77	6.41e-74	Uncharacterized protein	down
19886961	BBA_03949	-8.4709	2.76e-07	4.49e-06	Hydroxyacylglutathione hydrolase	down
19890626	BBA_07614	-8.0849	5.63e-20	3.68e-18	Uncharacterized protein	down
19888283	BBA_05271	-8.0587	3.29e-34	5.31e-32	Fatty acid hydroxylase superfamily protein	down
19886027	BBA_03015	-7.9659	1.7e-49	5.82e-47	Class I hydrophobin	down
19885466	BBA_02454	-7.9242	6.4e-07	9.58e-06	Uncharacterized protein	down
19885544	BBA_02532	-7.6512	1.31e-38	2.57e-36	S-layer protein	down
19891540	BBA_08528	-7.4048	5.79e-08	1.06e-06	Uncharacterized protein	down
19885979	BBA_02967	-7.3958	8.15e-26	7.85e-24	Mmc protein	down
19888192	BBA_05180	-7.3371	4.42e-143	4.86e-139	Uncharacterized protein	down
19883153	BBA_00141	-7.3181	1.4e-35	2.37e-33	Uncharacterized protein	down
19892792	BBA_09780	-7.2322	5.62e-12	1.77e-10	Uncharacterized protein	down
Novel00824	Novel00824	-6.8594	3.57e-08	6.8e-07		down
19892183	BBA_09171	-6.815	5.38e-06	6.54e-05	Uncharacterized protein	down
19885713	BBA_02701	-6.7467	5.67e-22	4.39e-20	Asp-hemolysin	down
19883601	BBA_00589	-6.6559	4.6e-36	8.14e-34	Pyruvate dehydrogenase	down
19893088	BBA_10076	-6.5915	1.28e-11	3.85e-10	CAMK family protein kinase	down
19890471	BBA_07459	-6.5727	3.98e-13	1.42e-11	Sterol glucosyltransferase	down
19888284	BBA_05272	-6.5402	3.51e-71	2.97e-68	ABC transporter	down
19888186	BBA_05174	-6.5334	1.83e-71	1.67e-68	Uncharacterized protein	down
19891536	BBA_08524	-6.3911	5.08e-06	6.25e-05	Uncharacterized protein	down
19892315	BBA_09303	-6.3562	2.06e-38	3.89e-36	Uncharacterized protein	down
Novel00928	Novel00928	-6.3254	9.15e-06	0.00010536		down
19892638	BBA_09626	-6.32	1.3e-06	1.82e-05	Uncharacterized protein	down
Novel00836	Novel00836	-6.3198	2.61e-27	2.76e-25	Uncharacterized protein	down
19892699	BBA_09687	-6.3093	7.87e-27	8.16e-25	Uncharacterized protein	down
19892239	BBA_09227	-6.1837	5.59e-20	3.68e-18	Ferric reductase like transmembrane component	down
19893322	BBA_10310	-6.1388	7.08e-06	8.41e-05	Uncharacterized protein	down
19890302	BBA_07290	-6.1306	6.01e-89	1.32e-85	Uncharacterized protein	down
19884627	BBA_01615	-6.1049	2.61e-13	9.51e-12	Aquaporin-2	down
19892847	BBA_09835	-6.0669	4.32e-17	2.16e-15	Uncharacterized protein	down
19892788	BBA_09776	-6.0492	8.25e-11	2.23e-09	Uncharacterized protein	down
19888169	BBA_05157	-5.9922	1.26e-28	1.47e-26	Uncharacterized protein	down
19889694	BBA_06682	-5.9912	7.43e-58	4.29e-55	Uncharacterized protein	down
19888187	BBA_05175	-5.8461	2.41e-28	2.67e-26	LCCL domain-containing protein	down
Novel00837	Novel00837	-5.8315	1.67e-31	2.27e-29	Uncharacterized protein	down
19888891	BBA_05879	-5.8061	7.7e-08	1.39e-06	Aorsin-like protein	down
Novel00827	Novel00827	-5.7794	9.8e-06	0.00011228		down
19887044	BBA_04032	-5.733	1.84e-91	5.06e-88	Hydrolase, alpha/beta fold family protein	down
19891805	BBA_08793	-5.7299	1.44e-52	6.34e-50	Uncharacterized protein	down
19892845	BBA_09833	-5.5707	3.76e-12	1.21e-10	Uncharacterized protein	down
19893009	BBA_09997	-5.5322	0.0017527	0.010362	Uncharacterized protein	down
Novel00664	Novel00664	-5.4998	1.77e-12	5.87e-11		down
19890799	BBA_07787	-5.4109	2.8e-24	2.48e-22	Cobalamin synthesis protein	down
19885656	BBA_02644	-5.3113	1.3e-96	7.17e-93	Ncp1-like protein	down
19890625	BBA_07613	-5.3032	1.22e-92	4.45e-89	Cytochrome P450 CYP684A2	down
19889738	BBA_06726	-5.2328	2.51e-30	3.17e-28	Cytochrome P450 CYP625A1	down
19889163	BBA_06151	-5.2106	0.00019728	0.0015956	Ferric reductase like transmembrane component	down
19890349	BBA_07337	-5.2087	7.14e-12	2.23e-10	Alcohol dehydrogenase	down
19886194	BBA_03182	-5.1763	0.0083292	0.03793	Uncharacterized protein	down
19891701	BBA_08689	-5.1498	5.81e-13	2.04e-11	Putative GMC oxidoreductase	down
19888189	BBA_05177	-5.1087	3.9e-07	6.1e-06	Enoyl reductase	down
19892309	BBA_09297	-5.0989	1.45e-11	4.33e-10	Uncharacterized protein	down
19892308	BBA_09296	-5.0462	9.46e-19	5.47e-17	Uncharacterized protein	down
19892838	BBA_09826	-4.9107	1.91e-05	0.00020367	Uncharacterized protein	down
19890661	BBA_07649	-4.9046	1.53e-87	2.79e-84	Major facilitator superfamily transporter	down
19888715	BBA_05703	-4.8941	6.3e-55	3.3e-52	Methyltransferase domain-containing protein	down
Novel00257	Novel00257	-4.8878	3.61e-17	1.83e-15	Uncharacterized protein	down
19888714	BBA_05702	-4.8779	1.31e-84	2.06e-81	WSC domain-containing protein	down
19893085	BBA_10073	-4.8711	2.43e-28	2.67e-26	Uncharacterized protein	down
19893111	BBA_10099	-4.8409	2.27e-07	3.76e-06	Uncharacterized protein	down
19890660	BBA_07648	-4.7833	2.2e-51	8.34e-49	Uncharacterized protein	down
19892074	BBA_09062	-4.7669	1.83e-05	0.00019584	Uncharacterized protein	down
19893090	BBA_10078	-4.7238	1.45e-05	0.00015937	Uncharacterized protein	down
19888417	BBA_05405	-4.6782	1.82e-08	3.65e-07	Uncharacterized protein	down
19893084	BBA_10072	-4.6333	4.01e-06	5.03e-05	Basic proline-rich protein	down
19891955	BBA_08943	-4.6236	4.11e-14	1.66e-12	Uncharacterized protein	down
19887659	BBA_04647	-4.6063	1.78e-07	3.02e-06	H(+)-myo-inositol cotransporter	down
19892038	BBA_09026	-4.5777	2e-06	2.68e-05	Isochorismatase family protein	down
19885657	BBA_02645	-4.5644	9.86e-68	7.73e-65	Beta-1, 3-glucan binding protein	down
Novel00085	Novel00085	-4.5293	6.85e-08	1.24e-06		down
19890385	BBA_07373	-4.5278	1.26e-20	8.92e-19	Uncharacterized protein	down
19892223	BBA_09211	-4.5027	2.89e-08	5.61e-07	Exo-beta-1,3-glucanase, putative	down
19887806	BBA_04794	-4.4341	0.00091733	0.005994	Uncharacterized protein	down
19892117	BBA_09105	-4.4101	1.12e-06	1.59e-05	Uncharacterized protein	down
19884409	BBA_01397	-4.3668	5.03e-06	6.2e-05	ABC multidrug transporter, putative	down
19892465	BBA_09453	-4.3616	0.00039329	0.0029228	Uncharacterized protein	down
Novel00924	Novel00924	-4.3317	2.7e-05	0.00027596	Ferric/cupric reductase transmembrane component 2	down
Novel00848	Novel00848	-4.321	0.0058521	0.028492	Uncharacterized protein	down
19892385	BBA_09373	-4.3143	9.34e-52	3.8e-49	Inorganic pyrophosphatase	down
19891753	BBA_08741	-4.3119	7.18e-07	1.06e-05	Uncharacterized protein	down
19889182	BBA_06170	-4.2756	1.57e-31	2.16e-29	Cry3Aa protein	down
19892001	BBA_08989	-4.2527	2.04e-05	0.00021547	Short-chain dehydrogenase	down
19892140	BBA_09128	-4.2452	2.66e-48	8.85e-46	Concanavalin A-like lectin/glucanase	down
19884975	BBA_01963	-4.2259	1.24e-07	2.17e-06	Pepsin A1	down
19884851	BBA_01839	-4.2185	0.0045159	0.02299	Uncharacterized protein	down
19887305	BBA_04293	-4.2116	1.95e-06	2.62e-05	Peptidase M61 domain-containing protein	down
19888664	BBA_05652	-4.1643	2.36e-21	1.77e-19	Uncharacterized protein	down
19892188	BBA_09176	-4.1133	4.54e-06	5.63e-05	Alkaline serine protease AorO	down
Novel00897	Novel00897	-4.0982	0.0012647	0.0078882	Uncharacterized protein	down
19888281	BBA_05269	-4.0981	1.49e-28	1.72e-26	Elongation of fatty acids protein (EC 2.3.1.199) (Very-long-chain 3-oxoacyl-CoA synthase)	down
19885014	BBA_02002	-4.0806	6.17e-05	0.0005751	F-box domain containing protein	down
19885529	BBA_02517	-4.0658	6.43e-36	1.12e-33	BR serine/threonine-protein kinase	down
Novel00535	Novel00535	-4.0419	0.0016723	0.009945		down
19888019	BBA_05007	-4.0257	3.61e-23	3.02e-21	Glycosyltransferase family 4	down
19886774	BBA_03762	-4.0211	9.17e-06	0.00010547	Protein kinase subdomain-containing protein	down
19889230	BBA_06218	-3.9898	5.02e-10	1.23e-08	Uncharacterized protein	down
19892131	BBA_09119	-3.9523	3.02e-66	2.21e-63	Phosphoesterase-like protein	down
19883105	BBA_00093	-3.9469	7.8e-07	1.14e-05	Methyltransferase domain-containing protein	down
19883100	BBA_00088	-3.9307	2.85e-05	0.00029047	C6 finger domain protein	down
19890303	BBA_07291	-3.9304	5.81e-41	1.3e-38	Peptidase A4 family protein	down
19888791	BBA_05779	-3.8873	3.93e-08	7.42e-07	Short chain dehydrogenase	down
Novel00209	Novel00209	-3.8789	2.84e-21	2.12e-19		down
19883928	BBA_00916	-3.8482	8.28e-07	1.2e-05	Uncharacterized protein	down
Novel00132	Novel00132	-3.8314	3.01e-54	1.5e-51	Uncharacterized protein	down
19890624	BBA_07612	-3.8043	7.48e-59	4.56e-56	FAD binding domain-containing protein	down
19889615	BBA_06603	-3.8008	6.53e-05	0.00060642	Uncharacterized protein	down
19892439	BBA_09427	-3.7808	1.4e-63	9.07e-61	Serine carboxypeptidase	down
19890008	BBA_06996	-3.7573	5.98e-20	3.88e-18	AMP-binding enzyme	down
19892220	BBA_09208	-3.742	2.11e-06	2.82e-05	Dimethylaniline monooxygenase	down
19890515	BBA_07503	-3.7417	6.56e-41	1.44e-38	2-C-methyl-D-erythritol 2,4-cyclodiphosphate synthase	down
19889465	BBA_06453	-3.717	1.03e-45	3.22e-43	Uncharacterized protein	down
19885712	BBA_02700	-3.7163	8.13e-28	8.76e-26	Uncharacterized protein	down
19883205	BBA_00193	-3.712	3.94e-52	1.66e-49	Galactose oxidase	down
19892440	BBA_09428	-3.6713	1.96e-18	1.11e-16	Peptidase family M3	down
19884043	BBA_01031	-3.6668	4.32e-42	1.01e-39	Uncharacterized protein	down
19885620	BBA_02608	-3.6522	5.55e-07	8.39e-06	Biotrophy-associated secreted protein 2	down
19886225	BBA_03213	-3.6316	8.83e-12	2.72e-10	Putative aspartic protease	down
19883708	BBA_00696	-3.6071	7e-16	3.17e-14	Uncharacterized protein	down
19883374	BBA_00362	-3.6023	5.88e-14	2.35e-12	Uncharacterized protein	down
19888185	BBA_05173	-3.601	4.51e-19	2.74e-17	Cytochrome P450 CYP52G6	down
19886214	BBA_03202	-3.6004	5.51e-55	3.03e-52	Phospholipase C PLC-C	down
19886118	BBA_03106	-3.5986	5.68e-41	1.3e-38	Xaa-pro dipeptidase	down
19883331	BBA_00319	-3.5938	3.56e-12	1.15e-10	Peptidase S8	down
Novel00793	Novel00793	-3.5822	1.11e-42	2.71e-40		down
19883482	BBA_00470	-3.5809	1.34e-05	0.0001484	ATP-grasp enzyme-like protein	down
19890132	BBA_07120	-3.5796	5.96e-10	1.44e-08	Major facilitator superfamily transporter	down
19889849	BBA_06837	-3.5354	1.67e-44	4.59e-42	GNAT family acetyltransferase, putative	down
19890006	BBA_06994	-3.5345	6.9e-43	1.72e-40	Putative apoptosis-inducing factor (AIF)	down
19887765	BBA_04753	-3.5217	2.46e-08	4.83e-07	Concanavalin A-like lectin/glucanase	down
Novel00963	Novel00963	-3.5148	2.25e-08	4.45e-07	Uncharacterized protein	down
19893156	BBA_10144	-3.503	9.11e-25	8.27e-23	Methyltransferase type 11	down
19890298	BBA_07286	-3.4805	5.27e-51	1.87e-48	Phosphoesterase-like protein	down
19891678	BBA_08666	-3.4596	2.79e-06	3.63e-05	Bacteriodes thetaiotaomicron symbiotic chitinase	down
19886985	BBA_03973	-3.4249	0.00036317	0.0027262	Uncharacterized protein	down
19884796	BBA_01784	-3.4219	1.24e-19	7.71e-18	Glycosyl transferase	down
19890086	BBA_07074	-3.4127	7.69e-40	1.59e-37	Methyltransferase domain-containing protein	down
19883748	BBA_00736	-3.376	8.24e-33	1.19e-30	Uncharacterized protein	down
19892244	BBA_09232	-3.3699	0.010102	0.044439	Uncharacterized protein	down
19890517	BBA_07505	-3.3511	2.33e-42	5.56e-40	Peptidase A4 family protein	down
19887098	BBA_04086	-3.3301	4.96e-24	4.29e-22	Zn2C6-type transcription factor	down
19883640	BBA_00628	-3.3239	1.02e-40	2.15e-38	Salicylate hydroxylase	down
19887656	BBA_04644	-3.3137	0.0051259	0.025553	Subtilase-like protein	down
19883334	BBA_00322	-3.2681	0.0090023	0.040294	Metalloprotease-like protein	down
19883103	BBA_00091	-3.2637	1.05e-16	5.07e-15	15-hydroxyprostaglandin dehydrogenase (NAD(+))	down
19889468	BBA_06456	-3.2611	8.42e-05	0.00076057	HAD-superfamily hydrolase, subfamily IA, variant 1	down
19891155	BBA_08143	-3.2554	0.00030915	0.0023763	Uncharacterized protein	down
19892228	BBA_09216	-3.2516	9.09e-15	3.84e-13	Uncharacterized protein	down
Novel00688	Novel00688	-3.2356	3.96e-09	8.58e-08		down
19891913	BBA_08901	-3.2349	8.25e-23	6.82e-21	Peptidase S8/S53, subtilisin/kexin/sedolisin	down
Novel00825	Novel00825	-3.2295	0.00012064	0.0010385	Uncharacterized protein	down
19887983	BBA_04971	-3.2261	9.56e-36	1.64e-33	Uncharacterized protein	down
19886594	BBA_03582	-3.2007	1.45e-32	2.07e-30	O-methyltransferase family protein	down
19888017	BBA_05005	-3.1851	1.31e-16	6.19e-15	Uncharacterized protein	down
19890376	BBA_07364	-3.1642	1.27e-18	7.28e-17	Tat pathway signal sequence	down
19892268	BBA_09256	-3.1609	1.22e-18	7.04e-17	Prephenate dehydratase	down
19885472	BBA_02460	-3.1593	1.74e-47	5.64e-45	Endonuclease/exonuclease/phosphatase family	down
19890293	BBA_07281	-3.1554	2.89e-20	1.98e-18	Urea active transporter	down
19883244	BBA_00232	-3.1428	6.31e-11	1.74e-09	Uncharacterized protein	down
19885592	BBA_02580	-3.1365	3.61e-07	5.69e-06	Allergen-like protein	down
19888179	BBA_05167	-3.1268	1.26e-09	2.93e-08	Peptidase family M48	down
19890347	BBA_07335	-3.1074	1.1e-13	4.27e-12	Cytochrome P450 CYP655C1	down
19893252	BBA_10240	-3.1025	1.68e-37	3.13e-35	Histidine acid phosphatase	down
19893278	BBA_10266	-3.0861	5.38e-10	1.31e-08	Sugar transporter	down
19890306	BBA_07294	-3.0811	5.74e-07	8.67e-06	Protease S8 tripeptidyl peptidase I (Cln2)	down
19886936	BBA_03924	-3.0782	0.00031081	0.0023817	Uncharacterized protein	down
19892630	BBA_09618	-3.077	9.78e-20	6.14e-18	Dynamin GTPase, putative	down
19889311	BBA_06299	-3.0696	0.00058439	0.0040678	Peptidase M23B	down
19886480	BBA_03468	-3.0695	0.0038753	0.020269	Uncharacterized protein	down
19891730	BBA_08718	-3.0653	0.00030225	0.0023336	Ankyrin repeat protein	down
19885639	BBA_02627	-3.0569	2.91e-24	2.55e-22	Uncharacterized protein	down
19886977	BBA_03965	-3.0563	0.0084311	0.038236	Aorsin-like protein	down
19893375	BBA_10365	-3.0563	0.00033816	0.0025651	Restless-like transposase	down
19886921	BBA_03909	-3.0531	3.73e-44	9.98e-42	Filamentous hemagglutinin / adhesin	down
19890007	BBA_06995	-3.0464	1.18e-26	1.18e-24	Aerobactin siderophore biosynthesis protein iucB	down
19890130	BBA_07118	-3.0401	4.46e-44	1.17e-41	Bacterial-type extracellular deoxyribonuclease	down
19890663	BBA_07651	-3.0154	1.2e-43	3.07e-41	TfdA family Taurine catabolism dioxygenase TauD	down
19889696	BBA_06684	-3.0109	5.68e-21	4.1e-19	WSC domain-containing protein	down
19890955	BBA_07943	-3.0019	2e-39	4.06e-37	Glycerophosphoryl diester phosphodiesterase	down
19890414	BBA_07402	-2.9964	1.74e-28	1.99e-26	Kelch repeat protein	down
19887620	BBA_04608	-2.9942	0.0025428	0.014113	Uncharacterized protein	down
19890649	BBA_07637	-2.9747	1.71e-07	2.91e-06	Uncharacterized protein	down
19890929	BBA_07917	-2.965	1.51e-13	5.69e-12	Uncharacterized protein	down
19893192	BBA_10180	-2.948	3.58e-28	3.89e-26	MFS transporter	down
19883126	BBA_00114	-2.939	1.66e-17	8.89e-16	Uncharacterized protein	down
19892344	BBA_09332	-2.9228	0.00072241	0.0048831	Uncharacterized protein	down
19883271	BBA_00259	-2.9108	4.38e-17	2.18e-15	Uncharacterized protein	down
19891978	BBA_08966	-2.8777	1.12e-11	3.41e-10	Uncharacterized protein	down
19886983	BBA_03971	-2.8768	9.01e-35	1.48e-32	Glycoside hydrolase, family 31	down
19890662	BBA_07650	-2.8577	2.67e-11	7.7e-10	Uncharacterized protein	down
19889044	BBA_06032	-2.8493	0.00059788	0.0041541	Spherulin-1A	down
19888780	BBA_05768	-2.8274	3.36e-07	5.34e-06	Cysteine synthase	down
19883247	BBA_00235	-2.8258	0.0034918	0.018492	Peptidase A4 family protein	down
19886596	BBA_03584	-2.815	2.62e-07	4.29e-06	ABC transporter	down
19891837	BBA_08825	-2.8103	1.17e-16	5.63e-15	Uncharacterized protein	down
19891462	BBA_08450	-2.7994	0.0023716	0.013365	Glycerophosphoryl diester phosphodiesterase	down
19883837	BBA_00825	-2.7956	3.12e-33	4.7e-31	Major Facilitator Superfamily protein	down
19892236	BBA_09224	-2.7894	5.15e-29	6.21e-27	Uncharacterized protein	down
19885004	BBA_01992	-2.7671	9.17e-27	9.24e-25	Calcineurin-like phosphoesterase	down
19885138	BBA_02126	-2.7661	2.88e-21	2.14e-19	Fumarylacetoacetate hydrolase	down
19892217	BBA_09205	-2.7582	8.39e-16	3.77e-14	Reverse transcriptase	down
19888828	BBA_05816	-2.7566	1.51e-25	1.42e-23	Siderochrome-iron transporter MirC	down
19890043	BBA_07031	-2.7564	7.68e-14	3.05e-12	MFS multidrug transporter	down
19888332	BBA_05320	-2.7261	1.66e-12	5.51e-11	Plasma membrane zinc ion transporter, putative	down
19891547	BBA_08535	-2.7226	8.28e-27	8.5e-25	Haloacid dehalogenase-like hydrolase	down
19886489	BBA_03477	-2.7083	0.0062284	0.029953	Cytochrome P450 CYP682H1	down
19888779	BBA_05767	-2.7052	2.03e-13	7.54e-12	Tetracycline efflux protein (Otrb)	down
19887850	BBA_04838	-2.698	8.41e-19	4.94e-17	1-aminocyclopropane-1-carboxylate synthase	down
19886591	BBA_03579	-2.6873	1.71e-27	1.83e-25	Putative apoptosis-inducing factor (AIF)	down
19890301	BBA_07289	-2.6733	3.35e-06	4.28e-05	Alpha/beta hydrolase, putative	down
19893260	BBA_10248	-2.6555	0.003922	0.020416	Aminotransferase class-III	down
19887496	BBA_04484	-2.6546	3.34e-16	1.54e-14	Uncharacterized protein	down
19889929	BBA_06917	-2.6495	4.67e-29	5.7e-27	Glycosyl hydrolase	down
19893296	BBA_10284	-2.6472	0.010851	0.046961	Mitochondrial chaperone bcs1	down
19883071	BBA_00059	-2.6443	3.13e-07	5.04e-06	FAD binding domain containing protein	down
19886460	BBA_03448	-2.6383	2.58e-31	3.41e-29	PLC-like phosphodiesterase	down
19884102	BBA_01090	-2.6212	1.1e-22	8.92e-21	Peptidoglycan binding domain containing protein	down
19893233	BBA_10221	-2.619	0.00010927	0.00095253	Uncharacterized protein	down
19887847	BBA_04835	-2.6176	1.59e-05	0.00017318	Uncharacterized protein	down
19891230	BBA_08218	-2.6052	1.23e-13	4.71e-12	Acyl-CoA N-acyltransferase	down
19883627	BBA_00615	-2.5992	1.05e-08	2.19e-07	Uncharacterized protein	down
19892307	BBA_09295	-2.5913	5.57e-12	1.76e-10	Glutathione-dependent formaldehyde-activating enzyme	down
19889600	BBA_06588	-2.5892	7.16e-13	2.49e-11	Uncharacterized protein	down
19890651	BBA_07639	-2.5877	2e-05	0.0002126	Uncharacterized protein	down
19891658	BBA_08646	-2.578	3.15e-18	1.77e-16	Uncharacterized protein	down
19890343	BBA_07331	-2.5772	2.73e-27	2.85e-25	N,O-diacetyl muramidase, putative	down
19892238	BBA_09226	-2.569	1.82e-17	9.69e-16	Siderophore iron transporter mirB	down
19891803	BBA_08791	-2.5685	5.26e-33	7.71e-31	Alkaline serine protease AorO	down
19889729	BBA_06717	-2.5361	2.58e-20	1.78e-18	Putative YFW family protein 5	down
19892945	BBA_09933	-2.5352	2.3e-06	3.05e-05	Uncharacterized protein	down
19890123	BBA_07111	-2.5262	7.71e-11	2.1e-09	Uncharacterized protein	down
19890158	BBA_07146	-2.5195	0.0014424	0.0087631	LysM domain-containing protein	down
19888753	BBA_05741	-2.5138	1.42e-18	8.1e-17	4-hydroxyacetophenone monooxygenase	down
19883440	BBA_00428	-2.5119	5.64e-31	7.36e-29	Ribonuclease T2 family protein	down
19884028	BBA_01016	-2.5055	1.5e-31	2.09e-29	Ribonuclease/ribotoxin	down
19891615	BBA_08603	-2.4946	1.01e-28	1.19e-26	Methionine transporter, putative	down
Novel00868	Novel00868	-2.4934	0.0031337	0.016861		down
19884030	BBA_01018	-2.4867	0.00060833	0.0042131	Riboflavin aldehyde-forming enzyme	down
19885289	BBA_02277	-2.4779	1.35e-11	4.04e-10	Ser/Thr protein phosphatase family protein	down
19886592	BBA_03580	-2.4707	5.46e-19	3.28e-17	FkbM family methyltransferase	down
19886597	BBA_03585	-2.4632	0.00034939	0.0026358	UDP-glucoronosyl and UDP-glucosyl transferase family protein	down
19891272	BBA_08260	-2.4602	2.04e-07	3.42e-06	Uncharacterized protein	down
19886590	BBA_03578	-2.452	1.17e-13	4.5e-12	Siderophore iron transporter mirB	down
19891914	BBA_08902	-2.4503	8.57e-11	2.31e-09	Uncharacterized protein	down
19890011	BBA_06999	-2.4377	0.00049634	0.0035679	Uncharacterized protein	down
19888272	BBA_05260	-2.4348	8.67e-05	0.00077916	CMGC/SRPK protein kinase	down
19888144	BBA_05132	-2.4309	1.13e-23	9.64e-22	Uncharacterized protein	down
19891488	BBA_08476	-2.4271	2.04e-25	1.9e-23	Serine carboxypeptidase S28	down
19887718	BBA_04706	-2.4217	0.00063807	0.0044051	MFS multidrug resistance transporter	down
19891447	BBA_08435	-2.4181	2.32e-07	3.83e-06	FAD binding domain-containing protein	down
Novel00685	Novel00685	-2.4148	1.14e-25	1.08e-23		down
19893369	BBA_10357	-2.4013	1.77e-15	7.85e-14	Uncharacterized protein	down
19893191	BBA_10179	-2.3938	3.56e-29	4.39e-27	Alkaline phosphatase-like protein	down
19885298	BBA_02286	-2.3788	4.67e-21	3.42e-19	Protein tyrosine phosphatase (Pyp1), putative	down
19885199	BBA_02187	-2.3756	4.47e-08	8.3e-07	Uncharacterized protein	down
19886475	BBA_03463	-2.3725	2.95e-19	1.8e-17	Purple acid phosphatase (EC 3.1.3.2)	down
Novel00508	Novel00508	-2.3723	3.98e-23	3.31e-21		down
19891383	BBA_08371	-2.372	3.83e-11	1.08e-09	Uncharacterized protein	down
19891069	BBA_08057	-2.3632	9.03e-27	9.18e-25	6-hydroxy-D-nicotine oxidase	down
19884974	BBA_01962	-2.3576	1.08e-08	2.24e-07	Uncharacterized protein	down
19884622	BBA_01610	-2.3535	1.45e-06	1.99e-05	Pyridoxamine 5'-phosphate oxidase, putative	down
19893070	BBA_10058	-2.3463	1.89e-28	2.12e-26	Uncharacterized protein	down
19891642	BBA_08630	-2.3426	1.44e-08	2.92e-07	Kinesin-like protein	down
19884103	BBA_01091	-2.3414	3.64e-11	1.03e-09	Uncharacterized protein	down
19890246	BBA_07234	-2.3285	3.37e-26	3.33e-24	Monooxygenase-like protein	down
19885287	BBA_02275	-2.3278	7.47e-14	2.97e-12	Cytochrome P450 CYP5202A1	down
19885376	BBA_02364	-2.3267	3.21e-17	1.63e-15	DJ-1/PfpI family protein	down
19887116	BBA_04104	-2.3238	6.53e-05	0.00060672	DNA-binding protein	down
Novel00672	Novel00672	-2.3227	1.19e-05	0.00013383		down
Novel00017	Novel00017	-2.3218	0.00037658	0.002812		down
19886490	BBA_03478	-2.3157	0.00057215	0.0039952	DUF829 domain protein (PaxU)	down
Novel00609	Novel00609	-2.3156	3.29e-05	0.00033015		down
19884306	BBA_01294	-2.3091	8.97e-08	1.6e-06	Zinc/iron transporter protein	down
19885682	BBA_02670	-2.2968	8.88e-23	7.28e-21	Uncharacterized protein	down
19883744	BBA_00732	-2.2729	1.26e-08	2.57e-07	Apoptosis-inducing factor, putative	down
19884251	BBA_01239	-2.2648	9.45e-19	5.47e-17	Uncharacterized protein	down
19886417	BBA_03405	-2.2588	8.01e-10	1.91e-08	Zn(II)2Cys6 transcription factor	down
19892509	BBA_09497	-2.2567	0.00019825	0.0016	Major facilitator superfamily transporter	down
19888153	BBA_05141	-2.2513	1.31e-12	4.39e-11	Putative NDT80 protein	down
19889645	BBA_06633	-2.2419	0.002437	0.01365	Phosphoesterase family protein	down
Novel00312	Novel00312	-2.2412	8.6e-08	1.54e-06		down
19888191	BBA_05179	-2.2403	2.47e-16	1.16e-14	Nonribosomal siderophore peptide synthase SidC	down
Novel00789	Novel00789	-2.2366	1.91e-19	1.18e-17	Uncharacterized protein	down
19893373	BBA_10362	-2.2185	0.00073437	0.0049395	PDZ domain-containing protein	down
19885006	BBA_01994	-2.2183	2.74e-25	2.51e-23	Methionine permease	down
19891143	BBA_08131	-2.2113	3.32e-11	9.44e-10	TfdA family Taurine catabolism dioxygenase TauD	down
Novel00806	Novel00806	-2.2106	1.09e-06	1.55e-05	Uncharacterized protein	down
19892009	BBA_08997	-2.1962	2.7e-08	5.26e-07	High-affinity methionine permease	down
19892802	BBA_09790	-2.1824	3.21e-06	4.11e-05	Flavin-binding monooxygenase-like family protein	down
19888802	BBA_05790	-2.1799	3.05e-20	2.08e-18	Uncharacterized protein	down
19884468	BBA_01456	-2.1794	2.55e-17	1.31e-15	Uncharacterized protein	down
19892612	BBA_09600	-2.1789	6.28e-20	4.06e-18	FluG domain-containing protein	down
19885938	BBA_02926	-2.1728	1.73e-20	1.21e-18	Cupin domain protein	down
Novel00557	Novel00557	-2.1707	0.0076591	0.035393		down
19885914	BBA_02902	-2.1643	0.00046372	0.0033709	Uncharacterized protein	down
19883525	BBA_00513	-2.1523	1.28e-12	4.3e-11	Uncharacterized protein	down
19887161	BBA_04149	-2.1435	3.07e-22	2.45e-20	Uncharacterized protein	down
19883556	BBA_00544	-2.142	1.35e-22	1.08e-20	Major Facilitator Superfamily protein	down
19885303	BBA_02291	-2.1284	2.46e-07	4.04e-06	V-type ATPase	down
19891909	BBA_08897	-2.1272	1.2e-08	2.48e-07	Longiborneol synthase	down
19891148	BBA_08136	-2.1266	7.68e-07	1.13e-05	Cytochrome P450 CYP52T1	down
19888193	BBA_05181	-2.1245	4.91e-10	1.2e-08	Alpha/beta fold family hydrolase	down
19886556	BBA_03544	-2.1176	0.0019453	0.011317	Glutamyl-tRNA(Gln) amidotransferase	down
19893141	BBA_10129	-2.1156	1.15e-15	5.15e-14	Uncharacterized protein	down
19889812	BBA_06800	-2.1125	4.45e-10	1.1e-08	Beta-galactosidase (EC 3.2.1.23)	down
19888839	BBA_05827	-2.1117	2.25e-20	1.56e-18	Siderophore iron transporter	down
19883811	BBA_00799	-2.1106	1.3e-22	1.05e-20	Phosphate transporter	down
19890487	BBA_07475	-2.1103	2.44e-17	1.27e-15	Uncharacterized protein	down
19888488	BBA_05476	-2.1048	5e-05	0.00048052	Uncharacterized protein	down
19884976	BBA_01964	-2.1036	3.8e-22	3e-20	Ferric-chelate reductase	down
19891530	BBA_08518	-2.0997	8.6e-07	1.24e-05	D-3-phosphoglycerate dehydrogenase	down
19890863	BBA_07851	-2.097	1.29e-07	2.25e-06	Uncharacterized protein	down
19893200	BBA_10188	-2.0878	3.75e-05	0.00037025	Uncharacterized protein	down
19888941	BBA_05929	-2.0875	8.98e-20	5.67e-18	WSC domain-containing protein	down
19889013	BBA_06001	-2.0794	1.18e-09	2.76e-08	Uncharacterized protein	down
19883646	BBA_00634	-2.0764	1.06e-20	7.62e-19	DJ-1/PfpI protein	down
19888821	BBA_05809	-2.0752	4.4e-16	2e-14	MFS allantoate transporter, putative	down
19893333	BBA_10321	-2.0749	6.48e-20	4.16e-18	Dynamin family protein	down
19890898	BBA_07886	-2.0746	5.63e-18	3.09e-16	Hsp20-like protein	down
19892499	BBA_09487	-2.0595	2.15e-17	1.13e-15	Uncharacterized protein	down
19892460	BBA_09448	-2.0529	3.87e-06	4.86e-05	Uncharacterized protein	down
19885330	BBA_02318	-2.0511	5.07e-11	1.41e-09	Ser/Thr protein phosphatase family protein	down
19885009	BBA_01997	-2.0509	6.65e-10	1.6e-08	Uncharacterized protein	down
19893159	BBA_10147	-2.0496	0.0098911	0.043597	Uncharacterized protein	down
Novel00981	Novel00981	-2.0391	1.96e-07	3.28e-06	Uncharacterized protein	down
19883638	BBA_00626	-2.0355	1.26e-20	8.92e-19	Amidohydrolase family protein	down
19888837	BBA_05825	-2.0295	1.43e-06	1.97e-05	Secreted glucosidase	down
19884607	BBA_01595	-2.0221	5.71e-15	2.44e-13	Uncharacterized protein	down
19890333	BBA_07321	-2.0195	6.14e-05	0.00057311	Serine protease	down
19884973	BBA_01961	-2.018	4.46e-11	1.25e-09	Uncharacterized protein	down
19891539	BBA_08527	-2.0139	5.09e-14	2.04e-12	Uncharacterized protein	down
Novel00889	Novel00889	-2.0111	0.00076128	0.0050832	Uncharacterized protein	down
19888267	BBA_05255	-1.9984	5.75e-05	0.00054287	Ankyrin repeat protein	down
19883312	BBA_00300	-1.9911	1.08e-17	5.86e-16	FoabaA-like protein	down
19885707	BBA_02695	-1.99	2.44e-14	1e-12	Short chain dehydrogenase	down
19892185	BBA_09173	-1.9833	0.00012419	0.0010657	Uncharacterized protein	down
19888976	BBA_05964	-1.9816	3.15e-05	0.00031706	Uncharacterized protein	down
19887755	BBA_04743	-1.981	3.41e-06	4.35e-05	Fusicoccadiene synthase	down
19893064	BBA_10052	-1.9767	0.00084846	0.005604	Uncharacterized protein	down
19890247	BBA_07235	-1.9669	6.14e-06	7.37e-05	Cation efflux family protein	down
19891765	BBA_08753	-1.9588	2.5e-08	4.9e-07	ErfK/YbiS/YcfS/YnhG family protein	down
19887058	BBA_04046	-1.9586	8.54e-05	0.00076956	Uncharacterized protein	down
19892925	BBA_09913	-1.9574	2.05e-13	7.59e-12	SET domain-containing protein 5	down
19886297	BBA_03285	-1.9564	8.12e-11	2.2e-09	Phosphoglycerate mutase	down
19885956	BBA_02944	-1.9492	3.67e-05	0.00036302	Tat pathway signal sequence	down
19892621	BBA_09609	-1.9473	1.27e-06	1.78e-05	Uncharacterized protein	down
19891777	BBA_08765	-1.9435	0.010197	0.044767	Tyrosinase-like protein	down
19887687	BBA_04675	-1.9354	2.5e-09	5.54e-08	Uncharacterized protein	down
19887283	BBA_04271	-1.9342	2.24e-12	7.36e-11	Pheromone receptor	down
19887698	BBA_04686	-1.9247	9.05e-07	1.3e-05	Pantothenate transporter	down
19887335	BBA_04323	-1.9225	2.51e-11	7.28e-10	DUF1445 domain-containing protein	down
19888297	BBA_05285	-1.9207	1.9e-17	1.01e-15	Glycylpeptide N-tetradecanoyltransferase	down
19886554	BBA_03542	-1.9193	2.19e-09	4.87e-08	FAD dependent oxidoreductase	down
19887772	BBA_04760	-1.9191	6.13e-12	1.92e-10	Putative Zn(II)2Cys6 transcription factor	down
19890297	BBA_07285	-1.9123	1.96e-11	5.79e-10	Multicopper oxidase family protein	down
19892109	BBA_09097	-1.911	1.49e-06	2.03e-05	Uncharacterized protein	down
19890042	BBA_07030	-1.9066	1.05e-16	5.07e-15	Zn(II)2Cys6 transcription factor	down
19885932	BBA_02920	-1.9043	3.48e-18	1.94e-16	Lipase/thioesterase family protein	down
19888021	BBA_05009	-1.9042	7.53e-19	4.47e-17	Formamidase-like protein	down
19889506	BBA_06494	-1.9021	2.82e-07	4.57e-06	Alpha-1,3-mannosyltransferase	down
19885604	BBA_02592	-1.8898	1.26e-16	6e-15	Eukaryotic aspartyl protease	down
19887220	BBA_04208	-1.8896	9.39e-14	3.64e-12	Uncharacterized protein	down
19883656	BBA_00644	-1.8893	2.87e-05	0.00029127	Uncharacterized protein	down
19887253	BBA_04241	-1.8858	1.13e-05	0.00012811	Phosphoesterase-like protein	down
19890881	BBA_07869	-1.8826	1.74e-08	3.5e-07	Nudix domain containing protein	down
19887697	BBA_04685	-1.8716	0.00015321	0.0012758	2OG-Fe(II) oxygenase superfamily protein	down
19885801	BBA_02789	-1.8679	7.79e-14	3.08e-12	Uncharacterized protein	down
19886555	BBA_03543	-1.8669	0.00053302	0.003773	L-amino acid oxidase LaoA	down
19887803	BBA_04791	-1.863	2.21e-06	2.94e-05	Uncharacterized protein	down
Novel00917	Novel00917	-1.86	7.88e-07	1.15e-05	Uncharacterized protein	down
19883049	BBA_00037	-1.8596	2e-18	1.13e-16	Gp24-like protein	down
19892015	BBA_09003	-1.8509	2.1e-17	1.11e-15	Uncharacterized protein	down
19885197	BBA_02185	-1.8498	2.54e-14	1.04e-12	Phosphatidylserine decarboxylase-like protein	down
19886802	BBA_03790	-1.8495	6.97e-05	0.00064149	Uncharacterized protein	down
19892293	BBA_09281	-1.8489	2.51e-16	1.17e-14	Uncharacterized protein	down
19887188	BBA_04176	-1.8479	1.97e-07	3.31e-06	Puromycin resistance protein pur8	down
19890149	BBA_07137	-1.8465	5.42e-05	0.00051694	Extracellular dioxygenase	down
19886006	BBA_02994	-1.8421	5.78e-18	3.16e-16	Glycosyltransferase family 20	down
19884809	BBA_01797	-1.8415	2.53e-11	7.35e-10	Uncharacterized protein	down
19892520	BBA_09508	-1.8403	1.71e-06	2.32e-05	CAP domain-containing protein	down
19883778	BBA_00766	-1.8362	2.41e-17	1.26e-15	Ribonuclease Trv, RNase Trv	down
19885164	BBA_02152	-1.8316	4.45e-08	8.26e-07	Phosphatidylinositol-specific phospholipase C	down
19890718	BBA_07706	-1.8235	0.00050151	0.0035957	Tat pathway signal sequence	down
19893074	BBA_10062	-1.8115	0.0024067	0.013494	Uncharacterized protein	down
19885080	BBA_02068	-1.8106	4.09e-06	5.11e-05	Endopolyphosphatase (EC 3.6.1.10)	down
19890485	BBA_07473	-1.801	3.89e-09	8.45e-08	Uncharacterized protein	down
19888773	BBA_05761	-1.7861	0.0013269	0.0082017	Phosphate permease	down
19884015	BBA_01003	-1.7849	3.63e-07	5.71e-06	Subtilase-like protein	down
19883553	BBA_00541	-1.7812	1.25e-08	2.56e-07	Phosphatidylserine decarboxylase family protein	down
19886920	BBA_03908	-1.7773	2.48e-17	1.29e-15	Endonuclease/Exonuclease/phosphatase protein	down
19885211	BBA_02199	-1.7766	3.9e-05	0.00038303	Neutral amino acid transporter	down
19886101	BBA_03089	-1.7672	0.00016636	0.0013734	Tetratricopeptide repeat domain protein	down
19883714	BBA_00702	-1.7666	8.57e-17	4.17e-15	Carboxylic ester hydrolase (EC 3.1.1.-)	down
19892907	BBA_09895	-1.7654	1.28e-11	3.85e-10	Uncharacterized protein	down
19891255	BBA_08243	-1.7565	4.94e-07	7.58e-06	Calcineurin-like phosphoesterase	down
19893105	BBA_10093	-1.7541	5.62e-13	1.98e-11	Endo-N-acetyl-beta-D-glucosaminidase	down
Novel00256	Novel00256	-1.7528	0.0043053	0.022129		down
19883862	BBA_00850	-1.7479	1.33e-15	5.9e-14	Putative SERINE-TYPE CARBOXYPEPTIDASE F	down
19892130	BBA_09118	-1.7405	3.5e-16	1.61e-14	Flavonol synthase/flavanone 3-hydroxylase	down
19888303	BBA_05291	-1.7396	7.1e-13	2.48e-11	Thiol-specific monooxygenase	down
19893142	BBA_10130	-1.735	5.13e-13	1.81e-11	Uncharacterized protein	down
19888591	BBA_05579	-1.7336	5.25e-15	2.26e-13	UPF0311 protein	down
19887662	BBA_04650	-1.732	0.00087899	0.005771	Polyketide synthase, putative	down
19884903	BBA_01891	-1.7267	6.72e-07	9.98e-06	Uncharacterized protein	down
19883980	BBA_00968	-1.7215	2.62e-07	4.29e-06	Uncharacterized protein	down
19891510	BBA_08498	-1.7143	9.35e-14	3.64e-12	Endonuclease/exonuclease/phosphatase family	down
19883964	BBA_00952	-1.714	5.06e-15	2.2e-13	Peroxisomal enzyme	down
19892719	BBA_09707	-1.7112	9.53e-16	4.27e-14	Uncharacterized protein	down
19891563	BBA_08551	-1.7107	7.61e-12	2.37e-10	4-hydroxyphenylpyruvate dioxygenase	down
19890129	BBA_07117	-1.7094	0.0012534	0.0078366	Glycosyl hydrolase family 16	down
19885928	BBA_02916	-1.7093	5.21e-15	2.25e-13	MFS transporter, putative	down
19884476	BBA_01464	-1.7077	0.00084538	0.005587	Actin-like protein	down
19887387	BBA_04375	-1.7049	1.27e-11	3.84e-10	Uncharacterized protein	down
19889583	BBA_06571	-1.7048	1.76e-05	0.00018961	Acyl-CoA dehydrogenase domain-containing protein	down
19883212	BBA_00200	-1.7023	1.3e-07	2.25e-06	Uncharacterized protein	down
19885629	BBA_02617	-1.6989	3.67e-05	0.00036299	Ankyrin repeat protein	down
19893015	BBA_10003	-1.6976	0.0057664	0.0281	Mitochondrial chaperone BCS1	down
19884668	BBA_01656	-1.6961	7.65e-05	0.00069741	Amine oxidase	down
19891147	BBA_08135	-1.6956	7.26e-11	1.98e-09	Alcohol dehydrogenase, putative	down
19892136	BBA_09124	-1.689	2.5e-10	6.42e-09	Protein kinase domain protein	down
19889616	BBA_06604	-1.6873	0.0002493	0.0019629	Casein kinase 1 epsilon	down
Novel00900	Novel00900	-1.6761	2.93e-06	3.79e-05	Uncharacterized protein	down
19890556	BBA_07544	-1.6675	1.73e-06	2.35e-05	Zinc finger protein odd-paired-like (Opl)	down
19891259	BBA_08247	-1.6645	0.0041085	0.021257	Carboxypeptidase-like protein	down
19891258	BBA_08246	-1.664	2.76e-05	0.00028177	Peptide synthetase	down
19891758	BBA_08746	-1.6634	4.62e-11	1.3e-09	Glutathione-S-transferase theta, GST	down
19888751	BBA_05739	-1.6597	1.48e-05	0.00016212	Dibenzothiophene desulfurization enzyme A	down
19892787	BBA_09775	-1.6555	4.64e-07	7.16e-06	Dimethylaniline monooxygenase	down
19889462	BBA_06450	-1.6553	2.27e-11	6.62e-10	Class II aldolase	down
19891768	BBA_08756	-1.6535	1.49e-07	2.57e-06	Putative agmatine deiminase	down
19891918	BBA_08906	-1.6532	2.78e-13	1.01e-11	NRD1 protein	down
19886054	BBA_03042	-1.6528	1.17e-13	4.5e-12	Putative germinal center kinases group protein	down
19888302	BBA_05290	-1.6513	1.01e-12	3.44e-11	Fungal specific transcription factor	down
19883367	BBA_00355	-1.6497	2.08e-12	6.86e-11	Alanine racemase domain protein	down
19886412	BBA_03400	-1.6474	5.82e-11	1.61e-09	Cytochrome P450 CYP503B1	down
19888051	BBA_05039	-1.6451	1.97e-14	8.21e-13	Uncharacterized protein	down
19893338	BBA_10326	-1.6438	3e-12	9.68e-11	Uncharacterized protein	down
19883645	BBA_00633	-1.6335	3.28e-10	8.24e-09	NACHT and TPR domain-containing protein	down
19883471	BBA_00459	-1.6328	4.81e-14	1.93e-12	Uncharacterized protein	down
19893314	BBA_10302	-1.6301	2.1e-13	7.78e-12	Polyketide synthase	down
19892626	BBA_09614	-1.6212	2.43e-07	4.01e-06	Uncharacterized protein	down
19885734	BBA_02722	-1.6194	7.96e-08	1.44e-06	Nitrate assimilation regulatory protein nirA	down
Novel00514	Novel00514	-1.6168	3.07e-07	4.94e-06		down
19884836	BBA_01824	-1.6126	0.0014866	0.0090162	Siderophore esterase IroE	down
19891945	BBA_08933	-1.6119	2.12e-14	8.74e-13	Uncharacterized protein	down
19891004	BBA_07992	-1.6082	5.47e-10	1.33e-08	DUF895 domain membrane protein	down
19890755	BBA_07743	-1.6081	0.0041532	0.021448	Serine peptidase, putative	down
19885774	BBA_02762	-1.6078	0.0019281	0.011229	Sugar transporter	down
19887395	BBA_04383	-1.6051	2.25e-13	8.3e-12	Enoyl-CoA Hydratase family member	down
19890531	BBA_07519	-1.6027	4.11e-08	7.69e-07	Glucose sorbosone dehydrogenase	down
19883684	BBA_00672	-1.5984	4.7e-10	1.15e-08	Putative glutathione S-transferase	down
19885297	BBA_02285	-1.5961	2.33e-13	8.51e-12	PBN1 protein	down
Novel00089	Novel00089	-1.596	3.54e-05	0.00035146		down
19887077	BBA_04065	-1.5926	0.00010239	0.0009012	Monooxygenase-like protein	down
19891590	BBA_08578	-1.5916	1.24e-08	2.56e-07	Acyl-CoA N-acyltransferase	down
19891073	BBA_08061	-1.59	3.43e-05	0.0003425	UPF0075 domain protein	down
19885140	BBA_02128	-1.5892	8.34e-05	0.00075353	Glycoside hydrolase, family 31	down
19883390	BBA_00378	-1.5878	1.48e-13	5.6e-12	Amino-acid transporter arg-13	down
19886050	BBA_03038	-1.5864	9.55e-05	0.00084598	Dienelactone hydrolase domain-containing protein	down
19887101	BBA_04089	-1.5862	0.0046427	0.023489	Zinc-binding dehydrogenase	down
19892066	BBA_09054	-1.5827	0.0013747	0.0084442	Putative MEI5 protein	down
19886953	BBA_03941	-1.5818	1.36e-13	5.18e-12	Uncharacterized protein	down
19891617	BBA_08605	-1.5756	0.0089933	0.04027	Uncharacterized protein	down
19889933	BBA_06921	-1.5737	0.00053311	0.003773	Tripeptidyl peptidase A	down
Novel00367	Novel00367	-1.5727	7.75e-05	0.00070482	Phosphatidylcholine-sterol acyltransferase	down
19885044	BBA_02032	-1.5718	3.64e-07	5.72e-06	Dipeptidyl peptidase III	down
19885468	BBA_02456	-1.563	9.97e-06	0.00011355	Carboxylic ester hydrolase (EC 3.1.1.-)	down
Novel00498	Novel00498	-1.5614	2.94e-12	9.58e-11		down
19891965	BBA_08953	-1.555	0.00020416	0.0016441	Putative transposase	down
19889737	BBA_06725	-1.5527	4.62e-09	9.95e-08	ABC transporter	down
19887841	BBA_04829	-1.5526	2.5e-05	0.00025831	Major facilitator superfamily transporter	down
19891311	BBA_08299	-1.5508	8.76e-06	0.00010154	Acetyltransferase, gnat family	down
19890589	BBA_07577	-1.5475	9.78e-09	2.04e-07	Group II pyridoxal-5-phosphate decarboxylase	down
19892237	BBA_09225	-1.5473	2.93e-10	7.42e-09	Indoleamine 2,3-dioxygenase family protein	down
19891085	BBA_08073	-1.5458	0.00092472	0.0060318	Uncharacterized protein	down
19884837	BBA_01825	-1.5433	2.94e-08	5.69e-07	Siderochrome-iron transporter MirB	down
19885207	BBA_02195	-1.5428	4.82e-13	1.71e-11	Glucoamylase (EC 3.2.1.3) (1,4-alpha-D-glucan glucohydrolase) (Glucan 1,4-alpha-glucosidase)	down
19885293	BBA_02281	-1.5368	0.00019742	0.0015956	Zn-dependent alcohol dehydrogenases (ISS)	down
19890319	BBA_07307	-1.5355	3.96e-13	1.42e-11	Methyltransferase-like protein	down
Novel00401	Novel00401	-1.5351	6.21e-05	0.0005789		down
19886019	BBA_03007	-1.5348	0.0056145	0.027481	Uncharacterized protein	down
19892153	BBA_09141	-1.5343	3.06e-13	1.1e-11	Uncharacterized protein	down
19887352	BBA_04340	-1.5316	0.00019272	0.0015664	Uncharacterized protein	down
19885324	BBA_02312	-1.5307	5.04e-12	1.61e-10	Eukaryotic aspartyl protease	down
19888154	BBA_05142	-1.5299	5.37e-08	9.88e-07	Tafazzin-like protein	down
19889564	BBA_06552	-1.5285	2.89e-13	1.05e-11	C6 finger domain protein	down
19885777	BBA_02765	-1.5269	1.57e-11	4.68e-10	DJ-1/PfpI family protein	down
19891952	BBA_08940	-1.5176	7.93e-13	2.74e-11	UDP-glucose 4-epimerase Gal10	down
Novel00322	Novel00322	-1.5172	0.00073891	0.004961	Uncharacterized protein	down
19890682	BBA_07670	-1.5165	0.0005632	0.0039427	Uncharacterized protein	down
19887854	BBA_04842	-1.5102	5.01e-11	1.4e-09	CIA30 family protein	down
19883381	BBA_00369	-1.5091	7.79e-11	2.12e-09	Putative Zn(II)2Cys6 transcription factor	down
19884667	BBA_01655	-1.5077	0.0010839	0.0069137	Sulfate permease	down
19885460	BBA_02448	-1.5077	1.75e-09	3.96e-08	SPFH domain/Band 7 family protein	down
19892731	BBA_09719	-1.5061	3.4e-09	7.42e-08	MFS toxin efflux pump (AflT)	down
19884969	BBA_01957	-1.5025	2.67e-06	3.48e-05	Major facilitator superfamily transporter	down
19893011	BBA_09999	-1.5017	0.0073348	0.034225	Uncharacterized protein	down
19886532	BBA_03520	-1.4991	0.0027485	0.015065	Protein kinase, putative	down
19885005	BBA_01993	-1.4956	1.41e-09	3.24e-08	Oxidoreductase family protein	down
19884610	BBA_01598	-1.4889	2.49e-10	6.4e-09	Proclavaminate amidinohydrolase	down
Novel00054	Novel00054	-1.4874	0.00043319	0.0031806	putative ADP-ribosylglycohydrolase	down
19885781	BBA_02769	-1.4852	1.08e-10	2.88e-09	Taurine catabolism dioxygenase TauD	down
19886180	BBA_03168	-1.4779	0.0027222	0.014943	Uncharacterized protein	down
Novel00772	Novel00772	-1.477	0.0039501	0.020534	ankyrin 2,3/unc44	down
19886303	BBA_03291	-1.4682	0.00018388	0.0015039	MFS monocarboxylate transporter	down
19890800	BBA_07788	-1.4634	1.78e-05	0.00019076	OPT family small oligopeptide transporter	down
19890321	BBA_07309	-1.4609	4.39e-08	8.18e-07	Phosphoesterase-like protein	down
19889226	BBA_06214	-1.4605	0.00055001	0.0038652	Cytochrome P450 CYP5293A1	down
19893185	BBA_10173	-1.4589	1.39e-06	1.93e-05	K-3-type glutaminase	down
19885008	BBA_01996	-1.4549	7.54e-07	1.11e-05	GPI anchored protein, putative	down
19891737	BBA_08725	-1.4522	0.00053159	0.0037695	Low temperature requirement A	down
19888701	BBA_05689	-1.4508	0.0018959	0.011088	Extracellular dioxygenase	down
19884081	BBA_01069	-1.4481	1.88e-11	5.57e-10	Fatty-acid amide hydrolase	down
19884196	BBA_01184	-1.4477	0.00024484	0.0019348	FAD binding domain protein	down
19889282	BBA_06270	-1.4461	1.53e-07	2.62e-06	Endo-chitosanase (EC 3.2.1.132)	down
19887492	BBA_04480	-1.4451	1.72e-11	5.11e-10	Oligopeptide transporter	down
19893376	BBA_10366	-1.4426	0.0045455	0.023093	PDZ domain-containing protein	down
19887694	BBA_04682	-1.4391	1.95e-05	0.00020808	C6 finger domain protein, putative	down
19889890	BBA_06878	-1.4384	2.19e-10	5.7e-09	DNA repair protein (Rad57), putative	down
19892034	BBA_09022	-1.4379	6.04e-05	0.00056535	Cytochrome P450 CYP52T1	down
19888473	BBA_05461	-1.4338	1.37e-10	3.61e-09	YdiU domain protein	down
19887137	BBA_04125	-1.4333	8.74e-05	0.00078469	GABA permease	down
19891312	BBA_08300	-1.4285	8.31e-07	1.2e-05	Arylamine N-acetyltransferase 1	down
19893310	BBA_10298	-1.4209	0.003305	0.01765	ABC transporter, transmembrane domain, type 1	down
19892303	BBA_09291	-1.4207	0.0045756	0.023225	Nucleoplasmin-like protein	down
19887855	BBA_04843	-1.4142	2.05e-11	6.03e-10	Ferric reductase like transmembrane component	down
19884820	BBA_01808	-1.4141	0.00030657	0.0023581	Cytochrome P450 CYP534C2	down
19885802	BBA_02790	-1.4141	3.45e-05	0.00034443	Uncharacterized protein	down
19885955	BBA_02943	-1.4138	1.32e-08	2.69e-07	Uncharacterized protein	down
19886716	BBA_03704	-1.41	2.73e-10	6.94e-09	Acetyltransferase, GNAT family protein	down
19891824	BBA_08812	-1.4093	2.64e-05	0.00027098	Secreted lipase 1	down
19885539	BBA_02527	-1.4046	2.13e-09	4.76e-08	DNA helicase (EC 3.6.4.12)	down
19891072	BBA_08060	-1.4011	0.00043432	0.0031867	MFS monosaccharide transporter, putative	down
19885665	BBA_02653	-1.3981	3.64e-06	4.61e-05	Carbon-nitrogen hydrolase	down
19888474	BBA_05462	-1.3978	3.88e-07	6.07e-06	Mitotic apparatus protein p62	down
19884242	BBA_01230	-1.3975	2.68e-11	7.73e-10	ZIP Zinc transporter	down
19885569	BBA_02557	-1.3966	0.00067499	0.0046022	C6 transcription factor	down
Novel00767	Novel00767	-1.3932	0.00018401	0.0015039	Protein kinase-like domain protein	down
19889931	BBA_06919	-1.3929	3.23e-07	5.17e-06	SH3 domain-containing protein	down
19890942	BBA_07930	-1.3925	2.22e-06	2.95e-05	Protein kinase subdomain-containing protein	down
19889548	BBA_06536	-1.3916	4.13e-09	8.91e-08	Carboxylic acid transport protein	down
19887627	BBA_04615	-1.387	0.011246	0.048175	Uncharacterized protein	down
19883097	BBA_00085	-1.3852	0.0052321	0.025957	Orf2-like protein	down
19883403	BBA_00391	-1.3847	3.65e-05	0.00036151	Uncharacterized protein	down
19890693	BBA_07681	-1.3846	3.56e-06	4.53e-05	Methyltransferase domain-containing protein	down
19891668	BBA_08656	-1.3798	6.22e-06	7.46e-05	ABC transporter	down
19883961	BBA_00949	-1.3707	6.93e-11	1.9e-09	S-adenosylmethionine synthase (EC 2.5.1.6)	down
19892186	BBA_09174	-1.3699	0.00064409	0.0044383	Cell surface protein	down
19889329	BBA_06317	-1.3694	3.19e-05	0.00032081	Chitinase-like protein	down
19890436	BBA_07424	-1.3682	3.74e-06	4.72e-05	Metalloprotease MEP1	down
19887284	BBA_04272	-1.3674	9.3e-11	2.5e-09	Single-stranded DNA-binding protein	down
19888973	BBA_05961	-1.3671	1.2e-08	2.48e-07	3-hydroxyacid dehydrogenase/reductase	down
Novel00385	Novel00385	-1.364	2.62e-08	5.14e-07		down
19892586	BBA_09574	-1.3628	1.46e-09	3.34e-08	Uncharacterized protein	down
19883648	BBA_00636	-1.3606	9.8e-11	2.63e-09	Major facilitator superfamily transporter	down
19892734	BBA_09722	-1.3552	0.0029114	0.015815	Uncharacterized protein	down
19887603	BBA_04591	-1.3543	2.03e-09	4.55e-08	Glycerophosphoryl diester phosphodiesterase	down
19888970	BBA_05958	-1.3535	3.38e-05	0.00033809	Fungal specific transcription factor, putative	down
19889518	BBA_06506	-1.3501	7.59e-05	0.00069316	Carbohydrate esterase family 3	down
19889308	BBA_06296	-1.3492	0.011208	0.048035	Uncharacterized protein	down
19889119	BBA_06107	-1.3483	2.26e-06	2.99e-05	Uncharacterized protein	down
Novel00842	Novel00842	-1.344	1.86e-06	2.5e-05		down
19886004	BBA_02992	-1.3374	0.0031609	0.016978	MutS domain V	down
19892530	BBA_09518	-1.3371	0.002518	0.014004	Uncharacterized protein	down
19888494	BBA_05482	-1.3367	1.6e-09	3.65e-08	Uncharacterized protein	down
19889606	BBA_06594	-1.3366	2.13e-09	4.75e-08	Ig domain protein group 2 domain protein	down
19889574	BBA_06562	-1.3359	8.84e-09	1.86e-07	Uncharacterized protein	down
19892797	BBA_09785	-1.3351	2.58e-10	6.62e-09	3-hydroxybutyryl-CoA dehydratase	down
19886388	BBA_03376	-1.3308	5.91e-09	1.26e-07	Glutaminase GtaA	down
19893063	BBA_10051	-1.329	2.21e-05	0.00023165	Facilitated glucose transporter	down
19889193	BBA_06181	-1.3274	4.11e-08	7.69e-07	Ubiquitin conjugating enzyme, putative	down
19889717	BBA_06705	-1.3266	0.00015512	0.0012898	Uncharacterized protein	down
19893337	BBA_10325	-1.3239	3.19e-10	8.04e-09	CBR-TBB-4 protein	down
19888194	BBA_05182	-1.3225	2.04e-08	4.06e-07	ATPase protein	down
19885562	BBA_02550	-1.3195	0.0026938	0.014832	AtmA protein	down
19888727	BBA_05715	-1.3184	0.0086854	0.03921	Arginine-tRNA-protein transferase	down
19890623	BBA_07611	-1.3141	9.85e-08	1.75e-06	Non-ribosomal peptide synthetase	down
19888495	BBA_05483	-1.3123	0.0077221	0.035624	Uncharacterized protein	down
19889919	BBA_06907	-1.3116	0.0024953	0.013913	Histidine acid phosphatase	down
19892611	BBA_09599	-1.3105	5.06e-05	0.00048462	Alcohol dehydrogenase GroES-like domain-containing protein	down
19888424	BBA_05412	-1.3062	0.0077881	0.035883	Uncharacterized protein	down
19886909	BBA_03897	-1.2994	0.009074	0.040565	OPT oligopeptide transporter	down
19891388	BBA_08376	-1.2975	1.15e-09	2.69e-08	MAC1 interacting protein	down
19885230	BBA_02218	-1.2935	1.38e-08	2.81e-07	Calmodulin-binding protein kinase	down
19887655	BBA_04643	-1.2928	3.04e-06	3.92e-05	Uncharacterized protein	down
19886234	BBA_03222	-1.2909	0.00079139	0.0052651	Serine/threonine protein kinase	down
19891715	BBA_08703	-1.2903	0.00030985	0.00238	Uncharacterized protein	down
Novel00443	Novel00443	-1.29	0.0042171	0.021737		down
19888353	BBA_05341	-1.2888	0.00012825	0.0010937	NAD-dependent epimerase/dehydratase	down
19885782	BBA_02770	-1.2886	5.89e-06	7.11e-05	DUF895 domain membrane protein	down
19887710	BBA_04698	-1.2886	0.00023622	0.0018771	Uncharacterized protein	down
19884326	BBA_01314	-1.288	3.5e-08	6.7e-07	Peptide transporter MTD1	down
19888738	BBA_05726	-1.2872	2.19e-06	2.92e-05	FAD binding protein	down
19889208	BBA_06196	-1.2818	1.6e-05	0.00017351	Monooxygenase, FAD-binding protein	down
19889898	BBA_06886	-1.2806	4.96e-07	7.61e-06	Acyl transferase domain-containing protein	down
19884652	BBA_01640	-1.2759	1.15e-09	2.69e-08	Copper transport protein ctr4	down
19892704	BBA_09692	-1.2759	0.00036336	0.0027262	Uncharacterized protein	down
19891947	BBA_08935	-1.2757	0.00015961	0.0013221	Methyltransferase domain-containing protein	down
19892049	BBA_09037	-1.2755	3.34e-07	5.31e-06	C-x8-C-x5-C-x3-H type zinc finger protein	down
19885228	BBA_02216	-1.2754	0.0026968	0.01484	Acyl-CoA N-acyltransferase	down
19892684	BBA_09672	-1.2738	0.00032185	0.002455	Cell surface metalloreductase (FreA)	down
19885930	BBA_02918	-1.2716	2.43e-08	4.79e-07	Major facilitator superfamily transporter	down
19884950	BBA_01938	-1.2691	6.89e-07	1.02e-05	Replication factor C	down
Novel00846	Novel00846	-1.2634	3.73e-09	8.12e-08	Uncharacterized protein	down
19885134	BBA_02122	-1.2599	3.61e-09	7.87e-08	Uncharacterized protein	down
19887377	BBA_04365	-1.2588	1.23e-07	2.15e-06	AT hook domain-containing protein	down
19888571	BBA_05559	-1.2556	1.99e-05	0.00021163	Transcriptional regulator, putative	down
19890930	BBA_07918	-1.2556	2.03e-09	4.55e-08	UTP-glucose-1-phosphate uridylyltransferase	down
19892756	BBA_09744	-1.2555	0.0023794	0.013396	O-methyltransferase-like protein	down
19890479	BBA_07467	-1.2554	3.55e-08	6.79e-07	Uncharacterized protein	down
Novel00317	Novel00317	-1.2543	5.7e-05	0.00053848		down
19889464	BBA_06452	-1.2479	0.0026619	0.014685	Uncharacterized protein	down
19892458	BBA_09446	-1.2466	2.51e-05	0.00025981	Aminotransferase class-III	down
19892036	BBA_09024	-1.2453	3.95e-07	6.17e-06	Transposase-like protein	down
19884630	BBA_01618	-1.237	3.66e-08	6.96e-07	S-adenosylmethionine:diacylglycerol 3-amino-3-carboxypropyl transferase btaA	down
19893197	BBA_10185	-1.2367	7.22e-07	1.06e-05	Uncharacterized protein	down
19884037	BBA_01025	-1.2341	2.41e-08	4.76e-07	ABC transporter	down
19888752	BBA_05740	-1.2303	0.01147	0.048796	Major facilitator superfamily transporter	down
19887360	BBA_04348	-1.2287	5.51e-05	0.0005243	Wd-repeat protein	down
19884027	BBA_01015	-1.2276	5.13e-09	1.1e-07	Major facilitator superfamily transporter	down
19888694	BBA_05682	-1.2275	1.07e-08	2.22e-07	Hypoxanthine guanine phosphoribosyltransferase	down
19885546	BBA_02534	-1.2256	9.75e-09	2.04e-07	Uncharacterized protein	down
19889057	BBA_06045	-1.2225	1.9e-07	3.2e-06	Uncharacterized protein	down
19884004	BBA_00992	-1.2224	0.0084183	0.038194	Tat pathway signal sequence	down
19886517	BBA_03505	-1.2221	4.05e-07	6.31e-06	Beta-lactamase-type transpeptidase	down
19887000	BBA_03988	-1.22	0.0018658	0.010942	Uncharacterized protein	down
19886922	BBA_03910	-1.2181	1.44e-08	2.92e-07	Oxidoreductase FAD-binding domain-containing protein	down
19884915	BBA_01903	-1.2172	7.41e-09	1.58e-07	Adenosylhomocysteinase (EC 3.3.1.1)	down
19884301	BBA_01289	-1.2171	3.56e-08	6.79e-07	DNA primase (EC 2.7.7.-)	down
19889684	BBA_06672	-1.2163	0.010711	0.046483	Uncharacterized protein	down
19887306	BBA_04294	-1.2141	3.79e-08	7.17e-07	Short chain dehydrogenase	down
19887388	BBA_04376	-1.2129	8.08e-07	1.18e-05	Uncharacterized protein	down
19892796	BBA_09784	-1.2123	0.0073023	0.034122	Casein kinase I	down
19883032	BBA_00020	-1.2119	2.69e-07	4.38e-06	Glycerate dehydrogenase	down
19888009	BBA_04997	-1.2118	1.18e-07	2.07e-06	Uncharacterized protein	down
19890326	BBA_07314	-1.2102	1.74e-08	3.5e-07	Extracellular dipeptidyl-peptidase Dpp4	down
19889180	BBA_06168	-1.2059	1.48e-07	2.55e-06	Uncharacterized protein	down
19883642	BBA_00630	-1.2051	8.07e-08	1.45e-06	CoA-transferase family III	down
19892926	BBA_09914	-1.2043	0.00015271	0.0012746	Dynamin GTPase	down
19889753	BBA_06741	-1.2019	3.31e-07	5.27e-06	Uncharacterized protein	down
19889461	BBA_06449	-1.1937	3.02e-08	5.84e-07	Dihydrodipicolinate synthetase	down
19889381	BBA_06369	-1.193	2.59e-05	0.00026697	Chromo domain-containing protein	down
19884120	BBA_01108	-1.1897	2.56e-06	3.35e-05	Ankyrin repeat-containing protein	down
19892625	BBA_09613	-1.1877	9.65e-07	1.38e-05	Vegetative incompatibility protein HET-E-1	down
Novel00926	Novel00926	-1.1858	0.0093728	0.041664		down
Novel00193	Novel00193	-1.1848	0.00082591	0.0054716		down
19892018	BBA_09006	-1.1828	1.78e-07	3.02e-06	TBC domain-containing protein	down
19888331	BBA_05319	-1.1795	4.51e-08	8.34e-07	Thioredoxin-like protein	down
19890245	BBA_07233	-1.1785	6.86e-07	1.02e-05	Mitochondrial carrier protein	down
19886056	BBA_03044	-1.1761	4.19e-05	0.00040841	Hexose transporter	down
19892160	BBA_09148	-1.1719	5.51e-05	0.0005243	Phosphotransferase family protein	down
19885420	BBA_02408	-1.1713	2.39e-06	3.15e-05	Ankyrin repeat protein	down
19886064	BBA_03052	-1.1698	2.31e-07	3.83e-06	Peptidase family M20/M25/M40	down
19888050	BBA_05038	-1.169	0.011147	0.047828	Uncharacterized protein	down
19893302	BBA_10290	-1.1686	6.24e-08	1.14e-06	Dopa 4,5-dioxygenase	down
19892064	BBA_09052	-1.168	2.62e-05	0.0002687	Restless-like transposase	down
19891406	BBA_08394	-1.167	0.0050856	0.025423	UDP-glucose 6-dehydrogenase (EC 1.1.1.22)	down
19888845	BBA_05833	-1.1667	0.00034204	0.0025875	Major facilitator superfamily transporter	down
19890562	BBA_07550	-1.1658	2.1e-05	0.00022158	Phenylalanine ammonia-lyase (EC 4.3.1.24)	down
Novel00271	Novel00271	-1.1585	8.37e-07	1.21e-05		down
19888304	BBA_05292	-1.1585	1.91e-05	0.00020412	Major facilitator superfamily transporter	down
19883707	BBA_00695	-1.1584	7.21e-06	8.54e-05	Uncharacterized protein	down
19885409	BBA_02397	-1.1572	8.33e-08	1.5e-06	DnaJ domain-containing protein	down
19884184	BBA_01172	-1.157	1.32e-07	2.29e-06	DNA helicase (EC 3.6.4.12)	down
19891057	BBA_08045	-1.1569	9.78e-07	1.39e-05	Uncharacterized protein	down
19886286	BBA_03274	-1.1566	1.54e-07	2.64e-06	Uncharacterized protein	down
19883366	BBA_00354	-1.1558	5.32e-07	8.09e-06	2-deoxyglucose-6-phosphate phosphatase	down
19888487	BBA_05475	-1.1555	0.00049744	0.0035735	Carboxypeptidase S1, putative	down
19888022	BBA_05010	-1.1552	2.67e-07	4.34e-06	Polysaccharide lyase family 8 protein	down
19890493	BBA_07481	-1.1517	0.0023987	0.013484	Phosphate permease	down
19889661	BBA_06649	-1.1516	3.2e-08	6.15e-07	Uncharacterized protein	down
19885711	BBA_02699	-1.1507	0.00015743	0.0013071	Mitochondrial chaperone BCS1	down
19885321	BBA_02309	-1.1474	1.8e-07	3.03e-06	Serine proteinase inhibitor IA-2	down
19888859	BBA_05847	-1.1468	1.03e-07	1.83e-06	Putative glycosyl hydrolase	down
Novel00869	Novel00869	-1.1452	9.53e-06	0.00010935		down
19888895	BBA_05883	-1.138	5.25e-07	8e-06	Beta-eliminating lyase	down
19887160	BBA_04148	-1.1342	7.07e-06	8.41e-05	Phosphoglycerate mutase	down
19888814	BBA_05802	-1.131	1.11e-07	1.96e-06	Ankyrin repeat protein	down
19893227	BBA_10215	-1.1301	0.00091026	0.0059514	Uncharacterized protein	down
19888801	BBA_05789	-1.1296	8.21e-07	1.19e-05	Acyl-CoA dehydrogenase	down
19891450	BBA_08438	-1.1274	0.00687	0.032484	Trypsin-like protein	down
19885903	BBA_02891	-1.1269	2.42e-06	3.19e-05	Isoleucyl-tRNA synthetase ,cytoplasmic	down
19893158	BBA_10146	-1.1265	0.0044596	0.022741	Transposase-like protein	down
Novel00659	Novel00659	-1.1258	0.00086193	0.0056793		down
Novel00976	Novel00976	-1.1257	0.0003966	0.0029434	Uncharacterized protein	down
19887923	BBA_04911	-1.1238	1.43e-05	0.0001577	Bud10 protein	down
19886266	BBA_03254	-1.1229	0.0066293	0.03159	Glutathione S-transferase	down
19886560	BBA_03548	-1.1221	0.0037511	0.019705	Uncharacterized protein	down
19890992	BBA_07980	-1.1208	0.00013445	0.0011413	Dynamin GTPase	down
19891362	BBA_08350	-1.1208	3.23e-07	5.17e-06	Esterase family protein	down
19887728	BBA_04716	-1.1205	3.16e-07	5.09e-06	ABC transporter transmembrane region	down
19888000	BBA_04988	-1.1179	1e-07	1.78e-06	Aminotransferase class I and II	down
19885528	BBA_02516	-1.1175	0.0014257	0.0086764	Malate synthase (EC 2.3.3.9)	down
19891671	BBA_08659	-1.1169	0.0054777	0.026956	Nucleoside-diphosphate-sugar epimerase, putative	down
19889612	BBA_06600	-1.1139	7.29e-07	1.07e-05	LPS glycosyltransferase, putative	down
19888827	BBA_05815	-1.1133	4.76e-06	5.88e-05	O-methyltransferase-like protein	down
19883106	BBA_00094	-1.1126	2.15e-05	0.00022547	Major facilitator superfamily transporter	down
19888377	BBA_05365	-1.1119	4.57e-05	0.00044106	Uncharacterized protein	down
Novel00972	Novel00972	-1.1114	0.00014268	0.0012	serine/threonine protein kinase Japonica Group	down
19886649	BBA_03637	-1.1098	1.65e-07	2.81e-06	Pfs domain protein	down
19890695	BBA_07683	-1.1064	2.9e-05	0.00029388	C6 zinc finger domain-containing protein	down
19883061	BBA_00049	-1.1063	0.0077662	0.035797	Transporter-like protein	down
19883859	BBA_00847	-1.1053	0.00019352	0.001571	Alkaline phosphatase	down
19887907	BBA_04895	-1.1028	0.0010847	0.0069147	Alkaline phosphatase	down
19884249	BBA_01237	-1.1008	0.00050839	0.0036332	Cytochrome P450 CYP620C2	down
19892754	BBA_09742	-1.0985	3.45e-06	4.4e-05	Uncharacterized protein	down
19885960	BBA_02948	-1.0978	1.44e-06	1.99e-05	Uncharacterized protein	down
19889899	BBA_06887	-1.0971	0.00036049	0.0027084	Fatty acid synthase subunit alpha	down
19888407	BBA_05395	-1.094	0.0013723	0.008435	Major allergen Asp f 2-like protein	down
19888733	BBA_05721	-1.0924	3.54e-05	0.00035158	Ferric reductase transmembrane component 4	down
19885390	BBA_02378	-1.0921	3.49e-05	0.00034765	Cenp-O kinetochore centromere component	down
19884821	BBA_01809	-1.0909	2.1e-07	3.5e-06	Formate-tetrahydrofolate ligase	down
19883364	BBA_00352	-1.0868	5.78e-07	8.73e-06	Proliferating cell nuclear antigen	down
19892716	BBA_09704	-1.0866	2.78e-07	4.52e-06	DUF89 domain protein	down
19886415	BBA_03403	-1.0857	4.06e-07	6.32e-06	Thioredoxin-like protein	down
19884719	BBA_01707	-1.0838	0.00014941	0.001249	Methylenetetrahydrofolate reductase (EC 1.5.1.20)	down
19884207	BBA_01195	-1.0836	7.38e-05	0.00067539	Peptidase S9 prolyl oligopeptidase	down
19887769	BBA_04757	-1.0832	6.45e-07	9.64e-06	Replication factor-a protein 1	down
19890434	BBA_07422	-1.0818	5.65e-05	0.0005359	Uncharacterized protein	down
Novel00472	Novel00472	-1.0817	0.0037233	0.019577		down
19886346	BBA_03334	-1.0787	2.44e-07	4.01e-06	Mitogen-activated protein kinase (EC 2.7.11.24)	down
19891968	BBA_08956	-1.0784	3.29e-07	5.25e-06	Tubulin beta chain	down
19889840	BBA_06828	-1.0776	1.18e-06	1.66e-05	DNA helicase (EC 3.6.4.12)	down
19891814	BBA_08802	-1.0736	5.13e-05	0.0004912	Tetratricopeptide repeat domain-containing protein	down
19884891	BBA_01879	-1.0714	1.33e-06	1.85e-05	Glycosyltransferase family 17	down
19889148	BBA_06136	-1.0701	0.0017537	0.010362	C-x8-C-x5-C-x3-H type zinc finger protein	down
19892247	BBA_09235	-1.0694	2.53e-06	3.32e-05	Putative dual specificity protein kinase pom1	down
19890629	BBA_07617	-1.066	4.95e-05	0.0004765	Palmitoyl protein thioesterase	down
Novel00575	Novel00575	-1.0633	0.0015493	0.0093146	Uncharacterized protein	down
19892543	BBA_09531	-1.0627	3.84e-06	4.83e-05	Uncharacterized protein	down
19890009	BBA_06997	-1.0604	3.84e-05	0.00037806	AMP-binding enzyme	down
19890105	BBA_07093	-1.0604	0.010168	0.044685	RING finger protein	down
19884198	BBA_01186	-1.0589	1.57e-06	2.15e-05	Uncharacterized protein	down
19885188	BBA_02176	-1.0584	0.0017997	0.010588	DUF726 domain-containing protein	down
19885042	BBA_02030	-1.058	5.47e-06	6.62e-05	Aldehyde dehydrogenase	down
19891822	BBA_08810	-1.057	5.55e-05	0.00052723	Histone H4 variant	down
19891139	BBA_08127	-1.0568	0.00022722	0.0018138	Uncharacterized protein	down
19890289	BBA_07277	-1.0543	0.0074338	0.034584	Uncharacterized protein	down
19885413	BBA_02401	-1.0539	1.37e-06	1.9e-05	Integral membrane protein PTH11	down
19893359	BBA_10347	-1.0539	0.0005278	0.0037475	FAD binding domain-containing protein	down
Novel00590	Novel00590	-1.0535	0.0019884	0.011519		down
19884431	BBA_01419	-1.0474	1.21e-06	1.7e-05	Adenine phosphoribosyltransferase	down
Novel00769	Novel00769	-1.0419	0.00042321	0.0031198	Uncharacterized protein	down
19889447	BBA_06435	-1.0419	8.52e-05	0.00076794	Replication Fork Protection Component Swi3	down
19888392	BBA_05380	-1.0409	5.33e-06	6.5e-05	Beta-lactamase family protein	down
19884049	BBA_01037	-1.0384	7.22e-06	8.54e-05	Uncharacterized protein	down
19883215	BBA_00203	-1.0349	1.47e-06	2.02e-05	Prolyl oligopeptidase family	down
19888936	BBA_05924	-1.0342	2.12e-06	2.83e-05	Centromere binding protein B	down
Novel00922	Novel00922	-1.0325	0.0044259	0.022622	kynurenine 3-monooxygenase, putative	down
19885565	BBA_02553	-1.0325	1.85e-05	0.00019759	Short-chain dehydrogenase/reductase	down
19892456	BBA_09444	-1.0316	0.00013716	0.0011603	Uncharacterized protein	down
19888848	BBA_05836	-1.0237	1.09e-05	0.00012345	Dihydrofolate reductase-thymidylate synthase	down
19885012	BBA_02000	-1.0232	2.34e-05	0.00024439	Uncharacterized protein	down
19889888	BBA_06876	-1.0222	0.0012268	0.0076823	AGC kinase	down
19883330	BBA_00318	-1.0193	0.0015695	0.0094138	AMP-binding enzyme, putative	down
19885776	BBA_02764	-1.0168	0.0050683	0.025362	Phenazine biosynthesis-like protein	down
19891801	BBA_08789	-1.0138	1.15e-06	1.63e-05	Phosphorylcholine phosphatase	down
19888870	BBA_05858	-1.0128	0.0013973	0.0085406	alpha-1,2-Mannosidase (EC 3.2.1.-)	down
19889727	BBA_06715	-1.0112	6.6e-05	0.00061169	Pectin lyase fold/virulence factor	down
19885232	BBA_02220	-1.0111	5.1e-06	6.28e-05	G-patch domain-containing protein	down
19884380	BBA_01368	-1.0103	2.13e-05	0.00022455	Arrestin-like protein	down
19883362	BBA_00350	-1.01	3.31e-06	4.24e-05	DUTP diphosphatase	down
19884262	BBA_01250	-1.009	3.86e-06	4.86e-05	DNA polymerase II large subunit-like protein	down
19892525	BBA_09513	-1.0084	0.0070259	0.033136	Uncharacterized protein	down
19892783	BBA_09771	-1.0055	5.35e-05	0.00051127	FAD dependent oxidoreductase	down
19889532	BBA_06520	-1.0051	0.0014026	0.0085635	Calcineurin-like phosphoesterase	down
19892893	BBA_09881	-1.0036	1.78e-06	2.41e-05	Sterigmatocystin 8-O-methyltransferase	down
19883958	BBA_00946	-1.0023	1.2e-05	0.00013444	Uncharacterized protein	down
19891515	BBA_08503	-1.0008	2.28e-06	3.01e-05	Uncharacterized protein	down
19884808	BBA_01796	1.0004	0.00031885	0.0024372	Haloacid dehalogenase-like hydrolase	up
19883023	BBA_00011	1.002	1.72e-06	2.34e-05	Serine/threonine-protein kinase sck1	up
19891440	BBA_08428	1.0022	0.0004417	0.0032388	Efflux pump antibiotic resistance protein	up
19887974	BBA_04962	1.0033	2.2e-06	2.93e-05	NCS1 nucleoside transporter family protein	up
19888896	BBA_05884	1.0055	2.91e-06	3.76e-05	Magnesium-translocating P-type ATPase family protein	up
19886784	BBA_03772	1.0066	2.27e-06	3e-05	NADPH oxidase regulator NoxR	up
19889076	BBA_06064	1.0067	0.0093974	0.041739	GATA zinc finger protein	up
19884264	BBA_01252	1.0069	8.09e-05	0.00073222	Lecithin:cholesterol acyltransferase	up
19883731	BBA_00719	1.0082	9.46e-05	0.00083967	Uncharacterized protein	up
19885315	BBA_02303	1.0087	2.1e-06	2.81e-05	Coproporphyrinogen III oxidase	up
19891161	BBA_08149	1.0089	1.33e-06	1.85e-05	Uncharacterized protein	up
19884167	BBA_01155	1.0091	9.84e-06	0.00011257	Nonselective cation channel	up
19887405	BBA_04393	1.0093	1.72e-05	0.00018604	C6 transcription factor, putative	up
19892152	BBA_09140	1.0123	8.91e-05	0.00079658	Uncharacterized protein	up
19888910	BBA_05898	1.0127	0.0024228	0.013577	Putative Zn(II)2Cys6 transcription factor	up
19885495	BBA_02483	1.0134	1.47e-06	2.02e-05	Serine/threonine-protein kinase ssp1	up
19892168	BBA_09156	1.0134	1.29e-05	0.00014408	Coiled-coil domain-containing protein	up
19888253	BBA_05241	1.0137	1.68e-06	2.29e-05	Argininosuccinate lyase	up
19886851	BBA_03839	1.0165	1.48e-06	2.02e-05	FAD-dependent oxygenase	up
19891038	BBA_08026	1.0175	0.0015212	0.0091756	Inositol polyphosphate-related phosphatase	up
19886587	BBA_03575	1.0179	0.010787	0.046738	Isocitrate dehydrogenase [NADP] (EC 1.1.1.42)	up
19883984	BBA_00972	1.0203	2.93e-05	0.00029683	NmrA family protein	up
19886848	BBA_03836	1.022	0.00051445	0.0036693	Fungal specific transcription factor	up
19884785	BBA_01773	1.0241	3.49e-05	0.00034734	ABC transporter	up
19886930	BBA_03918	1.0242	0.0019803	0.011478	Cytosolic Fe-S cluster assembly factor CFD1 (Cytosolic Fe-S cluster-deficient protein 1)	up
19890120	BBA_07108	1.0244	0.00018239	0.0014951	Uncharacterized protein	up
19884591	BBA_01579	1.0253	1.02e-06	1.45e-05	2-oxoacid dehydrogenase acyltransferase	up
19891236	BBA_08224	1.028	1.52e-05	0.00016596	Uncharacterized protein	up
19888171	BBA_05159	1.0295	2.89e-06	3.74e-05	Revertant of glycogen synthase kinase mutation	up
19886868	BBA_03856	1.0303	2.41e-05	0.00025004	GATA zinc finger protein	up
19890621	BBA_07609	1.031	7.62e-06	8.99e-05	Uncharacterized protein	up
19891360	BBA_08348	1.0337	3.04e-05	0.00030789	Mitochondrial carrier protein	up
19891437	BBA_08425	1.0338	0.00014785	0.0012397	Cytochrome P450 CYP5262A3	up
19887954	BBA_04942	1.0344	0.011353	0.04852	FluG protein	up
19889517	BBA_06505	1.0349	0.0031121	0.016789	Efflux pump antibiotic resistance protein	up
19892301	BBA_09289	1.0351	1.68e-06	2.29e-05	Pectin lyase fold/virulence factor	up
Novel00491	Novel00491	1.0363	5.95e-07	8.95e-06	CFEM domain protein	up
19885560	BBA_02548	1.0364	0.0013497	0.0083149	Twin-arginine translocation pathway signal	up
Novel00351	Novel00351	1.0382	0.00045872	0.0033412		up
19889759	BBA_06747	1.0382	3.8e-05	0.00037458	Adenosine-deaminase domain-containing protein	up
19890143	BBA_07131	1.0386	0.0022371	0.012705	C3HC4 type (RING finger) zinc finger containing protein	up
19886166	BBA_03154	1.0387	3.19e-06	4.1e-05	Skp1 family protein	up
19888770	BBA_05758	1.0422	4.87e-07	7.49e-06	Uncharacterized protein	up
19887166	BBA_04154	1.043	8.88e-05	0.00079494	Uncharacterized protein	up
19890242	BBA_07230	1.0441	0.0069282	0.032731	Zinc finger protein	up
Novel00260	Novel00260	1.0462	0.0020913	0.01202		up
19887173	BBA_04161	1.0483	0.0039668	0.020611	40S ribosomal protein S19	up
19892476	BBA_09464	1.0487	6.67e-06	7.96e-05	Uncharacterized protein	up
19892336	BBA_09324	1.0491	7.95e-05	0.00072151	ABC transporter	up
19889584	BBA_06572	1.0493	0.00038347	0.0028585	Nitrate assimilation regulatory protein nirA	up
19889811	BBA_06799	1.0499	0.00085462	0.0056346	Uncharacterized protein	up
19889287	BBA_06275	1.0527	8.05e-06	9.45e-05	General amino acid permease AGP2	up
19887083	BBA_04071	1.0534	5.42e-07	8.22e-06	Serine/threonine-protein kinase hal4	up
19887804	BBA_04792	1.0537	2.59e-05	0.0002669	Uncharacterized protein	up
19886164	BBA_03152	1.0548	4.82e-05	0.00046502	NADPH-dependent FMN reductase family protein	up
19886605	BBA_03593	1.0556	0.0004246	0.0031238	Kinase-related protein	up
19885553	BBA_02541	1.056	8.43e-05	0.00076057	Dihydroxyacetone kinase	up
19884620	BBA_01608	1.0565	9.63e-05	0.00085249	Acid proteinase PEPI	up
Novel00485	Novel00485	1.0589	0.00018587	0.0015168		up
19884296	BBA_01284	1.0595	3.05e-06	3.93e-05	CP2 transcription factor	up
19892234	BBA_09222	1.0631	0.011443	0.048753	Metallo-beta-lactamase superfamily protein	up
19891336	BBA_08324	1.064	0.0017502	0.010358	Uncharacterized protein	up
19884050	BBA_01038	1.0645	6.5e-07	9.69e-06	von Willebrand factor type A domain-containing protein	up
19891412	BBA_08400	1.0651	0.00019241	0.0015655	Palmitoyltransferase (EC 2.3.1.225)	up
19884847	BBA_01835	1.0655	0.00050461	0.0036085	Ureidoglycolate hydrolase	up
19887714	BBA_04702	1.0655	0.0075561	0.035034	C6 transcription factor	up
19890446	BBA_07434	1.0668	2.14e-06	2.86e-05	Major facilitator superfamily transporter	up
19885158	BBA_02146	1.0678	2.54e-06	3.33e-05	Uncharacterized protein	up
19891314	BBA_08302	1.0679	4.45e-07	6.89e-06	NupC family nucleoside transporter	up
19891491	BBA_08479	1.0685	4.2e-06	5.23e-05	Uncharacterized protein	up
19886547	BBA_03535	1.069	2.29e-07	3.81e-06	Uncharacterized protein	up
19885126	BBA_02114	1.0698	1.53e-05	0.00016638	Mitochondrial phosphate carrier protein	up
19892502	BBA_09490	1.0698	5.94e-07	8.95e-06	Aerobactin siderophore biosynthesis protein iucB	up
19889260	BBA_06248	1.0701	1.23e-05	0.00013752	Flavin-nucleotide-binding protein	up
19892762	BBA_09750	1.0723	4.8e-07	7.4e-06	SRP54-type protein	up
19885660	BBA_02648	1.0761	2.1e-07	3.5e-06	Malic enzyme	up
Novel00564	Novel00564	1.0768	0.0086463	0.039083		up
19889672	BBA_06660	1.0768	0.00030353	0.0023413	Uncharacterized protein	up
19884780	BBA_01768	1.0778	0.0061613	0.029708	Major facilitator superfamily transporter	up
19885973	BBA_02961	1.0783	4.1e-06	5.11e-05	AN1-like Zinc finger protein	up
19883738	BBA_00726	1.0786	2.21e-05	0.00023118	Glutamine synthetase (EC 6.3.1.2)	up
19891859	BBA_08847	1.0788	0.0001827	0.0014965	Transcription regulator PAB1642	up
19888642	BBA_05630	1.0789	7.15e-07	1.06e-05	NDT80/PhoG like DNA-binding family protein	up
19884255	BBA_01243	1.0819	0.00053664	0.0037931	D-galacturonic acid reductase	up
19891729	BBA_08717	1.0819	0.000123	0.0010563	Uncharacterized protein	up
19888826	BBA_05814	1.0822	1.21e-05	0.00013587	Homeobox and C2H2 transcription factor, putative	up
19886672	BBA_03660	1.0823	0.00092804	0.0060496	Glycoside hydrolase, family 29	up
19887113	BBA_04101	1.0841	0.00066288	0.0045337	3'5'-cyclic nucleotide phosphodiesterase	up
19891772	BBA_08760	1.0846	0.0011757	0.0073947	OsmC-like protein	up
19886106	BBA_03094	1.0847	4.35e-05	0.00042102	6-phosphofructo-2-kinase	up
19893215	BBA_10203	1.087	0.0064225	0.030778	Brefeldin A resistance protein	up
19884215	BBA_01203	1.0872	3.43e-07	5.43e-06	Putative C2H2 zinc finger protein	up
19884686	BBA_01674	1.088	0.0055568	0.027262	Lactose permease	up
19892368	BBA_09356	1.0884	7.91e-05	0.00071829	Major Facilitator Superfamily protein	up
19890134	BBA_07122	1.0889	1.38e-05	0.00015298	Hydantoinase-like protein	up
19889869	BBA_06857	1.0913	4.44e-07	6.88e-06	Branched-chain alpha-ketoacid dehydrogenase kinase	up
19889445	BBA_06433	1.0919	0.0015064	0.0091016	Uncharacterized protein	up
19892390	BBA_09378	1.0923	8.77e-05	0.00078733	PaxB protein	up
19893119	BBA_10107	1.0923	1.3e-07	2.26e-06	Phosphate:H+ symporter	up
19888902	BBA_05890	1.0925	1.74e-06	2.36e-05	Branched-chain-amino-acid aminotransferase (EC 2.6.1.42)	up
19891203	BBA_08191	1.0946	5.33e-07	8.1e-06	C6 zinc finger domain-containing protein	up
19892676	BBA_09664	1.096	0.0025971	0.014378	Glycosyltransferase family 20	up
19886853	BBA_03841	1.0961	2.15e-07	3.58e-06	NADP-dependent glycerol dehydrogenase	up
19892970	BBA_09958	1.0979	0.010971	0.047237	Uncharacterized protein	up
19883785	BBA_00773	1.0983	2.39e-07	3.95e-06	Rhomboid family protein	up
19883905	BBA_00893	1.0988	8.3e-07	1.2e-05	Amino acid/polyamine transporter I	up
19886129	BBA_03117	1.1026	2.98e-05	0.00030183	Acyl-CoA N-acyltransferase	up
19891558	BBA_08546	1.1045	8.96e-08	1.6e-06	Plasma membrane proteolipid 3	up
19883417	BBA_00405	1.1047	0.0056998	0.027819	BTB/POZ domain containing protein	up
19883409	BBA_00397	1.106	1.6e-07	2.74e-06	Hexose transporter	up
19889775	BBA_06763	1.1088	1.31e-06	1.83e-05	SRF-type transcription factor	up
19884587	BBA_01575	1.109	6.11e-07	9.17e-06	ATPase protein	up
19887323	BBA_04311	1.1098	8.95e-08	1.6e-06	Aldehyde dehydrogenase	up
19887228	BBA_04216	1.1133	5.19e-07	7.92e-06	HSF-type DNA-binding protein	up
19889166	BBA_06154	1.1133	0.0032376	0.017339	Triacylglycerol lipase	up
19885444	BBA_02432	1.1142	0.0074325	0.034584	Triacylglycerol lipase	up
19883864	BBA_00852	1.115	0.0038998	0.02034	Capsule-associated protein CAP1	up
19887839	BBA_04827	1.1156	0.0051155	0.025533	Peptide synthetase	up
19891209	BBA_08197	1.117	5.24e-06	6.42e-05	2-nitropropane dioxygenase	up
Novel00261	Novel00261	1.1184	0.00022926	0.0018274		up
19884638	BBA_01626	1.1214	0.0040393	0.020918	Helix-loop-helix DNA-binding domain-containing protein	up
19884722	BBA_01710	1.1215	0.00013316	0.0011312	C6 transcription factor	up
19887638	BBA_04626	1.1221	0.00027788	0.0021677	Major facilitator superfamily transporter	up
19883820	BBA_00808	1.1232	3.21e-07	5.16e-06	Emopamil binding protein	up
19889909	BBA_06897	1.1243	0.0065684	0.031355	Uncharacterized protein	up
19884098	BBA_01086	1.1259	5.36e-06	6.53e-05	Thymine dioxygenase	up
19889467	BBA_06455	1.1276	4.8e-07	7.4e-06	Uncharacterized protein	up
19890396	BBA_07384	1.1277	5.23e-06	6.42e-05	Brf1-like TBP-binding domain-containing protein	up
19883495	BBA_00483	1.1282	0.010232	0.044846	Cysteine dioxygenase	up
19886694	BBA_03682	1.1295	0.0029489	0.015972	Isoflavone reductase family protein	up
19884426	BBA_01414	1.1301	2.6e-05	0.00026724	Zn(II)2Cys6 transcriptional activator	up
19890679	BBA_07667	1.1324	0.0021619	0.012374	Reverse transcriptase	up
19889884	BBA_06872	1.134	0.0076624	0.035393	Aspartyl-tRNA synthetase	up
19888723	BBA_05711	1.1363	9.46e-07	1.35e-05	CFEM domain-containing protein	up
Novel00144	Novel00144	1.1372	0.00094902	0.0061754		up
19887981	BBA_04969	1.1372	6.68e-05	0.00061802	Ribose 5-phosphate isomerase	up
19887732	BBA_04720	1.1404	3.96e-08	7.44e-07	Uncharacterized protein	up
19889763	BBA_06751	1.1409	5.59e-08	1.03e-06	Canalicular multispecific organic anion transporter 1	up
19884782	BBA_01770	1.1411	0.0079596	0.036504	AP complex subunit beta	up
Novel00218	Novel00218	1.1413	0.0078494	0.036073		up
19889288	BBA_06276	1.1415	3.38e-08	6.47e-07	ABC transporter	up
19893219	BBA_10207	1.1438	3.1e-08	5.99e-07	Beta-1,3-glucan synthase catalytic subunit	up
19883303	BBA_00291	1.1495	1.31e-07	2.27e-06	COM1 protein	up
19888374	BBA_05362	1.1519	8.72e-07	1.26e-05	Acyltransferase-like protein	up
19890964	BBA_07952	1.1521	0.0051456	0.025609	Cellulase-like protein	up
19883543	BBA_00531	1.1524	3.53e-06	4.49e-05	Uncharacterized protein	up
19889698	BBA_06686	1.1549	3.77e-07	5.91e-06	Cupin, RmlC-type	up
Novel00610	Novel00610	1.1574	0.002393	0.013459		up
19885887	BBA_02875	1.1578	8.92e-08	1.6e-06	DNA repair protein MMS21	up
19892544	BBA_09532	1.1582	0.0034951	0.018492	Beta-tubulin	up
19889444	BBA_06432	1.1586	0.0001011	0.00089121	Permease-like protein	up
19887976	BBA_04964	1.1619	0.0021877	0.01247	Mitochondrial thiazole biosynthetic enzyme	up
19888730	BBA_05718	1.1633	9.49e-06	0.00010906	Cytochrome c	up
19887831	BBA_04819	1.1634	0.0021272	0.012201	Uncharacterized protein	up
19885631	BBA_02619	1.164	7.7e-07	1.13e-05	Uncharacterized protein	up
19888565	BBA_05553	1.1645	0.0041483	0.021432	Amine oxidase (EC 1.4.3.-)	up
19888277	BBA_05265	1.165	1.51e-05	0.00016498	Uncharacterized protein	up
19892693	BBA_09681	1.1659	0.00055613	0.0038982	Sarcosine oxidase	up
Novel00130	Novel00130	1.166	0.00010019	0.00088389	mitochondrial cation transporter, putative	up
19890316	BBA_07304	1.1666	3.08e-06	3.95e-05	Malic enzyme	up
19885464	BBA_02452	1.1735	1.35e-05	0.00014973	Ferulic acid esterase (FaeA), putative	up
19889064	BBA_06052	1.1735	0.001405	0.0085687	Cyclase protein	up
19883580	BBA_00568	1.1738	1.53e-07	2.63e-06	Uncharacterized protein	up
19886630	BBA_03618	1.174	0.00014889	0.0012455	Uncharacterized protein	up
19887461	BBA_04449	1.1741	0.0051164	0.025533	Helix-loop-helix DNA-binding domain-containing protein	up
19883722	BBA_00710	1.1761	1.21e-06	1.69e-05	C6 zinc finger domain-containing protein	up
19885024	BBA_02012	1.1778	3.74e-08	7.09e-07	Uncharacterized protein	up
19885462	BBA_02450	1.1778	1.4e-06	1.94e-05	Uncharacterized protein	up
19891509	BBA_08497	1.179	9.6e-08	1.7e-06	Beta-hexosaminidase (EC 3.2.1.52)	up
Novel00751	Novel00751	1.1813	0.0034278	0.018194		up
19885048	BBA_02036	1.1818	0.0024803	0.013843	Iron permease FTR1 family protein	up
19889795	BBA_06783	1.1825	3.31e-07	5.27e-06	HET domain-containing protein	up
19885039	BBA_02027	1.1833	5.9e-08	1.08e-06	Base excision DNA repair protein	up
Novel00387	Novel00387	1.1838	0.011784	0.04982		up
19893235	BBA_10223	1.1838	0.010965	0.047237	Regulator of G protein signaling domain protein	up
19892278	BBA_09266	1.1848	0.0026264	0.014511	Uncharacterized protein	up
19891631	BBA_08619	1.1851	1.17e-08	2.42e-07	Acetolactate synthase (EC 2.2.1.6)	up
19891481	BBA_08469	1.1854	0.0031187	0.016817	Amidohydrolase-like protein	up
19890880	BBA_07868	1.1889	0.00019527	0.0015829	Uncharacterized protein	up
19889458	BBA_06446	1.1894	5.19e-07	7.92e-06	Uncharacterized protein	up
19883327	BBA_00315	1.1907	5.54e-08	1.02e-06	SMP2 protein	up
19886026	BBA_03014	1.1922	0.004713	0.023768	BZIP transcription factor	up
19887037	BBA_04025	1.1931	0.00014132	0.0011904	Glucose oxidase	up
19885605	BBA_02593	1.1933	8.26e-09	1.74e-07	Glutathione peroxidase	up
19884138	BBA_01126	1.1969	0.0023395	0.013205	Uncharacterized protein	up
19892573	BBA_09561	1.1975	4.5e-05	0.00043473	F-box domain, Skp2	up
19883903	BBA_00891	1.1992	3.42e-07	5.42e-06	Actin filament organization protein	up
19884104	BBA_01092	1.1994	4.38e-08	8.17e-07	Folate-binding protein YgfZ	up
19890111	BBA_07099	1.2022	1.26e-08	2.59e-07	C6 zinc finger domain-containing protein	up
19883036	BBA_00024	1.2035	2.42e-08	4.76e-07	Uncharacterized protein	up
19883734	BBA_00722	1.2037	0.00014131	0.0011904	Cytochrome P450 CYP645A1	up
19884356	BBA_01344	1.2037	2.39e-05	0.00024841	Uncharacterized protein	up
19886197	BBA_03185	1.2076	3.27e-07	5.23e-06	Dihydroflavonol-4-reductase protein	up
19885961	BBA_02949	1.2087	1.59e-08	3.21e-07	ATP synthase F0	up
19887186	BBA_04174	1.209	0.00082585	0.0054716	Uncharacterized protein	up
19887513	BBA_04501	1.2117	5.89e-06	7.11e-05	C2H2 finger domain protein	up
Novel00314	Novel00314	1.2122	0.00014279	0.0012		up
19885586	BBA_02574	1.2122	2.84e-07	4.59e-06	Urease accessory protein UreF	up
19883582	BBA_00570	1.2131	1.79e-06	2.42e-05	Retrograde regulation protein	up
19883044	BBA_00032	1.2149	2.45e-06	3.22e-05	Uncharacterized protein	up
19890025	BBA_07013	1.2222	2.13e-07	3.55e-06	Histone-lysine N-methyltransferase (EC 2.1.1.43)	up
19884946	BBA_01934	1.2266	1.73e-05	0.00018634	NADH kinase POS5	up
19890138	BBA_07126	1.2323	5.89e-06	7.11e-05	Uncharacterized protein	up
19886193	BBA_03181	1.2351	1.84e-06	2.48e-05	Putative zinc finger protein	up
19884266	BBA_01254	1.2383	0.0010925	0.0069527	PH domain-containing protein	up
19888799	BBA_05787	1.2399	6.96e-09	1.48e-07	AN1-type zinc finger protein	up
19885607	BBA_02595	1.2402	5.61e-08	1.03e-06	Major facilitator superfamily transporter	up
19888682	BBA_05670	1.2402	4.91e-09	1.06e-07	GPI anchored protein, putative	up
19885410	BBA_02398	1.2414	9.03e-05	0.00080663	Aromatic and neutral aliphatic amino acid permease	up
19888031	BBA_05019	1.242	0.0066595	0.031693	GMC oxidoreductase	up
19890359	BBA_07347	1.2427	5.19e-06	6.37e-05	Uncharacterized protein	up
Novel00655	Novel00655	1.2479	0.003658	0.019252		up
19886874	BBA_03862	1.2495	1.34e-08	2.74e-07	Major facilitator superfamily transporter	up
19885208	BBA_02196	1.2531	0.00032156	0.0024545	Nuc-1 negative regulatory protein preg	up
19888978	BBA_05966	1.2549	1.77e-08	3.56e-07	Tat pathway signal sequence	up
19888906	BBA_05894	1.2568	4.05e-09	8.75e-08	Eukaryotic aspartyl protease	up
19887209	BBA_04197	1.2582	0.00037645	0.002812	Uncharacterized protein	up
19888541	BBA_05529	1.2582	1.81e-08	3.62e-07	Extracellular protein	up
19892157	BBA_09145	1.2626	0.0017756	0.01048	ABC transporter	up
19883647	BBA_00635	1.2637	0.00024157	0.0019116	Secretory lipase family protein	up
Novel00370	Novel00370	1.2657	0.00097253	0.0063097		up
19884732	BBA_01720	1.2665	1.23e-07	2.15e-06	Siderophore regulation protein	up
19883391	BBA_00379	1.2683	0.0044753	0.022811	TspO/MBR family protein	up
19892528	BBA_09516	1.2683	9.23e-10	2.19e-08	NmrA family transcriptional regulator	up
19886682	BBA_03670	1.2686	2.27e-09	5.03e-08	MFS transporter, putative	up
19893131	BBA_10119	1.2689	1.14e-05	0.00012858	HAD-superfamily subfamily IIA hydrolase	up
19884226	BBA_01214	1.2702	1.75e-09	3.96e-08	HMG box protein	up
19883620	BBA_00608	1.2741	1.11e-09	2.61e-08	Amino acid permease family protein	up
19889791	BBA_06779	1.2756	2.65e-08	5.19e-07	Vacuolar membrane PQ loop repeat protein	up
19886580	BBA_03568	1.2775	0.00030523	0.0023511	D-tyrosyl-tRNA(Tyr) deacylase (EC 3.1.-.-)	up
19889394	BBA_06382	1.2781	4.59e-07	7.11e-06	Uncharacterized protein	up
19883521	BBA_00509	1.2782	3.57e-05	0.00035419	PAP2 superfamily protein	up
19885166	BBA_02154	1.2801	0.0088403	0.03978	WSC domain-containing protein	up
19885927	BBA_02915	1.2801	7.19e-10	1.73e-08	Peptidase family M3	up
19883358	BBA_00346	1.2809	7.9e-10	1.89e-08	Fructosyl amino acid oxidase	up
19884364	BBA_01352	1.2837	1.62e-09	3.68e-08	Uncharacterized protein	up
19888994	BBA_05982	1.2848	1.38e-06	1.92e-05	Glycosyltransferase family 25	up
19884827	BBA_01815	1.2868	0.0016985	0.01009	Uncharacterized protein	up
Novel00425	Novel00425	1.2869	0.00013592	0.0011511		up
19886099	BBA_03087	1.2871	0.0015919	0.0095239	Putative dicarboxylate carrier protein	up
19887074	BBA_04062	1.2884	0.00015412	0.0012825	FAD binding domain-containing protein	up
19884566	BBA_01554	1.2891	5.68e-05	0.00053796	Oxidoreductase-like protein	up
19885031	BBA_02019	1.2891	0.0060991	0.029421	Uncharacterized protein	up
19890271	BBA_07259	1.2891	1.45e-05	0.00015991	Myb-like DNA-binding domain-containing protein	up
19886897	BBA_03885	1.2924	0.0019178	0.01119	Uncharacterized protein	up
19883659	BBA_00647	1.2938	0.00063159	0.0043631	Uncharacterized protein	up
19889211	BBA_06199	1.294	0.0069945	0.033016	Amidohydrolase-like protein	up
19883713	BBA_00701	1.2942	9.24e-05	0.00082108	Uncharacterized protein	up
19887073	BBA_04061	1.2968	0.0016885	0.010036	Tyrosinase 2	up
19886994	BBA_03982	1.2988	0.0046366	0.023486	Short chain dehydrogenase/reductase	up
19889368	BBA_06356	1.2995	0.00051838	0.0036877	Uncharacterized protein	up
19890067	BBA_07055	1.3024	0.0071735	0.033644	Serine/threonine-protein kinase ppk30	up
19892745	BBA_09733	1.3027	0.0089428	0.040109	Dehydrogenase/reductase SDR family member 8	up
Novel00820	Novel00820	1.3052	0.0001042	0.00091343	restless-like transposase	up
19886898	BBA_03886	1.3065	4.13e-08	7.72e-07	Uncharacterized protein	up
19892503	BBA_09491	1.3106	0.0001928	0.0015664	Uncharacterized protein	up
19888683	BBA_05671	1.3153	7.24e-05	0.00066345	C6 transcription factor, putative	up
19885343	BBA_02331	1.3199	1.07e-09	2.53e-08	Membrane transporter	up
19887985	BBA_04973	1.3209	3.81e-06	4.8e-05	MFS transporter	up
19884848	BBA_01836	1.3229	0.0082033	0.03745	Major facilitator superfamily transporter	up
19888852	BBA_05840	1.3253	8.1e-09	1.71e-07	Transposase-like protein	up
19891086	BBA_08074	1.3277	6.27e-10	1.51e-08	Transcriptional repressor	up
19887471	BBA_04459	1.3331	9.96e-06	0.00011355	Uncharacterized protein	up
19883929	BBA_00917	1.3348	2.52e-05	0.00026011	Uncharacterized protein	up
19890647	BBA_07635	1.3389	3.11e-08	5.99e-07	SAM-dependent methyltransferase	up
19889570	BBA_06558	1.3426	0.007977	0.036569	ABC transporter, putative	up
19885962	BBA_02950	1.3435	0.0031477	0.016915	WD repeat domain-containing protein	up
19887677	BBA_04665	1.3466	1.59e-10	4.16e-09	Ketol-acid reductoisomerase	up
19884676	BBA_01664	1.3472	5.19e-07	7.92e-06	DNA photolyase	up
19888681	BBA_05669	1.3494	0.00014003	0.0011817	Acyl-CoA dehydrogenase	up
19887208	BBA_04196	1.3513	0.0013718	0.008435	Cytochrome P450 CYP504A6	up
19886322	BBA_03310	1.353	1.9e-09	4.28e-08	Uncharacterized protein	up
19887810	BBA_04798	1.3532	2.55e-09	5.63e-08	Uncharacterized protein	up
19883432	BBA_00420	1.3541	2.75e-09	6.05e-08	Uncharacterized protein	up
19890854	BBA_07842	1.3542	0.00030553	0.0023517	Cyanide hydratase	up
19885192	BBA_02180	1.3543	3.9e-08	7.37e-07	Acetolactate synthase	up
19884749	BBA_01737	1.3545	0.0027597	0.015111	F-box protein	up
19884412	BBA_01400	1.3557	2.22e-08	4.41e-07	SPRY domain-containing protein	up
19884254	BBA_01242	1.3583	0.00011658	0.0010099	Sorbitol dehydrogenase	up
19890073	BBA_07061	1.3594	3.32e-10	8.31e-09	RING finger protein	up
19887065	BBA_04053	1.3602	4.4e-10	1.09e-08	Choriogenin Hminor	up
19884421	BBA_01409	1.3606	0.0024394	0.013656	Uncharacterized protein	up
19887418	BBA_04406	1.3624	0.00036902	0.002763	Uncharacterized protein	up
19883117	BBA_00105	1.3667	8.82e-05	0.00079052	Putative Zn(II)2Cys6 transcription factor	up
19886995	BBA_03983	1.3677	1.19e-09	2.78e-08	MFS quinate transporter	up
19883824	BBA_00812	1.3678	5.42e-05	0.00051697	Uncharacterized protein	up
19892593	BBA_09581	1.3689	0.0010283	0.0065861	Aconitate hydratase, mitochondrial (Aconitase) (EC 4.2.1.-)	up
19884887	BBA_01875	1.3708	1.55e-10	4.08e-09	Arginase-like protein	up
Novel00047	Novel00047	1.3723	0.0082344	0.03753		up
19889941	BBA_06929	1.3737	9.54e-05	0.00084542	Uncharacterized protein	up
19887079	BBA_04067	1.3747	1.76e-05	0.00018961	ATP adenylyltransferase	up
19888763	BBA_05751	1.3784	4.33e-10	1.08e-08	Uncharacterized protein	up
19887700	BBA_04688	1.3815	2.02e-09	4.55e-08	Glycosyl hydrolase family 76	up
19888569	BBA_05557	1.3818	2.37e-10	6.15e-09	Autophagy protein (Atg22), putative	up
19888020	BBA_05008	1.3822	7.18e-07	1.06e-05	Uncharacterized protein	up
19886819	BBA_03807	1.3851	0.0010914	0.0069495	FAD binding domain-containing protein	up
19890878	BBA_07866	1.3864	0.00031846	0.0024359	Calcium/proton exchanger	up
19891180	BBA_08168	1.3868	0.0031236	0.016835	Amidase-like protein	up
19885612	BBA_02600	1.3876	1.18e-06	1.66e-05	MFS multidrug transporter	up
19889768	BBA_06756	1.3879	0.0057059	0.02783	NAD-binding Rossmann fold oxidoreductase, putative	up
19890669	BBA_07657	1.3922	1.14e-10	3.02e-09	Inositol polyphosphate multikinase	up
19886372	BBA_03360	1.3932	2.77e-11	7.96e-10	DDHD domain-containing protein	up
19890040	BBA_07028	1.3935	2.46e-10	6.35e-09	Succinate dehydrogenase [ubiquinone] iron-sulfur subunit, mitochondrial (EC 1.3.5.1)	up
Novel00808	Novel00808	1.3936	5.12e-08	9.46e-07	Uncharacterized protein	up
19885710	BBA_02698	1.3938	0.00046968	0.0033988	Cytochrome P450 CYP5080B3	up
19887458	BBA_04446	1.3972	1.09e-06	1.55e-05	PCI domain-containing protein	up
19890546	BBA_07534	1.3998	0.011014	0.047385	Uncharacterized protein	up
19884275	BBA_01263	1.4011	1.01e-10	2.7e-09	Caspase domain-containing protein	up
19887459	BBA_04447	1.403	3.11e-09	6.83e-08	Uncharacterized protein	up
19888401	BBA_05389	1.4037	6.6e-11	1.81e-09	WD domain-containing protein	up
19891559	BBA_08547	1.4042	0.00025805	0.0020261	GPI-anchor biosynthesis protein PIG-F	up
19885879	BBA_02867	1.4043	1.15e-09	2.69e-08	3,4-dihydroxy-2-butanone 4-phosphate synthase (DHBP synthase) (EC 4.1.99.12)	up
19888676	BBA_05664	1.4086	2.09e-11	6.13e-10	Dihydrodipicolinate synthetase	up
19891273	BBA_08261	1.4095	0.00021655	0.0017362	Inositol oxygenase, putative	up
19887196	BBA_04184	1.4112	2.23e-05	0.00023307	Uncharacterized protein	up
19887561	BBA_04549	1.4148	1.29e-09	2.97e-08	Uncharacterized protein	up
Novel00432	Novel00432	1.4156	7.4e-07	1.09e-05	predicted protein	up
19891024	BBA_08012	1.4161	2.48e-07	4.07e-06	Di-trans-poly-cis-decaprenylcistransferase-like protein	up
19883644	BBA_00632	1.4167	4.23e-11	1.19e-09	4-coumarate-CoA ligase	up
19884290	BBA_01278	1.4174	0.0082329	0.03753	Pyridoxamine 5'-phosphate oxidase	up
19892158	BBA_09146	1.4186	1.32e-05	0.00014719	Amino acid permease	up
19885830	BBA_02818	1.4201	9.43e-08	1.68e-06	Uncharacterized protein	up
19886615	BBA_03603	1.4229	8.92e-10	2.13e-08	Stomatin-like protein	up
19883347	BBA_00335	1.4232	8.38e-11	2.26e-09	SUR7 protein	up
19886681	BBA_03669	1.4268	3.09e-10	7.81e-09	MFS transporter, putative	up
19884540	BBA_01528	1.4299	2.1e-11	6.13e-10	Frequency clock protein	up
19889252	BBA_06240	1.4305	2.89e-11	8.26e-10	Hsp90 co-chaperone AHA1	up
19890950	BBA_07938	1.437	0.00078428	0.0052209	Flavin-binding monooxygenase-like family protein	up
19883048	BBA_00036	1.4467	6.79e-07	1.01e-05	Ras family protein	up
Novel00063	Novel00063	1.4478	6.69e-05	0.00061894		up
19892738	BBA_09726	1.4496	2.1e-06	2.81e-05	2-dehydropantoate 2-reductase, putative	up
19889740	BBA_06728	1.4533	1.77e-11	5.24e-10	ABC1 family protein	up
19890801	BBA_07789	1.4555	0.00019859	0.0016016	Uncharacterized protein	up
Novel00781	Novel00781	1.4576	0.0029411	0.015956		up
19886808	BBA_03796	1.4584	8.3e-12	2.57e-10	Uncharacterized protein	up
19891549	BBA_08537	1.4589	6.04e-12	1.9e-10	Kelch domain-containing protein	up
19889351	BBA_06339	1.4601	2.7e-11	7.75e-10	Major facilitator superfamily transporter	up
Novel00274	Novel00274	1.4658	0.0033848	0.018013		up
19886382	BBA_03370	1.4708	1.02e-11	3.12e-10	BZZ1-like protein	up
19887440	BBA_04428	1.4739	6.9e-06	8.22e-05	Glutamine:fructose-6-phosphate amidotransferase	up
19886333	BBA_03321	1.4765	3.54e-11	1.01e-09	Transmembrane amino acid transporter	up
19889248	BBA_06236	1.479	6.65e-07	9.89e-06	3-methyl-2-oxobutanoate hydroxymethyltransferase (EC 2.1.2.11)	up
19883288	BBA_00276	1.4809	2.2e-12	7.23e-11	Sphingolipid long chain base sensory protein, putative	up
19884818	BBA_01806	1.4815	1.41e-07	2.44e-06	Uncharacterized protein	up
19892148	BBA_09136	1.484	8.49e-12	2.62e-10	A/G-specific adenine glycosylase	up
19883396	BBA_00384	1.4846	0.0028146	0.01535	Uncharacterized protein	up
19886120	BBA_03108	1.4867	1.04e-12	3.55e-11	Uncharacterized protein	up
19886670	BBA_03658	1.4891	1.43e-09	3.28e-08	Transcription factor	up
19890996	BBA_07984	1.4917	0.0014327	0.0087086	Uncharacterized protein	up
19883996	BBA_00984	1.4923	1.14e-11	3.45e-10	C6 transcription factor RegA	up
19889411	BBA_06399	1.4956	6.21e-08	1.13e-06	Neutral/alkaline non-lysosomal ceramidase	up
19884201	BBA_01189	1.4959	0.0011436	0.0072231	3-hydroxyanthranilate 3,4-dioxygenase (EC 1.13.11.6) (3-hydroxyanthranilate oxygenase) (3-hydroxyanthranilic acid dioxygenase) (Biosynthesis of nicotinic acid protein 1)	up
19886586	BBA_03574	1.499	3.5e-07	5.52e-06	Canalicular multispecific organic anion transporter 1	up
19885369	BBA_02357	1.5044	9.54e-09	2e-07	NADP-dependent alcohol dehydrogenase	up
19887845	BBA_04833	1.5099	4.91e-11	1.37e-09	Uncharacterized protein	up
19892083	BBA_09071	1.5125	2.99e-12	9.68e-11	Uncharacterized protein	up
19889569	BBA_06557	1.5128	0.00036581	0.0027427	FAD binding domain protein	up
19888197	BBA_05185	1.5129	1.93e-07	3.25e-06	Integral membrane protein	up
19888447	BBA_05435	1.5144	6.52e-13	2.28e-11	Amino acid permease	up
19889915	BBA_06903	1.5172	0.0020661	0.011894	FMN-binding split barrel-related protein	up
Novel00953	Novel00953	1.5196	2.45e-10	6.34e-09	zinc finger-like protein	up
19889953	BBA_06941	1.5213	2.75e-08	5.35e-07	Short-chain type dehydrogenase, putative	up
Novel00011	Novel00011	1.5234	0.0070575	0.033228		up
19891731	BBA_08719	1.5244	5.3e-06	6.48e-05	Putative secreted protein	up
19887962	BBA_04950	1.5317	1.68e-08	3.4e-07	Nacht and ankyrin domain containing protein	up
19886292	BBA_03280	1.5347	2.35e-13	8.59e-12	Peroxin 11C	up
19884112	BBA_01100	1.5389	0.0021831	0.01247	Uncharacterized protein	up
19890769	BBA_07757	1.5389	6.36e-06	7.62e-05	Maleylacetoacetate isomerase	up
19890566	BBA_07554	1.5405	1.03e-10	2.76e-09	MFS quinate transporter QutD	up
19884423	BBA_01411	1.5469	1.09e-12	3.7e-11	SIN3 protein-binding protein STB2	up
19889663	BBA_06651	1.5492	9.47e-07	1.35e-05	Acyl-CoA thioesterase II	up
19885431	BBA_02419	1.5495	1.26e-07	2.2e-06	Adhesin protein Mad1	up
19884402	BBA_01390	1.5497	7.34e-13	2.54e-11	Uncharacterized protein	up
19887080	BBA_04068	1.5502	0.00010788	0.00094116	Choline transporter	up
19887782	BBA_04770	1.5592	3.84e-12	1.23e-10	Methyltransferase domain-containing protein	up
19886934	BBA_03922	1.5593	0.00023775	0.0018869	Transmembrane amino acid transporter	up
19888397	BBA_05385	1.5593	1.91e-10	4.97e-09	Electron transfer flavoprotein-ubiquinone oxidoreductase	up
19887282	BBA_04270	1.5649	0.00015116	0.0012626	Uncharacterized protein	up
19883795	BBA_00783	1.5654	4.15e-06	5.18e-05	Uncharacterized protein	up
19887407	BBA_04395	1.5704	1.18e-10	3.13e-09	Uncharacterized protein	up
19888347	BBA_05335	1.5717	2.01e-11	5.91e-10	Glycine-rich protein	up
19885113	BBA_02101	1.5732	8.2e-14	3.23e-12	1-pyrroline-5-carboxylate dehydrogenase	up
19890000	BBA_06988	1.5753	2.29e-13	8.41e-12	BZIP-type transcription factor	up
19887766	BBA_04754	1.5776	0.0043565	0.02235	Uncharacterized protein	up
19889093	BBA_06081	1.5807	0.0072452	0.033893	Allantoate permease	up
19892782	BBA_09770	1.5828	0.00056723	0.0039634	Uncharacterized protein	up
19886663	BBA_03651	1.5845	0.00024589	0.0019403	Protein kinase	up
19885442	BBA_02430	1.5855	0.01147	0.048796	Amino acid permease	up
19888879	BBA_05867	1.5858	1.89e-10	4.95e-09	Adenosine/AMP deaminase	up
19893245	BBA_10233	1.5858	3.19e-09	6.98e-08	Sexual development transcription factor NsdD	up
19891039	BBA_08027	1.5878	5.03e-07	7.7e-06	Uncharacterized protein	up
19892807	BBA_09795	1.5909	2.99e-12	9.68e-11	Tricarboxylate carrier	up
19891924	BBA_08912	1.593	4.53e-10	1.12e-08	Blood coagulation inhibitor, Disintegrin	up
19891145	BBA_08133	1.5962	1.63e-13	6.1e-12	U-box domain-containing protein	up
19892081	BBA_09069	1.5979	3.68e-07	5.77e-06	Uncharacterized protein	up
19886139	BBA_03127	1.6014	6.87e-05	0.00063388	Mechanosensitive ion channel	up
19885985	BBA_02973	1.6038	0.00010331	0.00090705	MT-A70 family	up
19892448	BBA_09436	1.6079	1.18e-06	1.66e-05	Zinc finger-like protein	up
19885345	BBA_02333	1.6094	0.0055992	0.027419	Carbamoyl-phosphate synthase subunit L	up
Novel00340	Novel00340	1.6134	5.44e-06	6.6e-05		up
19887650	BBA_04638	1.6155	1.43e-09	3.28e-08	Flavohemoglobin-like protein	up
Novel00381	Novel00381	1.6194	0.0083918	0.038123		up
19883812	BBA_00800	1.6281	8.8e-13	3.02e-11	Uncharacterized protein	up
19886781	BBA_03769	1.6285	1.71e-07	2.91e-06	CAMK kinase	up
19887032	BBA_04020	1.6293	0.00049998	0.0035894	Uncharacterized protein	up
19885436	BBA_02424	1.6332	1.41e-14	5.87e-13	DASH family cryptochrome	up
19885831	BBA_02819	1.6386	1.9e-08	3.79e-07	Endoribonuclease L-PSP	up
19884314	BBA_01302	1.6398	3.1e-11	8.85e-10	Zinc finger, H2C2-type, histone UAS binding protein	up
19892559	BBA_09547	1.6402	2.61e-10	6.66e-09	Transposase-like protein	up
19891036	BBA_08024	1.646	2.72e-10	6.94e-09	Heme peroxidase	up
Novel00103	Novel00103	1.6567	0.010914	0.04714		up
19888964	BBA_05952	1.6625	1.08e-07	1.91e-06	Beta-mannosidase	up
19888570	BBA_05558	1.6671	1.36e-06	1.89e-05	Short-chain dehydrogenase/reductase SDR	up
19888849	BBA_05837	1.6694	9.42e-15	3.96e-13	WD domain-containing protein	up
Novel00281	Novel00281	1.6701	9.6e-08	1.7e-06		up
19886458	BBA_03446	1.6729	0.00050924	0.0036369	MFS transporter	up
19885825	BBA_02813	1.6741	0.0047815	0.024048	Putative 2-oxoglutarate/malate translocator	up
19886052	BBA_03040	1.6745	1.98e-15	8.72e-14	DUF636 domain protein	up
19889070	BBA_06058	1.6748	8.39e-15	3.56e-13	Esterase-like protein	up
19892563	BBA_09551	1.6793	1.12e-12	3.78e-11	C6 transcription factor, putative	up
19885948	BBA_02936	1.6809	9.5e-13	3.25e-11	Peptidase family protein	up
19885068	BBA_02056	1.6838	1.55e-07	2.65e-06	YT521-B-like splicing factor	up
19889362	BBA_06350	1.6878	0.00074043	0.0049682	C6 transcription factor	up
19893244	BBA_10232	1.6906	1.82e-05	0.00019539	Uncharacterized protein	up
19892978	BBA_09966	1.6911	0.0063761	0.030583	Mitochondrial chaperone BCS1	up
19884350	BBA_01338	1.6913	2.62e-15	1.15e-13	Glycosyl hydrolase family 76	up
19887102	BBA_04090	1.692	0.0040166	0.02081	Short-chain dehydrogenase	up
19888219	BBA_05207	1.6943	5.28e-15	2.26e-13	G-protein alpha subunit	up
19883121	BBA_00109	1.7026	2.08e-14	8.62e-13	RfeD protein	up
19892560	BBA_09548	1.7049	0.0044937	0.022894	Reverse transcriptase, RNaseH	up
19891747	BBA_08735	1.7102	1.27e-09	2.93e-08	Tousled-like kinase	up
19886358	BBA_03346	1.7103	9.89e-06	0.00011306	Uncharacterized protein	up
Novel00715	Novel00715	1.7141	4.58e-08	8.46e-07		up
19886011	BBA_02999	1.721	0.00024748	0.0019514	Hydrophobin-like protein	up
19890187	BBA_07175	1.7248	3.59e-10	8.95e-09	FAD dependent oxidoreductase domain containing protein	up
19887112	BBA_04100	1.7252	0.00097896	0.0063402	GMC oxidoreductase	up
19887007	BBA_03995	1.7291	0.003886	0.020287	PAP2 superfamily protein	up
19886578	BBA_03566	1.7312	2.51e-15	1.1e-13	Transmembrane amino acid transporter	up
19886405	BBA_03393	1.7341	5.48e-05	0.00052201	Uncharacterized protein	up
Novel00249	Novel00249	1.7404	0.00013076	0.0011133		up
19888956	BBA_05944	1.7425	7.18e-12	2.24e-10	Uncharacterized protein	up
19885888	BBA_02876	1.7459	1.24e-16	5.91e-15	Vivid PAS protein VVD	up
19890745	BBA_07733	1.7466	0.00096561	0.0062722	Mating-type protein MAT1-1-1	up
19889541	BBA_06529	1.747	1.24e-09	2.88e-08	Monooxygenase-like protein	up
19883540	BBA_00528	1.7481	4.81e-15	2.1e-13	Short chain dehydrogenase	up
19889139	BBA_06127	1.7494	1.54e-12	5.13e-11	Serine/threonine protein kinase	up
19888598	BBA_05586	1.7495	8.18e-13	2.82e-11	Heat shock protein 70-2	up
19883974	BBA_00962	1.7589	1.26e-14	5.3e-13	Monooxygenase-like protein	up
19883311	BBA_00299	1.7607	2.22e-08	4.41e-07	Uncharacterized protein	up
Novel00579	Novel00579	1.7614	1.2e-05	0.00013415		up
19883721	BBA_00709	1.7627	0.010493	0.045773	FAD binding domain-containing protein	up
19891433	BBA_08421	1.7683	0.00020598	0.0016575	Volvatoxin A2	up
19891167	BBA_08155	1.7686	4.72e-10	1.16e-08	PQ loop repeat family protein	up
Novel00782	Novel00782	1.7702	3.94e-08	7.42e-07		up
19884113	BBA_01101	1.7707	0.00050246	0.0035978	C6 zinc finger domain-containing protein	up
19893059	BBA_10047	1.7754	3.62e-16	1.66e-14	Fungal specific transcription factor	up
19887393	BBA_04381	1.7781	1.15e-12	3.89e-11	Uncharacterized protein	up
Novel00542	Novel00542	1.78	0.001362	0.0083857	Uncharacterized protein	up
19884596	BBA_01584	1.7813	3.8e-17	1.91e-15	Uncharacterized protein	up
19889905	BBA_06893	1.7844	3.98e-17	2e-15	Ferrochelatase (EC 4.99.1.1)	up
19887130	BBA_04118	1.7895	1.89e-16	8.93e-15	Leucine rich repeat protein	up
19892467	BBA_09455	1.7913	0.0025207	0.014012	Uncharacterized protein	up
19888129	BBA_05117	1.7974	0.0020063	0.0116	SET domain-containing protein	up
19888102	BBA_05090	1.7991	6.05e-17	2.99e-15	F-box domain-containing protein	up
19889647	BBA_06635	1.8001	6.54e-05	0.00060689	Uncharacterized protein	up
19891382	BBA_08370	1.8007	7.87e-08	1.42e-06	Short-chain dehydrogenase/oxidoreductase	up
19889540	BBA_06528	1.8148	3.06e-17	1.56e-15	Very large low complexity protein	up
19886840	BBA_03828	1.8152	8.24e-09	1.74e-07	Cytochrome P450 CYP540B16	up
19891501	BBA_08489	1.8172	0.00065729	0.0045067	DJ-1/PfpI family protein	up
19887917	BBA_04905	1.8185	0.0086571	0.039116	Uncharacterized protein	up
19889359	BBA_06347	1.8188	6.38e-15	2.72e-13	DUF1275 domain protein	up
19887025	BBA_04013	1.8189	6.04e-06	7.28e-05	Glycoside hydrolase family 55	up
19891856	BBA_08844	1.8221	0.0011845	0.0074333	Eukaryotic aspartyl protease	up
19885735	BBA_02723	1.8244	0.011732	0.04966	Uncharacterized protein	up
19883621	BBA_00609	1.8255	2.64e-07	4.31e-06	Amine oxidase (EC 1.4.3.-)	up
19891745	BBA_08733	1.8255	4.86e-16	2.2e-14	Allantoicase-like protein	up
19890598	BBA_07586	1.826	0.00033201	0.002522	DNA-directed RNA polymerase (EC 2.7.7.6)	up
19891484	BBA_08472	1.8268	1.16e-06	1.64e-05	Steroid monooxygenase (CpmA), putative	up
19892577	BBA_09565	1.832	0.0013073	0.0081078	Uncharacterized protein	up
19886706	BBA_03694	1.8359	7.22e-06	8.54e-05	BZIP transcription factor	up
19891123	BBA_08111	1.8376	6.18e-17	3.04e-15	Cytochrome P450 CYP537A4	up
19890728	BBA_07716	1.8382	0.0040965	0.021204	Serine/threonine kinase	up
19886035	BBA_03023	1.84	0.00037691	0.0028125	Uncharacterized protein	up
19886582	BBA_03570	1.8437	2.49e-14	1.02e-12	Uncharacterized protein	up
19885608	BBA_02596	1.8523	1.49e-17	8.02e-16	Uncharacterized protein	up
19889437	BBA_06425	1.8523	1.17e-17	6.34e-16	Beta-galactosidase (EC 3.2.1.23)	up
19884174	BBA_01162	1.8528	0.0012776	0.0079466	Uncharacterized protein	up
19884420	BBA_01408	1.8534	2.68e-14	1.09e-12	Thiol-specific monooxygenase	up
19885984	BBA_02972	1.8546	0.00077601	0.005169	Mitochondrial carrier protein LEU5	up
19889353	BBA_06341	1.856	6.84e-17	3.36e-15	CFEM domain-containing protein	up
19892070	BBA_09058	1.8604	2.6e-09	5.73e-08	Fungal specific transcription factor	up
19889142	BBA_06130	1.8632	8.58e-06	9.97e-05	Calcium-related spray protein	up
19891089	BBA_08077	1.8682	8.51e-19	4.97e-17	Uncharacterized protein	up
19887010	BBA_03998	1.8683	1.45e-13	5.51e-12	cAMP phosphodiesterase class-II	up
19885373	BBA_02361	1.8686	8.66e-05	0.00077895	FMN-binding split barrel-related protein	up
19888163	BBA_05151	1.8701	2.81e-08	5.45e-07	Phosphate metabolism protein 7	up
19888579	BBA_05567	1.8745	3.6e-06	4.57e-05	Choline kinase	up
19886869	BBA_03857	1.8846	2.77e-17	1.42e-15	Uncharacterized protein	up
19889545	BBA_06533	1.8942	0.0055463	0.027258	Alcohol oxidase	up
19888858	BBA_05846	1.8988	1.93e-10	5.03e-09	Fungal specific transcription factor	up
19888164	BBA_05152	1.9022	1.22e-13	4.67e-12	Uncharacterized protein	up
19892143	BBA_09131	1.9057	9.31e-07	1.33e-05	Uncharacterized protein	up
19883357	BBA_00345	1.9067	7.67e-09	1.63e-07	Iron-sulfur cluster-binding protein	up
19884850	BBA_01838	1.9115	0.0034287	0.018194	Uncharacterized protein	up
19886274	BBA_03262	1.914	0.00086497	0.0056926	MYB DNA-binding domain-containing protein	up
19892471	BBA_09459	1.9187	1.9e-07	3.2e-06	Uncharacterized protein	up
19889069	BBA_06057	1.9196	0.00033074	0.002514	Fungal transcriptional regulatory protein	up
19888713	BBA_05701	1.9238	4.1e-08	7.69e-07	5-methyltetrahydropteroyltriglutamate-homocysteine methyltransferase	up
19889160	BBA_06148	1.9239	7.21e-17	3.52e-15	Fungal specific transcription factor	up
19886012	BBA_03000	1.9257	4.6e-13	1.63e-11	Isochorismatase-like protein	up
19883840	BBA_00828	1.9263	7.2e-08	1.31e-06	Integral membrane family protein	up
19887737	BBA_04725	1.9267	7.88e-19	4.65e-17	DNA primase large subunit (EC 2.7.7.-)	up
19885340	BBA_02328	1.93	1.94e-13	7.23e-12	Octanoyltransferase-like protein	up
19890547	BBA_07535	1.9317	0.0011066	0.007027	Ankyrin repeat protein	up
19889528	BBA_06516	1.9328	5.5e-20	3.64e-18	Heat shock protein Hsp90	up
19888882	BBA_05870	1.9548	3.29e-16	1.53e-14	Uncharacterized protein	up
19892566	BBA_09554	1.9621	0.0018815	0.011022	Uncharacterized protein	up
19885025	BBA_02013	1.9637	5.45e-19	3.28e-17	Aggrecan core protein isoform 1	up
19886380	BBA_03368	1.9638	5.64e-19	3.37e-17	Amino acid permease	up
19885161	BBA_02149	1.9642	4.52e-20	3.01e-18	Phosphate metabolism protein	up
19885580	BBA_02568	1.9713	6.46e-06	7.72e-05	Short chain dehydrogenase	up
19889259	BBA_06247	1.9721	1.09e-06	1.55e-05	Uncharacterized protein	up
19891170	BBA_08158	1.9765	0.00055118	0.0038703	ATP-dependent protease La domain-containing protein	up
19889807	BBA_06795	1.9783	0.00060794	0.004213	Uncharacterized protein	up
Novel00563	Novel00563	1.982	1.43e-05	0.00015769		up
19885835	BBA_02823	1.9925	0.001572	0.00942	Cytochrome P450 CYP504E1	up
19890697	BBA_07685	1.998	1.66e-20	1.17e-18	GAT domain-containing protein	up
Novel00061	Novel00061	2.0073	2.93e-06	3.79e-05		up
19884020	BBA_01008	2.013	6.64e-07	9.89e-06	Uncharacterized protein	up
Novel00812	Novel00812	2.0166	0.00024373	0.0019274		up
19887420	BBA_04408	2.0282	0.00014174	0.001193	OPT oligopeptide transporter	up
19883095	BBA_00083	2.033	4.23e-20	2.83e-18	Uncharacterized protein	up
19883669	BBA_00657	2.0497	1.93e-12	6.4e-11	Purine-cytosine permease FCY21	up
19884353	BBA_01341	2.0528	3.95e-18	2.19e-16	Uncharacterized protein	up
Novel00315	Novel00315	2.0558	8.9e-14	3.48e-12		up
19884699	BBA_01687	2.0599	8.01e-06	9.42e-05	3-isopropylmalate dehydratase (EC 4.2.1.33) (Alpha-IPM isomerase) (Isopropylmalate isomerase)	up
19889435	BBA_06423	2.0632	3.14e-08	6.04e-07	Cation transport ATPase	up
Novel00291	Novel00291	2.0667	0.0020613	0.011873		up
Novel00788	Novel00788	2.085	2.82e-10	7.16e-09		up
19889153	BBA_06141	2.0932	8.92e-06	0.00010303	C2H2 finger domain-containing protein	up
19889973	BBA_06961	2.0948	7.5e-22	5.72e-20	Oocyte zinc finger protein XlCOF20	up
19885312	BBA_02300	2.0977	2.82e-06	3.65e-05	Tryptophan synthase	up
19883188	BBA_00176	2.101	6.08e-22	4.67e-20	DnaJ domain-containing protein	up
19889294	BBA_06282	2.1087	0.00099562	0.0064257	Fungal specific transcription factor	up
19887666	BBA_04654	2.1095	9.18e-07	1.32e-05	UPF0261 domain protein	up
19884961	BBA_01949	2.1107	5.19e-18	2.87e-16	Uncharacterized protein	up
19891630	BBA_08618	2.1225	0.00019552	0.0015838	Uncharacterized protein	up
19891754	BBA_08742	2.1266	2.01e-05	0.00021381	Uncharacterized protein	up
19885165	BBA_02153	2.1337	5.42e-06	6.59e-05	Putative endochitinase CHI3	up
Novel00626	Novel00626	2.1389	0.0015681	0.0094118		up
19891436	BBA_08424	2.1412	1.21e-05	0.00013559	Nonribosomal peptide synthase, putative	up
19883890	BBA_00878	2.1623	1.12e-07	1.98e-06	Proline dehydrogenase	up
19888016	BBA_05004	2.1641	0.00705	0.03322	Uncharacterized protein	up
19890465	BBA_07453	2.1775	0.0001685	0.0013895	C6 zinc finger protein	up
19883096	BBA_00084	2.1796	3.55e-10	8.88e-09	Peptidase M64, IgA	up
19892082	BBA_09070	2.1901	6.44e-11	1.77e-09	Uncharacterized protein	up
19885659	BBA_02647	2.1923	2.51e-23	2.12e-21	Cutinase transcription factor 1 beta	up
19892542	BBA_09530	2.1956	0.00028761	0.0022326	TPR repeat protein	up
19885386	BBA_02374	2.2029	1.06e-08	2.22e-07	Metalloprotease-like protein	up
19883137	BBA_00125	2.2148	2.16e-08	4.29e-07	PH domain-containing protein	up
Novel00147	Novel00147	2.2176	2.04e-05	0.00021544		up
19891485	BBA_08473	2.2217	3.91e-20	2.63e-18	Siderophore iron transporter mirA	up
19891736	BBA_08724	2.2386	0.00038359	0.0028585	Uncharacterized protein	up
19889026	BBA_06014	2.2433	0.00019143	0.0015587	PX domain-containing protein	up
Novel00712	Novel00712	2.2452	0.0065248	0.03116		up
19889722	BBA_06710	2.2477	3.01e-24	2.62e-22	UV-endonuclease UvdE	up
19884352	BBA_01340	2.2487	5.25e-22	4.09e-20	Uncharacterized protein	up
19887401	BBA_04389	2.2503	0.0025018	0.013928	ATP synthase F1	up
19883794	BBA_00782	2.2553	5.55e-12	1.76e-10	Uncharacterized protein	up
19885385	BBA_02373	2.259	0.006006	0.029113	Major facilitator superfamily transporter	up
19890147	BBA_07135	2.2713	2.21e-19	1.36e-17	Fungal specific transcription factor	up
19887982	BBA_04970	2.2716	0.00054632	0.0038491	Dihydroxyacetone kinase	up
19890850	BBA_07838	2.2719	0.010954	0.047222	Uncharacterized protein	up
19887639	BBA_04627	2.2739	0.0031286	0.016854	ACC deaminase	up
19889773	BBA_06761	2.2752	7.96e-20	5.05e-18	C2H2 finger domain protein	up
19888375	BBA_05363	2.2762	0.00031965	0.0024416	Uncharacterized protein	up
19889128	BBA_06116	2.2827	0.0003155	0.002415	CAP22 protein	up
19892208	BBA_09196	2.285	0.0071929	0.03372	Uncharacterized protein	up
19889810	BBA_06798	2.2896	9.57e-10	2.27e-08	Phosphoinositide phospholipase C (EC 3.1.4.11)	up
19883956	BBA_00944	2.3021	0.0043731	0.022394	Nitrite transporter	up
19885169	BBA_02157	2.3203	2.43e-24	2.17e-22	DUF300 domain protein, putative	up
19890843	BBA_07831	2.3379	7.51e-26	7.3e-24	Phosphoinositide phospholipase C (EC 3.1.4.11)	up
19887955	BBA_04943	2.3537	0.0046113	0.023374	Putative carotenoid oxygenase	up
19891923	BBA_08911	2.3541	1.01e-24	9.1e-23	Heterokaryon incompatibility protein	up
Novel00313	Novel00313	2.3544	2e-09	4.5e-08		up
19888406	BBA_05394	2.3554	3.94e-06	4.94e-05	C4-dicarboxylate transporter/malic acid transporter	up
19885368	BBA_02356	2.3603	1.45e-06	1.99e-05	Uncharacterized protein	up
19887929	BBA_04917	2.3653	0.00048308	0.003484	Mannosylphosphorylation protein MNN4	up
19885341	BBA_02329	2.3987	2.68e-06	3.49e-05	SUR7 protein	up
19889983	BBA_06971	2.402	2.59e-05	0.0002669	Methyltransferase-like protein	up
19885785	BBA_02773	2.4028	1.8e-28	2.03e-26	Glutamate synthase	up
19889662	BBA_06650	2.4064	7e-29	8.35e-27	Putative aspartic endopeptidase	up
19892141	BBA_09129	2.413	0.0043523	0.022349	alpha-1,2-Mannosidase (EC 3.2.1.-)	up
Novel00596	Novel00596	2.4179	1.42e-05	0.00015722	2OG-Fe(II) oxygenase family oxidoreductase, putative	up
19884572	BBA_01560	2.4455	4.31e-13	1.54e-11	Triose-phosphate transporter	up
19884063	BBA_01051	2.4821	1.72e-06	2.34e-05	Tat pathway signal sequence	up
19887045	BBA_04033	2.491	3.44e-20	2.33e-18	General substrate transporter	up
19886833	BBA_03821	2.5018	5.13e-05	0.0004912	N,N-dimethylglycine oxidase	up
19891741	BBA_08729	2.503	1.78e-07	3.02e-06	Phosphatidylserine decarboxylase family protein	up
19889051	BBA_06039	2.507	1e-11	3.06e-10	Uncharacterized protein	up
19889270	BBA_06258	2.5111	5.69e-31	7.36e-29	Calcium-transporting ATPase (EC 3.6.3.8)	up
19889808	BBA_06796	2.5293	1.31e-29	1.64e-27	Uncharacterized protein	up
19887956	BBA_04944	2.5303	0.00026193	0.0020506	Phytoene synthase/lycopene cyclase	up
19890939	BBA_07927	2.5515	2.57e-09	5.68e-08	C2 domain-containing protein	up
19888384	BBA_05372	2.5674	1.92e-19	1.18e-17	DUF567 domain protein	up
19887758	BBA_04746	2.5732	1.56e-09	3.56e-08	HypA protein	up
19890004	BBA_06992	2.5789	2.25e-05	0.00023476	Short chain dehydrogenase	up
19889914	BBA_06902	2.5973	0.00065804	0.004509	Fungal specific transcription factor	up
19889360	BBA_06348	2.6002	3.77e-14	1.53e-12	Fatty acid hydroxylase superfamily protein	up
19885845	BBA_02833	2.6228	0.0014258	0.0086764	Phosphoenolpyruvate carboxykinase	up
19884843	BBA_01831	2.6291	0.0094936	0.042099	Uncharacterized protein	up
19885415	BBA_02403	2.6305	0.010739	0.046569	Beta-glucosidase (EC 3.2.1.21)	up
Novel00584	Novel00584	2.6561	3.18e-16	1.48e-14		up
19890859	BBA_07847	2.6713	0.0064786	0.030994	Metalloprotease 1	up
19888995	BBA_05983	2.6745	0.0070573	0.033228	Uncharacterized protein	up
19890397	BBA_07385	2.6785	1.28e-06	1.79e-05	MFS transporter	up
19891339	BBA_08327	2.6794	0.0048169	0.024215	CFEM domain-containing protein	up
19891077	BBA_08065	2.6881	2.56e-35	4.26e-33	PAP2 superfamily protein	up
19888309	BBA_05297	2.7043	2.35e-25	2.17e-23	Uncharacterized protein	up
19887797	BBA_04785	2.7057	9.68e-06	0.000111	Phosphatidylinositol transfer protein CSR1	up
19887421	BBA_04409	2.7309	6.43e-06	7.69e-05	Uncharacterized protein	up
19885367	BBA_02355	2.7349	0.00038616	0.0028737	Uncharacterized protein	up
19889202	BBA_06190	2.7466	6.64e-26	6.51e-24	Potassium/sodium efflux P-type ATPase	up
19890098	BBA_07086	2.749	0.0028427	0.01548	Uncharacterized protein	up
Novel00296	Novel00296	2.7613	8.43e-14	3.31e-12		up
19886165	BBA_03153	2.7721	3.46e-07	5.47e-06	Methyltransferase domain-containing protein	up
19888032	BBA_05020	2.8024	0.0032358	0.017338	Amino acid adenylation domain-containing protein	up
19889379	BBA_06367	2.8095	1.54e-33	2.35e-31	Succinate-CoA ligase	up
19886916	BBA_03904	2.8215	0.0053534	0.02643	SCP-like extracellular protein, putative	up
19884724	BBA_01712	2.8283	0.0026166	0.014464	Uncharacterized protein	up
19891517	BBA_08505	2.8441	3.06e-06	3.93e-05	Subtilase-like protein	up
19891185	BBA_08173	2.8471	2.71e-06	3.53e-05	Uncharacterized protein	up
19892777	BBA_09765	2.8528	0.0001765	0.0014501	Phospholipid-transporting ATPase (EC 3.6.3.1)	up
19887736	BBA_04724	2.8583	6.22e-11	1.72e-09	Uncharacterized protein	up
19885980	BBA_02968	2.8676	1.07e-09	2.53e-08	Regulator of G protein signaling	up
19889350	BBA_06338	2.8745	3.08e-39	6.14e-37	Uncharacterized protein	up
19889349	BBA_06337	2.9006	1.94e-31	2.6e-29	Transmembrane amino acid transporter	up
19886839	BBA_03827	2.945	9.44e-24	8.1e-22	Riboflavin synthase-like beta-barrel	up
19888635	BBA_05623	2.9878	0.00071118	0.004813	Zinc finger protein	up
19884651	BBA_01639	2.9929	9.94e-05	0.00087876	Hemerythrin HHE cation binding domain-containing protein	up
19887264	BBA_04252	3.0196	0.0019589	0.011384	F1F0-ATP synthase regulatory factor Stf2	up
Novel00101	Novel00101	3.0239	3.7e-06	4.68e-05		up
19891369	BBA_08357	3.0272	2.59e-05	0.0002669	Uncharacterized protein	up
19884462	BBA_01450	3.0685	7.82e-12	2.43e-10	Alternative sulfate transporter	up
19892739	BBA_09727	3.109	4.22e-05	0.0004102	Beauvericin biosynthetic protein	up
19886551	BBA_03539	3.115	2.83e-12	9.26e-11	Uncharacterized protein	up
19889388	BBA_06376	3.1179	0.001139	0.0072025	Glycine-rich cell wall structural protein 1	up
19883819	BBA_00807	3.1288	8.32e-06	9.7e-05	Glucose repressible protein Grg1	up
19886661	BBA_03649	3.1498	0.011008	0.047381	Glucose-repressible protein	up
19887667	BBA_04655	3.1886	4.29e-05	0.00041614	Uncharacterized protein	up
19888449	BBA_05437	3.1927	0.0084066	0.038156	Glycoside hydrolase family 2	up
19892565	BBA_09553	3.2005	7.83e-05	0.00071194	Uncharacterized protein	up
19889648	BBA_06636	3.2049	5.99e-10	1.45e-08	Uncharacterized protein	up
19889591	BBA_06579	3.224	2.84e-45	8.21e-43	Uncharacterized protein	up
19890148	BBA_07136	3.2241	1.99e-30	2.54e-28	Major facilitator superfamily transporter	up
19883224	BBA_00212	3.2423	8.06e-06	9.45e-05	Proline dehydrogenase	up
19886114	BBA_03102	3.2595	1.47e-05	0.00016167	Aminotransferase, class III	up
19891233	BBA_08221	3.3104	9.4e-41	2.02e-38	4-coumarate-CoA ligase	up
19886130	BBA_03118	3.3109	2.06e-45	6.1e-43	von Willebrand factor type A domain-containing protein	up
19892169	BBA_09157	3.3154	1.7e-38	3.27e-36	Uncharacterized protein	up
19892055	BBA_09043	3.3389	2.36e-05	0.00024587	Mitogen-activated protein kinase (EC 2.7.11.24)	up
19887340	BBA_04328	3.3627	0.008791	0.03959	Aminotriazole resistance protein	up
19886980	BBA_03968	3.3828	0.0074447	0.03462	Uncharacterized protein	up
19888667	BBA_05655	3.3841	8.87e-07	1.28e-05	Mucin-like protein	up
19889539	BBA_06527	3.3956	1.36e-09	3.14e-08	Carboxylic ester hydrolase (EC 3.1.1.-)	up
19883082	BBA_00070	3.4202	9.16e-07	1.32e-05	Uncharacterized protein	up
19890509	BBA_07497	3.4369	6.45e-07	9.64e-06	Uncharacterized protein	up
19889649	BBA_06637	3.4966	6.37e-07	9.56e-06	Uncharacterized protein	up
19887999	BBA_04987	3.4974	8.42e-06	9.79e-05	Uncharacterized protein	up
19889372	BBA_06360	3.5288	4.23e-34	6.64e-32	Succinyl-CoA synthetase, beta subunit	up
19885363	BBA_02351	3.5926	5.41e-45	1.52e-42	Uncharacterized protein	up
Novel00817	Novel00817	3.6175	7.66e-37	1.4e-34		up
19889590	BBA_06578	3.6824	1.25e-45	3.82e-43	Heterokaryon incompatibility protein	up
19884859	BBA_01847	3.7357	0.0050533	0.025299	Uncharacterized protein	up
19891232	BBA_08220	3.7453	3.54e-34	5.64e-32	Trichothecene 3-O-acetyltransferase	up
19887522	BBA_04510	3.8046	2.8e-51	1.02e-48	BZIP transcription factor	up
Novel00951	Novel00951	3.832	7.39e-10	1.77e-08		up
19887396	BBA_04384	3.8372	0.00036971	0.0027663	Uncharacterized protein	up
19886423	BBA_03411	3.8589	8.39e-06	9.78e-05	Uncharacterized protein	up
19887630	BBA_04618	3.8797	4.51e-10	1.11e-08	Glucose-methanol-choline (Gmc) oxidoreductase	up
19886090	BBA_03078	3.9296	6.11e-53	2.92e-50	Cytochrome P450 CYP68N1	up
19889592	BBA_06580	3.9575	0.00010514	0.00091985	Uncharacterized protein	up
19892302	BBA_09290	3.9993	0.0013971	0.0085406	CFEM domain-containing protein	up
Novel00679	Novel00679	4.0474	1.13e-06	1.6e-05	Uncharacterized protein	up
19883973	BBA_00961	4.0769	1.38e-05	0.00015296	Uncharacterized protein	up
19890468	BBA_07456	4.2014	5.35e-08	9.86e-07	RTA-like protein	up
19883730	BBA_00718	4.226	8.57e-05	0.00077196	Mismatched base pair and cruciform dna recognition protein	up
19890317	BBA_07305	4.2286	1.65e-21	1.25e-19	Calcium binding protein Caleosin	up
Novel00474	Novel00474	4.2393	0.00017115	0.0014093		up
19887485	BBA_04473	4.2463	5.24e-21	3.81e-19	Uncharacterized protein	up
19884134	BBA_01122	4.4026	2.28e-76	2.78e-73	Trk family potassium uptake protein	up
19888691	BBA_05679	4.4321	0.00035397	0.0026649	HHE domain-containing protein	up
Novel00649	Novel00649	4.5582	0.00065583	0.0044995		up
19893048	BBA_10036	4.8777	1.7e-75	1.87e-72	26S proteasome regulatory subunit-like protein	up
19889295	BBA_06283	4.8925	0.00035865	0.0026982	Uncharacterized protein	up
19890466	BBA_07454	5.0771	5.15e-12	1.64e-10	RTA1 domain-containing protein	up
19887953	BBA_04941	5.1821	1.96e-05	0.00020832	RadH flavin-dependent halogenase	up
19891858	BBA_08846	5.1973	2.5e-64	1.71e-61	Uncharacterized protein	up
19884349	BBA_01337	5.2482	7.77e-53	3.56e-50	Uncharacterized protein	up
19890798	BBA_07786	5.3527	1.58e-51	6.2e-49	Calcium-transporting ATPase (EC 3.6.3.8)	up
Novel00005	Novel00005	5.4614	0.0048956	0.024576		up
19888996	BBA_05984	5.542	1.29e-73	1.28e-70	pH regulatory protein	up
Novel00252	Novel00252	5.5539	0.0032393	0.017339	Uncharacterized protein	up
19890223	BBA_07211	5.7335	0.0078958	0.036233	Uncharacterized protein	up
19890398	BBA_07386	5.8965	5.46e-07	8.28e-06	Uncharacterized protein	up
Novel00708	Novel00708	6.2522	8.39e-26	8.01e-24	Uncharacterized protein	up
19891234	BBA_08222	6.6204	6.4e-05	0.00059566	Nonribosomal peptide synthase, putative	up
Novel00056	Novel00056	#NAME?	4.43e-21	3.26e-19		down
Novel00770	Novel00770	#NAME?	0.00030494	0.0023505	Acyltransferase 3	down
Novel00882	Novel00882	#NAME?	0.0044554	0.02273	cell surface metalloreductase (FreA)	down
Novel00895	Novel00895	#NAME?	0.00015908	0.0013188	Uncharacterized protein	down
Novel00896	Novel00896	#NAME?	0.0019894	0.011519		down
Novel00921	Novel00921	#NAME?	4.22e-05	0.00041062	Uncharacterized protein	down
19883245	BBA_00233	#NAME?	0.011614	0.049348	Uncharacterized protein	down
19884852	BBA_01840	#NAME?	9.2e-12	2.82e-10	Fatty acid hydroxylase superfamily protein	down
19884853	BBA_01841	#NAME?	1.28e-09	2.95e-08	Polyketide synthase	down
19885133	BBA_02121	#NAME?	0.0010268	0.0065799	Uncharacterized protein	down
19887564	BBA_04552	#NAME?	9.7e-09	2.03e-07	LysM domain protein	down
19887660	BBA_04648	#NAME?	2.84e-05	0.00028997	Cytochrome P450 CYP5280A1P	down
19887944	BBA_04932	#NAME?	0.0026138	0.014456	Uncharacterized protein	down
19888203	BBA_05191	#NAME?	0.00010517	0.00091985	Uncharacterized protein	down
19888282	BBA_05270	#NAME?	1.56e-10	4.11e-09	Lipase class 2	down
19888319	BBA_05307	#NAME?	2.85e-05	0.00029047	Uncharacterized protein	down
19889032	BBA_06020	#NAME?	2.45e-05	0.00025386	Uncharacterized protein	down
19889278	BBA_06266	#NAME?	1.77e-36	3.18e-34	Cytochrome P450 CYP570H1	down
19891863	BBA_08851	#NAME?	2.91e-07	4.7e-06	Uncharacterized protein	down
19891901	BBA_08889	#NAME?	4.7e-22	3.69e-20	Uncharacterized protein	down
19892225	BBA_09213	#NAME?	8.01e-09	1.7e-07	Uncharacterized protein	down
19892492	BBA_09480	#NAME?	5.74e-09	1.23e-07	Uncharacterized protein	down
19892601	BBA_09589	#NAME?	0.0011716	0.0073745	Autophagy-related protein 22	down
19892616	BBA_09604	#NAME?	2.31e-07	3.83e-06	Synaptobrevin-like protein	down
19892617	BBA_09605	#NAME?	1.41e-06	1.95e-05	Chitinase-like protein	down
19892841	BBA_09829	#NAME?	0.0010129	0.0065102	Uncharacterized protein	down
19892843	BBA_09831	#NAME?	2.65e-06	3.46e-05	Uncharacterized protein	down
19892846	BBA_09834	#NAME?	4.36e-07	6.77e-06	Uncharacterized protein	down
19892850	BBA_09838	#NAME?	0.00068779	0.0046807	Uncharacterized protein	down
19892854	BBA_09842	#NAME?	0.0011694	0.0073653	Galactosyl transferase GMA12/MNN10 family protein	down
19892855	BBA_09843	#NAME?	0.00073412	0.0049395	Uncharacterized protein	down
19892856	BBA_09844	#NAME?	6.84e-20	4.37e-18	Vacuolar calcium ion transporter /H(+) exchanger	down
19892857	BBA_09845	#NAME?	3.77e-10	9.38e-09	Uncharacterized protein	down
19893081	BBA_10069	#NAME?	0.00012057	0.0010385	Histone-lysine N-methyltransferase	down
