# Supplementary material for: BrlA and AbaA Govern Virulence-Required Dimorphic Switch, Conidiation, and Pathogenicity in a Fungal Insect Pathogen
Source: mSystems. 2019 Jul 9;4(4):e00140-19. doi: 10.1128/mSystems.00140-19 (PMC6616149; doi:10.1128/mSystems.00140-19)
Supplement: TABLE S3 [file mSystems.00140-19-st003.xlsx]

## Sheet: Table S3
Gene ID	tag loci	log2 R	p value	p adjusted	annotation	Regulated
19891514	BBA_08502	-13.804	3.49e-82	4.57e-80	Uncharacterized protein	down
19886027	BBA_03015	-12.531	1.23e-78	1.51e-76	Class I hydrophobin	down
19887837	BBA_04825	-11.417	2.81e-169	2.58e-166	Oxidoreductase, 2OG-Fe(II) oxygenase family	down
19887667	BBA_04655	-11.34	3.17e-18	4.96e-17	Uncharacterized protein	down
19888284	BBA_05272	-11.141	1.53e-110	4.44e-108	ABC transporter	down
19884913	BBA_01901	-10.517	1.4e-189	2.2e-186	RBP protein	down
19885979	BBA_02967	-10.208	2.18e-36	7.61e-35	Mmc protein	down
19889611	BBA_06599	-10.026	0	0	Hydrophobin-like protein	down
19888281	BBA_05269	-9.9594	1.31e-64	1.1e-62	Elongation of fatty acids protein (EC 2.3.1.199) (Very-long-chain 3-oxoacyl-CoA synthase)	down
19891540	BBA_08528	-9.9281	9.64e-11	8.65e-10	Uncharacterized protein	down
19887836	BBA_04824	-9.8966	7.75e-123	2.84e-120	ABC transporter with duplicated ATPase domains	down
19892045	BBA_09033	-9.7424	9.07e-31	4.99E-313	Uncharacterized protein	down
19892128	BBA_09116	-9.4497	2.77e-151	1.8e-148	Selenium-binding protein	down
19891402	BBA_08390	-9.266	2.89e-21	5.32e-20	Uncharacterized protein	down
19884995	BBA_01983	-9.0101	1.26e-213	4.63e-210	Uncharacterized protein	down
19892847	BBA_09835	-8.9462	1.55e-21	2.9e-20	Uncharacterized protein	down
Novel00767	Novel00767	-8.8445	5.14e-94	9.76e-92	Protein kinase-like domain protein	down
19885773	BBA_02761	-8.5695	7.7e-50	4.2e-48	Major facilitator superfamily, general substrate transporter	down
19891730	BBA_08718	-8.5512	1.05e-09	8.48e-09	Ankyrin repeat protein	down
19885466	BBA_02454	-8.4725	2.71e-07	1.61e-06	Uncharacterized protein	down
19890490	BBA_07478	-8.3409	1.8e-149	1.04e-146	Pfs domain protein	down
Novel00772	Novel00772	-8.1212	9.22e-13	9.91e-12	ankyrin 2,3/unc44	down
19892934	BBA_09922	-8.1163	7.42e-25	1.63e-23	Uncharacterized protein	down
19892228	BBA_09216	-8.0847	6.56e-39	2.54e-37	Uncharacterized protein	down
19889329	BBA_06317	-8.0455	6.37e-105	1.56e-102	Chitinase-like protein	down
19892699	BBA_09687	-7.9694	2.4e-36	8.33e-35	Uncharacterized protein	down
19892845	BBA_09833	-7.8564	1.42e-14	1.71e-13	Uncharacterized protein	down
19890718	BBA_07706	-7.8275	2.37e-17	3.53e-16	Tat pathway signal sequence	down
Novel00085	Novel00085	-7.7961	1.18e-11	1.16e-10		down
19885904	BBA_02892	-7.7874	7.25e-62	5.62e-60	Uncharacterized protein	down
19888283	BBA_05271	-7.7625	1.05e-34	3.41e-33	Fatty acid hydroxylase superfamily protein	down
19887732	BBA_04720	-7.679	1.62e-21	3.03e-20	Uncharacterized protein	down
19892315	BBA_09303	-7.6788	1.11e-45	5.52e-44	Uncharacterized protein	down
19885194	BBA_02182	-7.6526	8.89e-72	8.98e-70	Carboxylic ester hydrolase (EC 3.1.1.-)	down
19889720	BBA_06708	-7.61	1.16e-53	6.99e-52	Uncharacterized protein	down
19892788	BBA_09776	-7.532	1.18e-12	1.26e-11	Uncharacterized protein	down
Novel00017	Novel00017	-7.4713	6.45e-14	7.43e-13		down
19892460	BBA_09448	-7.4565	1.19e-25	2.71e-24	Uncharacterized protein	down
19883748	BBA_00736	-7.4558	1.38e-90	2.38e-88	Uncharacterized protein	down
19887838	BBA_04826	-7.4535	4.73e-113	1.49e-110	Aspartate-tRNA ligase	down
19891678	BBA_08666	-7.4382	1.8e-13	2.02e-12	Bacteriodes thetaiotaomicron symbiotic chitinase	down
19887839	BBA_04827	-7.3978	1.64e-47	8.56e-46	Peptide synthetase	down
19885544	BBA_02532	-7.3954	8.24e-38	3.06e-36	S-layer protein	down
19889755	BBA_06743	-7.2537	5.85e-14	6.76e-13	Uncharacterized protein	down
19883525	BBA_00513	-7.2284	9.47e-63	7.72e-61	Uncharacterized protein	down
19890086	BBA_07074	-7.1942	1.1e-126	4.57e-124	Methyltransferase domain-containing protein	down
Novel00209	Novel00209	-7.1804	5.08e-44	2.4e-42		down
19890011	BBA_06999	-7.1668	2.87e-11	2.71e-10	Uncharacterized protein	down
19892857	BBA_09845	-7.1143	6.88e-11	6.27e-10	Uncharacterized protein	down
19892461	BBA_09449	-7.1124	1.46e-16	2.08e-15	Uncharacterized protein	down
19886921	BBA_03909	-7.0725	1.19e-209	2.63e-206	Filamentous hemagglutinin / adhesin	down
19883699	BBA_00687	-7.0559	8.5e-38	3.15e-36	Uncharacterized protein	down
19888664	BBA_05652	-7.0449	4.51e-40	1.86e-38	Uncharacterized protein	down
19884853	BBA_01841	-7.0278	2.8e-10	2.42e-09	Polyketide synthase	down
Novel00506	Novel00506	-6.9956	1.21e-70	1.18e-68	Uncharacterized protein	down
19892038	BBA_09026	-6.9714	6.66e-10	5.48e-09	Isochorismatase family protein	down
19892492	BBA_09480	-6.9138	1.57e-09	1.25e-08	Uncharacterized protein	down
19885963	BBA_02951	-6.8784	2.06e-155	1.51e-152	Uncharacterized protein	down
19889721	BBA_06709	-6.8585	1.07e-34	3.44e-33	Carboxylic ester hydrolase (EC 3.1.1.-)	down
Novel00824	Novel00824	-6.8239	1.19e-09	9.52e-09		down
Novel00866	Novel00866	-6.821	2.86e-59	1.98e-57		down
19885592	BBA_02580	-6.7634	4.16e-16	5.73e-15	Allergen-like protein	down
19890799	BBA_07787	-6.6378	7.9e-31	2.23e-29	Cobalamin synthesis protein	down
19887675	BBA_04663	-6.5434	1.96e-138	9.82e-136	Capsular associated protein	down
19892846	BBA_09834	-6.5311	2.14e-07	1.29e-06	Uncharacterized protein	down
19884903	BBA_01891	-6.5023	2.31e-61	1.76e-59	Uncharacterized protein	down
19889762	BBA_06750	-6.4753	6.63e-163	5.21e-160	Uncharacterized protein	down
Novel00312	Novel00312	-6.4722	1.5e-101	3.44e-99		down
19893111	BBA_10099	-6.4571	7.77e-10	6.36e-09	Uncharacterized protein	down
19887987	BBA_04975	-6.4505	2.35e-180	2.88e-177	AMP-binding enzyme	down
19892044	BBA_09032	-6.434	9.42e-37	3.34e-35	Uncharacterized protein	down
19889696	BBA_06684	-6.4229	2.42e-59	1.71e-57	WSC domain-containing protein	down
19889035	BBA_06023	-6.4091	7.96e-07	4.41e-06	Uncharacterized protein	down
19886560	BBA_03548	-6.3763	2.98e-26	7e-25	Uncharacterized protein	down
19892153	BBA_09141	-6.3734	9.07e-164	7.68e-161	Uncharacterized protein	down
19891979	BBA_08967	-6.3386	3.41e-67	3.03e-65	Fungal zinc cluster transcription factor	down
19890556	BBA_07544	-6.2148	7.55e-89	1.26e-86	Zinc finger protein odd-paired-like (Opl)	down
19883601	BBA_00589	-6.2121	4.26e-42	1.85e-40	Pyruvate dehydrogenase	down
19892127	BBA_09115	-6.1968	2.75e-65	2.31e-63	Cupin family protein	down
19885445	BBA_02433	-6.0729	6.24e-75	7.01e-73	Putative GTP release factor	down
19884627	BBA_01615	-6.027	1.3e-13	1.47e-12	Aquaporin-2	down
19889564	BBA_06552	-5.9521	6.8e-153	4.68e-150	C6 finger domain protein	down
Novel00806	Novel00806	-5.9336	2.69e-21	4.95e-20	Uncharacterized protein	down
19892282	BBA_09270	-5.9161	5.9e-62	4.64e-60	Subtilisin-like protease PR1G	down
19892458	BBA_09446	-5.8637	5.37e-120	1.91e-117	Aminotransferase class-III	down
19891945	BBA_08933	-5.7958	8.97e-151	5.49e-148	Uncharacterized protein	down
19885391	BBA_02379	-5.7944	1.32e-27	3.26e-26	Adhesin protein Mad2	down
19887044	BBA_04032	-5.793	7.37e-120	2.54e-117	Hydrolase, alpha/beta fold family protein	down
19892144	BBA_09132	-5.7618	0.00081543	0.0026416	UbiE/COQ5 family methyltransferase	down
19887810	BBA_04798	-5.7494	4.89e-76	5.66e-74	Uncharacterized protein	down
19885196	BBA_02184	-5.7238	0.00023133	0.0008432	HET domain protein	down
19887058	BBA_04046	-5.7202	6.87e-15	8.54e-14	Uncharacterized protein	down
19889812	BBA_06800	-5.7173	1.97e-83	2.68e-81	Beta-galactosidase (EC 3.2.1.23)	down
19886947	BBA_03935	-5.709	3.29e-21	6e-20	Uncharacterized protein	down
19892618	BBA_09606	-5.6815	0.00014896	0.00056681	Uncharacterized protein	down
19885140	BBA_02128	-5.6625	2.15e-24	4.68e-23	Glycoside hydrolase, family 31	down
19889518	BBA_06506	-5.6466	1.86e-106	4.87e-104	Carbohydrate esterase family 3	down
19883553	BBA_00541	-5.6444	4.93e-51	2.78e-49	Phosphatidylserine decarboxylase family protein	down
19886898	BBA_03886	-5.6416	9.46e-60	6.85e-58	Uncharacterized protein	down
Novel00688	Novel00688	-5.6167	2.99e-17	4.41e-16		down
Novel00594	Novel00594	-5.6164	0.00022937	0.00083716		down
Novel00786	Novel00786	-5.6113	7.57e-113	2.32e-110		down
19893314	BBA_10302	-5.6049	1.74e-111	5.19e-109	Polyketide synthase	down
19889694	BBA_06682	-5.5786	4.7e-55	2.98e-53	Uncharacterized protein	down
19888715	BBA_05703	-5.5278	3.41e-80	4.36e-78	Methyltransferase domain-containing protein	down
19887647	BBA_04635	-5.5217	0.00027822	0.00099697	CAMK kinase	down
19890491	BBA_07479	-5.4993	4.17e-17	6.1e-16	Putative peptidylarginine deiminase	down
19892572	BBA_09560	-5.4922	2.65e-09	2.07e-08	GATA zinc finger protein	down
19888780	BBA_05768	-5.4917	4.62e-15	5.81e-14	Cysteine synthase	down
19892472	BBA_09460	-5.4888	4.04e-124	1.53e-121	SAM dependent carboxyl methyltransferase	down
19891701	BBA_08689	-5.4684	9.39e-14	1.08e-12	Putative GMC oxidoreductase	down
19887283	BBA_04271	-5.4682	1.11e-51	6.42e-50	Pheromone receptor	down
19887116	BBA_04104	-5.468	1.72e-10	1.51e-09	DNA-binding protein	down
19885956	BBA_02944	-5.4664	8.35e-87	1.31e-84	Tat pathway signal sequence	down
19883078	BBA_00066	-5.4499	0.00063163	0.0020968	Phosphotransferase enzyme family domain protein	down
19892219	BBA_09207	-5.4485	0.0035793	0.0098526	TPR repeat protein	down
19885197	BBA_02185	-5.4421	1.89e-87	3.02e-85	Phosphatidylserine decarboxylase-like protein	down
Novel00750	Novel00750	-5.4053	9.98e-09	7.19e-08	Rho guanine nucleotide exchange factor scd1	down
19885801	BBA_02789	-5.3802	5.22e-66	4.49e-64	Uncharacterized protein	down
Novel00488	Novel00488	-5.3785	8.7e-62	6.65e-60		down
19884607	BBA_01595	-5.3599	3.65e-74	3.9e-72	Uncharacterized protein	down
19889577	BBA_06565	-5.3434	1.66e-11	1.6e-10	Uncharacterized protein	down
Novel00928	Novel00928	-5.3422	3.48e-06	1.75e-05		down
19893260	BBA_10248	-5.3276	4e-06	2e-05	Aminotransferase class-III	down
19889308	BBA_06296	-5.3018	2.72e-59	1.9e-57	Uncharacterized protein	down
19891910	BBA_08898	-5.2882	9.12e-34	2.81e-32	Peptidase cysteine/serine, trypsin	down
19884043	BBA_01031	-5.2577	3.14e-86	4.81e-84	Uncharacterized protein	down
19887701	BBA_04689	-5.2539	1.27e-12	1.35e-11	Uncharacterized protein	down
19885788	BBA_02776	-5.2436	2.23e-89	3.78e-87	Choline transport protein	down
Novel00516	Novel00516	-5.1721	2.15e-07	1.3e-06	Uncharacterized protein	down
19884667	BBA_01655	-5.1629	5.37e-74	5.63e-72	Sulfate permease	down
19889615	BBA_06603	-5.1594	2.48e-07	1.49e-06	Uncharacterized protein	down
19884468	BBA_01456	-5.1514	1.46e-74	1.58e-72	Uncharacterized protein	down
19884690	BBA_01678	-5.15	3.29e-05	0.00014321	ZIP Zinc transporter family protein	down
19885787	BBA_02775	-5.1494	9.01e-125	3.54e-122	Amine oxidase	down
19887944	BBA_04932	-5.1397	0.0030929	0.0086479	Uncharacterized protein	down
19887530	BBA_04518	-5.1153	0.0055335	0.014604	Uncharacterized protein	down
Novel00905	Novel00905	-5.0999	1.5e-88	2.43e-86	Pfs domain protein	down
19892783	BBA_09771	-5.0879	7.79e-86	1.16e-83	FAD dependent oxidoreductase	down
Novel00793	Novel00793	-5.0852	4.48e-86	6.76e-84		down
19887643	BBA_04631	-5.0824	2.47e-72	2.57e-70	Cytochrome P450 CYP6004A2	down
19887627	BBA_04615	-5.0783	1.13e-33	3.46e-32	Uncharacterized protein	down
19888101	BBA_05089	-5.0614	1.84e-109	5.19e-107	Putative signal peptide-containing protein	down
19891259	BBA_08247	-5.0271	1.17e-60	8.6e-59	Carboxypeptidase-like protein	down
19888779	BBA_05767	-5.0122	1.01e-27	2.5e-26	Tetracycline efflux protein (Otrb)	down
19890515	BBA_07503	-4.9907	1.5e-56	9.89e-55	2-C-methyl-D-erythritol 2,4-cyclodiphosphate synthase	down
Novel00910	Novel00910	-4.9733	0.0080756	0.020282	Uncharacterized protein	down
19892573	BBA_09561	-4.9448	7.08e-37	2.53e-35	F-box domain, Skp2	down
Novel00401	Novel00401	-4.908	2.62e-23	5.41e-22		down
19892967	BBA_09955	-4.907	0.014096	0.032819	Dsp1-1-like protein	down
Novel00317	Novel00317	-4.8711	2.42e-36	8.38e-35		down
19888837	BBA_05825	-4.8556	1.55e-47	8.14e-46	Secreted glucosidase	down
19888615	BBA_05603	-4.8532	4.26e-35	1.4e-33	Catalase-like domain, heme-dependent	down
19883245	BBA_00233	-4.8513	0.014956	0.03458	Uncharacterized protein	down
19892456	BBA_09444	-4.8375	4.41e-78	5.28e-76	Uncharacterized protein	down
19893081	BBA_10069	-4.8321	0.00032885	0.001161	Histone-lysine N-methyltransferase	down
Novel00443	Novel00443	-4.8065	3.62e-13	3.99e-12		down
Novel00963	Novel00963	-4.7978	1.71e-13	1.92e-12	Uncharacterized protein	down
19892630	BBA_09618	-4.7828	9.03e-39	3.45e-37	Dynamin GTPase, putative	down
19886969	BBA_03957	-4.7778	1.84e-102	4.3e-100	Integral membrane protein	down
19887540	BBA_04528	-4.7658	0.00049807	0.001688	Geranylgeranyl pyrophosphate synthetase	down
19885580	BBA_02568	-4.7617	1.34e-27	3.31e-26	Short chain dehydrogenase	down
19891895	BBA_08883	-4.7522	2.35e-20	4.15e-19	Uncharacterized protein	down
19883980	BBA_00968	-4.7516	8.16e-94	1.52e-91	Uncharacterized protein	down
19887382	BBA_04370	-4.7487	5.7e-68	5.19e-66	Cytochrome P450 CYP584G1	down
19893167	BBA_10155	-4.7376	6.33e-09	4.69e-08	Breast cancer protein	down
Novel00848	Novel00848	-4.7356	0.0028215	0.007964	Uncharacterized protein	down
19892571	BBA_09559	-4.7325	5.69e-08	3.72e-07	Reverse transcriptase	down
19892226	BBA_09214	-4.7248	0.022666	0.049397	Uncharacterized protein	down
19884143	BBA_01131	-4.6976	2.07e-14	2.48e-13	Uncharacterized protein	down
19886484	BBA_03472	-4.6959	1.98e-25	4.48e-24	Ankyrin repeat protein	down
19883455	BBA_00443	-4.6945	1.32e-15	1.74e-14	Cuticle-degrading protease bassiasin I	down
19884610	BBA_01598	-4.6889	1.17e-74	1.29e-72	Proclavaminate amidinohydrolase	down
19891383	BBA_08371	-4.6861	3.7e-31	1.06e-29	Uncharacterized protein	down
19888236	BBA_05224	-4.6802	0.0082017	0.020556	Protein phosphatase 2C	down
19885546	BBA_02534	-4.68	1.2e-103	2.88e-101	Uncharacterized protein	down
Novel00644	Novel00644	-4.6659	1.93e-05	8.75e-05		down
19892849	BBA_09837	-4.6241	0.00083882	0.0027102	TPR repeat protein	down
19883095	BBA_00083	-4.6123	7.26e-72	7.47e-70	Uncharacterized protein	down
19890127	BBA_07115	-4.6108	2.47e-105	6.32e-103	Uncharacterized protein	down
19892459	BBA_09447	-4.61	2.2e-78	2.67e-76	Uncharacterized protein	down
Novel00275	Novel00275	-4.6075	0.0012651	0.003913		down
Novel00868	Novel00868	-4.5904	2.76e-06	1.41e-05		down
Novel00651	Novel00651	-4.5587	0.0011347	0.0035639		down
19886118	BBA_03106	-4.5545	8.71e-72	8.87e-70	Xaa-pro dipeptidase	down
19885393	BBA_02381	-4.5538	1.41e-77	1.66e-75	Putative endochitinase CHI2	down
19884142	BBA_01130	-4.5458	6.22e-11	5.7e-10	Uncharacterized protein	down
19887806	BBA_04794	-4.5347	0.00069839	0.0023011	Uncharacterized protein	down
19886483	BBA_03471	-4.5002	4.5e-09	3.38e-08	FAD dependent oxidoreductase domain containing protein	down
19892185	BBA_09173	-4.4937	1.62e-10	1.43e-09	Uncharacterized protein	down
19893333	BBA_10321	-4.452	1.16e-84	1.64e-82	Dynamin family protein	down
19887025	BBA_04013	-4.4459	2.18e-22	4.25e-21	Glycoside hydrolase family 55	down
19887383	BBA_04371	-4.4454	9.75e-63	7.89e-61	MFS multidrug transporter, putative	down
19892152	BBA_09140	-4.4385	2.43e-98	5.15e-96	Uncharacterized protein	down
19888701	BBA_05689	-4.4261	1.84e-10	1.62e-09	Extracellular dioxygenase	down
19893070	BBA_10058	-4.4252	1.78e-107	4.9e-105	Uncharacterized protein	down
Novel00675	Novel00675	-4.4245	1.2e-09	9.59e-09		down
19892850	BBA_09838	-4.4214	0.0018827	0.0055606	Uncharacterized protein	down
19889428	BBA_06416	-4.4208	3.94e-19	6.44e-18	Membrane transporter	down
19886968	BBA_03956	-4.4067	6.24e-99	1.37e-96	Sterigmatocystin 8-O-methyltransferase, putative	down
19892925	BBA_09913	-4.4028	8.15e-58	5.57e-56	SET domain-containing protein 5	down
19890538	BBA_07526	-4.3916	2.74e-55	1.74e-53	Protein rds1	down
19889579	BBA_06567	-4.3716	4.66e-11	4.33e-10	Catalase-like domain, heme-dependent	down
19887803	BBA_04791	-4.3604	9.55e-38	3.52e-36	Uncharacterized protein	down
19891447	BBA_08435	-4.358	6.35e-25	1.4e-23	FAD binding domain-containing protein	down
19887413	BBA_04401	-4.3552	1.67e-97	3.46e-95	Sporulation-specific protein	down
19892457	BBA_09445	-4.3507	1.09e-98	2.34e-96	Zinc finger protein	down
19885752	BBA_02740	-4.3373	0.0048232	0.012928	Ankyrin 2,3/unc44	down
Novel00446	Novel00446	-4.3201	1.06e-83	1.45e-81		down
19884325	BBA_01313	-4.3141	0.0041695	0.011316	Amidase-like protein	down
19887648	BBA_04636	-4.3097	2.77e-97	5.65e-95	Uncharacterized protein	down
19888417	BBA_05405	-4.3024	1.85e-09	1.46e-08	Uncharacterized protein	down
19885234	BBA_02222	-4.2991	2.09e-08	1.45e-07	F-box domain-containing protein	down
19883781	BBA_00769	-4.2882	4.29e-43	1.94e-41	Uncharacterized protein	down
19887075	BBA_04063	-4.2758	9.64e-72	9.64e-70	Aspartic proteinase	down
Novel00306	Novel00306	-4.2729	6.32e-06	3.07e-05		down
19884174	BBA_01162	-4.2691	1.27e-21	2.38e-20	Uncharacterized protein	down
19887190	BBA_04178	-4.2642	1.42e-74	1.55e-72	Cyclopropane-fatty-acyl-phospholipid synthase	down
19891513	BBA_08501	-4.2623	1.56e-42	6.93e-41	Putative SAM-dependent methyltransferase	down
19883702	BBA_00690	-4.2606	1.08e-33	3.32e-32	Uncharacterized protein	down
19886809	BBA_03797	-4.2551	0.005432	0.014381	Oxidoreductase CipA	down
19884015	BBA_01003	-4.2439	3.77e-74	3.99e-72	Subtilase-like protein	down
19893233	BBA_10221	-4.2274	9.61e-09	6.94e-08	Uncharacterized protein	down
Novel00119	Novel00119	-4.2246	0.0061973	0.016113		down
19890857	BBA_07845	-4.2196	4.63e-66	4.01e-64	Peptide hydrolase (EC 3.4.-.-)	down
19887990	BBA_04978	-4.2116	3.5e-38	1.31e-36	Tripeptidyl peptidase	down
Novel00481	Novel00481	-4.2086	7.02e-07	3.92e-06		down
19889485	BBA_06473	-4.2074	4.91e-97	9.83e-95	Cytochrome P450 CYP684A2	down
19887577	BBA_04565	-4.192	1.97e-07	1.2e-06	LMW6DL protein	down
19891530	BBA_08518	-4.1715	4.77e-16	6.51e-15	D-3-phosphoglycerate dehydrogenase	down
19887597	BBA_04585	-4.1607	1.06e-18	1.7e-17	Elongation factor-2 kinase EFK-1B isoform	down
19884393	BBA_01381	-4.16	0.0012437	0.003862	Uncharacterized protein	down
19888332	BBA_05320	-4.1544	9.71e-24	2.06e-22	Plasma membrane zinc ion transporter, putative	down
19893199	BBA_10187	-4.1264	1.52e-81	1.97e-79	Uncharacterized protein	down
19884975	BBA_01963	-4.1157	6.36e-09	4.7e-08	Pepsin A1	down
19892840	BBA_09828	-4.1063	1.07e-07	6.72e-07	Uncharacterized protein	down
19892447	BBA_09435	-4.1011	1.7e-16	2.39e-15	C6 zinc finger domain-containing protein	down
19886052	BBA_03040	-4.0773	1.03e-88	1.69e-86	DUF636 domain protein	down
19888802	BBA_05790	-4.0688	3.04e-68	2.83e-66	Uncharacterized protein	down
19886651	BBA_03639	-4.0587	3.06e-92	5.43e-90	Cytochrome P450 CYP625A1	down
19892936	BBA_09924	-4.0576	1.08e-79	1.37e-77	Zinc finger protein	down
19888714	BBA_05702	-4.0532	4.43e-85	6.33e-83	WSC domain-containing protein	down
19889163	BBA_06151	-4.0495	0.00088125	0.0028315	Ferric reductase like transmembrane component	down
19885494	BBA_02482	-4.0486	5.77e-38	2.15e-36	Carboxypeptidase Y	down
19888609	BBA_05597	-4.0422	1.84e-92	3.38e-90	RBP protein	down
19883096	BBA_00084	-4.0416	1.57e-06	8.28e-06	Peptidase M64, IgA	down
19883258	BBA_00246	-4.0276	2.12e-92	3.82e-90	Cutinase-like protein	down
19892732	BBA_09720	-4.0247	1.51e-75	1.72e-73	Cytochrome P450 CYP5293A2	down
19886003	BBA_02991	-3.9916	1.01e-39	4.1e-38	Short-chain dehydrogenase	down
19892677	BBA_09665	-3.982	1.19e-18	1.89e-17	Uncharacterized protein	down
19889580	BBA_06568	-3.9818	5.74e-09	4.27e-08	Uncharacterized protein	down
Novel00894	Novel00894	-3.9773	1.84e-05	8.38e-05		down
19889753	BBA_06741	-3.9707	6.97e-61	5.15e-59	Uncharacterized protein	down
Novel00897	Novel00897	-3.9691	0.0010953	0.0034518	Uncharacterized protein	down
19884935	BBA_01923	-3.9667	3.13e-62	2.52e-60	Dephospho-CoA kinase	down
19889763	BBA_06751	-3.9515	1.96e-82	2.6e-80	Canalicular multispecific organic anion transporter 1	down
19892154	BBA_09142	-3.9477	1.15e-35	3.87e-34	Uncharacterized protein	down
19890696	BBA_07684	-3.9322	3.2e-24	6.92e-23	BTB/POZ domain protein	down
19893278	BBA_10266	-3.9231	2.48e-15	3.2e-14	Sugar transporter	down
19893011	BBA_09999	-3.9196	7.43e-09	5.45e-08	Uncharacterized protein	down
19893090	BBA_10078	-3.9193	1.58e-05	7.29e-05	Uncharacterized protein	down
Novel00859	Novel00859	-3.9189	2.45e-16	3.42e-15	Uncharacterized protein	down
19893244	BBA_10232	-3.9171	1.14e-11	1.12e-10	Uncharacterized protein	down
19883482	BBA_00470	-3.9022	2.48e-07	1.49e-06	ATP-grasp enzyme-like protein	down
19885964	BBA_02952	-3.8945	3.95e-52	2.3e-50	RTA1 domain-containing protein	down
19891635	BBA_08623	-3.8877	1.12e-85	1.65e-83	Uncharacterized protein	down
19887755	BBA_04743	-3.8795	8.3e-13	8.96e-12	Fusicoccadiene synthase	down
19883334	BBA_00322	-3.8753	0.0044001	0.011889	Metalloprotease-like protein	down
19885460	BBA_02448	-3.8682	3.41e-51	1.93e-49	SPFH domain/Band 7 family protein	down
Novel00221	Novel00221	-3.8659	4.58e-14	5.33e-13		down
19893117	BBA_10105	-3.8608	1.3e-21	2.43e-20	Nonribosomal peptide synthase	down
19883766	BBA_00754	-3.8347	9.52e-75	1.06e-72	Serine/threonine kinase	down
19889486	BBA_06474	-3.8262	2.17e-85	3.14e-83	Cucumopine synthase	down
19889368	BBA_06356	-3.8098	5.3e-68	4.86e-66	Uncharacterized protein	down
19884521	BBA_01509	-3.8072	3.49e-22	6.68e-21	Uncharacterized protein	down
19883703	BBA_00691	-3.7912	5.18e-17	7.54e-16	Uncharacterized protein	down
19885026	BBA_02014	-3.7896	0.0018308	0.0054277	Serine carboxypeptidase	down
19891825	BBA_08813	-3.7876	8.3e-20	1.42e-18	Uncharacterized protein	down
Novel00895	Novel00895	-3.7872	0.0018445	0.0054612	Uncharacterized protein	down
Novel00906	Novel00906	-3.7832	3.18e-10	2.72e-09	NF-X1 finger and helicase domain protein, partial	down
19890531	BBA_07519	-3.7803	2.54e-33	7.62e-32	Glucose sorbosone dehydrogenase	down
19888986	BBA_05974	-3.7691	0.001261	0.0039058	Uncharacterized protein	down
19890790	BBA_07778	-3.7672	1.67e-12	1.76e-11	Oxidoreductase, 2OG-Fe(II) oxygenase family protein	down
19886122	BBA_03110	-3.7606	0.0016205	0.004882	OPT oligopeptide transporter	down
19887988	BBA_04976	-3.7581	9.22e-79	1.14e-76	Enoyl-CoA hydratase/isomerase family protein	down
19890223	BBA_07211	-3.7546	1.15e-10	1.02e-09	Uncharacterized protein	down
19886645	BBA_03633	-3.7533	1.23e-08	8.8e-08	Uncharacterized protein	down
19884976	BBA_01964	-3.7468	2.61e-77	3.06e-75	Ferric-chelate reductase	down
Novel00385	Novel00385	-3.74	1.5e-27	3.69e-26		down
19893085	BBA_10073	-3.7395	3.42e-20	5.98e-19	Uncharacterized protein	down
19892769	BBA_09757	-3.7312	2.14e-45	1.05e-43	Uncharacterized protein	down
19887421	BBA_04409	-3.7201	9.31e-05	0.00036828	Uncharacterized protein	down
19885529	BBA_02517	-3.7049	1.71e-39	6.8e-38	BR serine/threonine-protein kinase	down
19890038	BBA_07026	-3.6678	3.61e-15	4.58e-14	Ornithine-oxo-acid transaminase	down
19884103	BBA_01091	-3.6535	3.92e-24	8.41e-23	Uncharacterized protein	down
19887840	BBA_04828	-3.651	3.34e-28	8.45e-27	Vacuolar basic amino acid transporter 1	down
19891715	BBA_08703	-3.6473	1.24e-33	3.76e-32	Uncharacterized protein	down
19886043	BBA_03031	-3.6429	8.59e-35	2.8e-33	Lipase 2	down
Novel00468	Novel00468	-3.6375	3.43e-08	2.31e-07		down
19887496	BBA_04484	-3.6205	2.15e-30	5.96e-29	Uncharacterized protein	down
19892176	BBA_09164	-3.604	0.0012988	0.0040047	Oxidoreductase, 2OG-Fe(II) oxygenase family protein	down
19889929	BBA_06917	-3.5989	1.13e-59	8.12e-58	Glycosyl hydrolase	down
19887508	BBA_04496	-3.5918	7.37e-05	0.00029821	Putative sugar transporter	down
19892638	BBA_09626	-3.5917	4.81e-05	0.00020255	Uncharacterized protein	down
19889326	BBA_06314	-3.5851	5.04e-58	3.47e-56	Arabinofuranosidase B	down
19886322	BBA_03310	-3.5804	2.18e-19	3.61e-18	Uncharacterized protein	down
Novel00953	Novel00953	-3.5711	1e-32	2.96e-31	zinc finger-like protein	down
19892186	BBA_09174	-3.5627	2.9e-12	2.99e-11	Cell surface protein	down
19891629	BBA_08617	-3.5548	2e-19	3.33e-18	Uncharacterized protein	down
Novel00919	Novel00919	-3.5465	9.53e-09	6.9e-08		down
19889500	BBA_06488	-3.5451	0.001214	0.0037791	Uncharacterized protein	down
19883212	BBA_00200	-3.5359	1.61e-24	3.53e-23	Uncharacterized protein	down
19889068	BBA_06056	-3.5196	1.87e-31	5.38e-30	Allantoate permease	down
19889484	BBA_06472	-3.5023	4.16e-70	3.99e-68	Cytochrome P450 CYP5099A1	down
19892046	BBA_09034	-3.4867	1.28e-30	3.57e-29	FAD binding domain-containing protein	down
19890398	BBA_07386	-3.4519	3.21e-25	7.2e-24	Uncharacterized protein	down
19885837	BBA_02825	-3.4334	2.15e-09	1.69e-08	Proline transporter	down
19892471	BBA_09459	-3.4328	7.52e-37	2.68e-35	Uncharacterized protein	down
Novel00882	Novel00882	-3.4255	0.020739	0.045659	cell surface metalloreductase (FreA)	down
Novel00890	Novel00890	-3.4174	1.18e-14	1.43e-13	Uncharacterized protein	down
19887971	BBA_04959	-3.415	1.75e-49	9.36e-48	MedA-like protein	down
19888153	BBA_05141	-3.414	4.76e-26	1.11e-24	Putative NDT80 protein	down
19889752	BBA_06740	-3.4112	6.9e-47	3.53e-45	Uncharacterized protein	down
19887078	BBA_04066	-3.4098	2.08e-60	1.52e-58	PLC-like phosphodiesterase	down
19893245	BBA_10233	-3.4039	5.24e-19	8.5e-18	Sexual development transcription factor NsdD	down
Novel00813	Novel00813	-3.4023	0.0030772	0.0086084	Uncharacterized protein	down
19887733	BBA_04721	-3.3986	1.41e-18	2.25e-17	Serine protein kinase	down
19890794	BBA_07782	-3.385	1.5e-54	9.32e-53	Uncharacterized protein	down
19891856	BBA_08844	-3.3777	5.48e-06	2.69e-05	Eukaryotic aspartyl protease	down
Novel00489	Novel00489	-3.3678	7.91e-27	1.9e-25		down
Novel00672	Novel00672	-3.3568	5.73e-09	4.26e-08		down
19891433	BBA_08421	-3.3552	0.00027335	0.00098076	Volvatoxin A2	down
Novel00658	Novel00658	-3.3468	1.54e-19	2.56e-18	Asparagine synthetase domain-containing protein C4F6.11c	down
Novel00508	Novel00508	-3.3437	6.64e-51	3.73e-49		down
19890660	BBA_07648	-3.3386	1.56e-34	5.02e-33	Uncharacterized protein	down
19883925	BBA_00913	-3.3361	2.24e-57	1.5e-55	Uncharacterized protein	down
19893363	BBA_10351	-3.3338	3e-14	3.53e-13	Serine/threonine protein kinase Japonica Group	down
19892473	BBA_09461	-3.3331	3.16e-64	2.62e-62	Methyltransferase-like protein	down
19886650	BBA_03638	-3.3309	2.99e-38	1.13e-36	MFS transporter	down
19883701	BBA_00689	-3.3257	6.77e-66	5.73e-64	Uncharacterized protein	down
19885579	BBA_02567	-3.3165	2.17e-50	1.2e-48	Nitrogen assimilation transcription factor nirA	down
19886191	BBA_03179	-3.3148	5.06e-44	2.4e-42	Calcium-transporting ATPase	down
19888920	BBA_05908	-3.3136	1.72e-05	7.87e-05	Uncharacterized protein	down
19885376	BBA_02364	-3.3002	6.58e-37	2.37e-35	DJ-1/PfpI family protein	down
19892998	BBA_09986	-3.2893	1.65e-54	1.02e-52	Ketoreductase, putative	down
19883666	BBA_00654	-3.2818	7.7e-20	1.32e-18	Uncharacterized protein	down
19888617	BBA_05605	-3.2596	5.6e-36	1.92e-34	Formyl transferase domain-containing protein	down
19890126	BBA_07114	-3.2503	5.21e-62	4.13e-60	Aldo/keto reductase	down
19884483	BBA_01471	-3.2491	0.018884	0.042147	Uncharacterized protein	down
19884196	BBA_01184	-3.248	1.61e-13	1.81e-12	FAD binding domain protein	down
19885198	BBA_02186	-3.2466	0.021216	0.046606	Protein kinase domain-containing protein	down
19889717	BBA_06705	-3.2381	7.81e-23	1.56e-21	Uncharacterized protein	down
19889954	BBA_06942	-3.2317	3.84e-07	2.23e-06	MFS multidrug transporter, putative	down
19887618	BBA_04606	-3.2251	0.018663	0.041759	Uncharacterized protein	down
19888167	BBA_05155	-3.2111	2.39e-45	1.17e-43	Extracellular aldonolactonase	down
19886977	BBA_03965	-3.201	0.0027821	0.0078687	Aorsin-like protein	down
19883049	BBA_00037	-3.1972	6.38e-62	4.98e-60	Gp24-like protein	down
19885640	BBA_02628	-3.1921	2.88e-08	1.96e-07	Putative heterokaryon incompatibility protein	down
19892937	BBA_09925	-3.1861	1.93e-33	5.81e-32	Tetratricopeptide repeat domain protein	down
19891432	BBA_08420	-3.1832	1.78e-44	8.62e-43	Abhydrolase domain-containing protein	down
19889944	BBA_06932	-3.1786	8.24e-62	6.34e-60	Carbamoyl transferase	down
19893067	BBA_10055	-3.1759	2.58e-59	1.81e-57	Beta-hexosaminidase (EC 3.2.1.52)	down
19887646	BBA_04634	-3.1702	2.75e-43	1.26e-41	Amino acid permease	down
19892225	BBA_09213	-3.1664	0.00030118	0.0010712	Uncharacterized protein	down
19884873	BBA_01861	-3.1662	2.94e-17	4.35e-16	Uncharacterized protein	down
Novel00857	Novel00857	-3.1428	5.53e-08	3.62e-07		down
19891928	BBA_08916	-3.1317	2.24e-59	1.59e-57	Carbonic anhydrase (EC 4.2.1.1) (Carbonate dehydratase)	down
19886929	BBA_03917	-3.1303	0.0010741	0.0033899	Uncharacterized protein	down
19885665	BBA_02653	-3.1298	3.1e-34	9.87e-33	Carbon-nitrogen hydrolase	down
19884809	BBA_01797	-3.1245	6.39e-23	1.29e-21	Uncharacterized protein	down
19884027	BBA_01015	-3.1229	1.08e-35	3.63e-34	Major facilitator superfamily transporter	down
19887672	BBA_04660	-3.1223	3.86e-61	2.89e-59	Uncharacterized protein	down
19892391	BBA_09379	-3.1211	1.01e-25	2.32e-24	Glycosyl hydrolase	down
19885928	BBA_02916	-3.1208	2.31e-54	1.42e-52	MFS transporter, putative	down
19885134	BBA_02122	-3.1166	4.16e-57	2.76e-55	Uncharacterized protein	down
19888821	BBA_05809	-3.1141	9.44e-38	3.49e-36	MFS allantoate transporter, putative	down
19893156	BBA_10144	-3.1134	1.69e-26	4.03e-25	Methyltransferase type 11	down
19891776	BBA_08764	-3.0907	3.99e-23	8.17e-22	Uncharacterized protein	down
19893337	BBA_10325	-3.0754	2.99e-56	1.95e-54	CBR-TBB-4 protein	down
19889122	BBA_06110	-3.0701	1.24e-14	1.5e-13	PalI protein	down
19886051	BBA_03039	-3.0679	1.35e-08	9.62e-08	Flavin containing amine oxidoreductase	down
Novel00476	Novel00476	-3.0439	0.000442	0.0015148	Uncharacterized protein	down
19886920	BBA_03908	-3.0438	1.1e-55	7.06e-54	Endonuclease/Exonuclease/phosphatase protein	down
19891539	BBA_08527	-3.0386	1.81e-33	5.48e-32	Uncharacterized protein	down
19887673	BBA_04661	-3.0303	2.19e-57	1.47e-55	Uncharacterized protein	down
19889727	BBA_06715	-3.0302	8.25e-33	2.46e-31	Pectin lyase fold/virulence factor	down
19890693	BBA_07681	-3.0255	6.53e-23	1.32e-21	Methyltransferase domain-containing protein	down
19883126	BBA_00114	-3.0238	1.59e-19	2.65e-18	Uncharacterized protein	down
19890537	BBA_07525	-3.0226	2.02e-32	5.91e-31	Glucose/galactose transporter	down
19887387	BBA_04375	-3.021	6.82e-35	2.23e-33	Uncharacterized protein	down
19885015	BBA_02003	-3.019	0.00089406	0.0028677	RNase H domain containing protein	down
19887801	BBA_04789	-3.0172	8.88e-19	1.43e-17	GrpB domain protein	down
19888891	BBA_05879	-3.0166	2.72e-05	0.00011999	Aorsin-like protein	down
19887983	BBA_04971	-3.0156	2.54e-41	1.08e-39	Uncharacterized protein	down
19883474	BBA_00462	-3.0084	1.51e-41	6.48e-40	APSES transcription factor Xbp1	down
19892720	BBA_09708	-2.9927	1.44e-32	4.24e-31	Uncharacterized protein	down
19883382	BBA_00370	-2.9904	1.05e-29	2.8e-28	IBR finger domain protein	down
19890132	BBA_07120	-2.9904	6.32e-10	5.21e-09	Major facilitator superfamily transporter	down
19886649	BBA_03637	-2.9899	7.3e-54	4.47e-52	Pfs domain protein	down
19884339	BBA_01327	-2.9893	1.21e-30	3.41e-29	Uncharacterized protein	down
19885604	BBA_02592	-2.9824	4.33e-47	2.23e-45	Eukaryotic aspartyl protease	down
19889633	BBA_06621	-2.9613	2.54e-51	1.45e-49	Uncharacterized protein	down
19888567	BBA_05555	-2.9607	4.23e-23	8.65e-22	Epoxide hydrolase	down
19886299	BBA_03287	-2.9579	3.96e-12	4.02e-11	Pfs, NACHT and Ankyrin domain protein	down
19883640	BBA_00628	-2.9571	1.05e-19	1.78e-18	Salicylate hydroxylase	down
19885139	BBA_02127	-2.956	3.57e-15	4.53e-14	Pfs, NACHT and Ankyrin domain protein	down
Novel00054	Novel00054	-2.9455	5.61e-21	1.02e-19	putative ADP-ribosylglycohydrolase	down
19892236	BBA_09224	-2.9287	1.05e-39	4.24e-38	Uncharacterized protein	down
19887952	BBA_04940	-2.9274	0.0020504	0.0059902	RNase H domain containing protein	down
19885330	BBA_02318	-2.927	3.2e-20	5.62e-19	Ser/Thr protein phosphatase family protein	down
19883429	BBA_00417	-2.9188	5.05e-10	4.22e-09	K-family cellulase	down
19890970	BBA_07958	-2.9145	2.12e-13	2.36e-12	SWIM zinc finger protein	down
19889012	BBA_06000	-2.9123	6.47e-44	3.03e-42	Uncharacterized protein	down
19888973	BBA_05961	-2.8894	1.09e-35	3.67e-34	3-hydroxyacid dehydrogenase/reductase	down
19889858	BBA_06846	-2.887	6.38e-05	0.00026138	Chitin synthase D	down
19887193	BBA_04181	-2.88	2.44e-46	1.23e-44	S1/P1 nuclease	down
19883471	BBA_00459	-2.8777	3.44e-47	1.79e-45	Uncharacterized protein	down
19893338	BBA_10326	-2.8707	2.79e-35	9.26e-34	Uncharacterized protein	down
19892441	BBA_09429	-2.8659	0.0003062	0.0010883	Uncharacterized protein	down
19884198	BBA_01186	-2.8596	4.58e-42	1.98e-40	Uncharacterized protein	down
19889487	BBA_06475	-2.8581	1.66e-52	9.75e-51	Adenylate-forming enzyme AfeA	down
19892606	BBA_09594	-2.8562	6.7e-17	9.66e-16	Putative peptidylarginine deiminase	down
19883259	BBA_00247	-2.8557	3.49e-13	3.85e-12	Uncharacterized protein	down
19887419	BBA_04407	-2.8478	2.65e-07	1.58e-06	MSP1 protein	down
19886647	BBA_03635	-2.8311	3.54e-34	1.11e-32	IDI-2	down
Novel00696	Novel00696	-2.8307	0.00041025	0.0014161	MAT1-1-2	down
Novel00787	Novel00787	-2.8266	0.00020206	0.0007469		down
19892043	BBA_09031	-2.8209	9.93e-10	8.03e-09	Uncharacterized protein	down
19883645	BBA_00633	-2.813	8.48e-46	4.24e-44	NACHT and TPR domain-containing protein	down
19884507	BBA_01495	-2.8101	3.13e-05	0.00013648	Uncharacterized protein	down
19886553	BBA_03541	-2.7994	1.76e-22	3.46e-21	Putative allantoate permease	down
19892117	BBA_09105	-2.7931	6.08e-05	0.00025036	Uncharacterized protein	down
19883105	BBA_00093	-2.793	1.75e-05	7.99e-05	Methyltransferase domain-containing protein	down
19890533	BBA_07521	-2.7855	2.58e-23	5.33e-22	Uncharacterized protein	down
19891524	BBA_08512	-2.7719	0.00043529	0.0014941	Glycoside hydrolase family 29 protein	down
19889235	BBA_06223	-2.7585	0.018261	0.040974	Uncharacterized protein	down
19886794	BBA_03782	-2.7532	2.86e-29	7.51e-28	Putative hydrolase	down
19883205	BBA_00193	-2.7507	5.27e-43	2.38e-41	Galactose oxidase	down
19883678	BBA_00666	-2.742	5.2e-30	1.41e-28	Uncharacterized protein	down
Novel00029	Novel00029	-2.7309	0.014609	0.033868		down
19892183	BBA_09171	-2.7237	0.0034518	0.0095448	Uncharacterized protein	down
19891073	BBA_08061	-2.7197	3.49e-10	2.98e-09	UPF0075 domain protein	down
19889468	BBA_06456	-2.7194	0.00013819	0.00053059	HAD-superfamily hydrolase, subfamily IA, variant 1	down
19887876	BBA_04864	-2.7105	3.98e-41	1.69e-39	WD domain-containing protein	down
19892675	BBA_09663	-2.71	1.66e-18	2.62e-17	ATP synthase F1	down
19892344	BBA_09332	-2.701	0.00027407	0.00098272	Uncharacterized protein	down
19887000	BBA_03988	-2.6984	2.79e-06	1.42e-05	Uncharacterized protein	down
19887847	BBA_04835	-2.6912	1.53e-06	8.06e-06	Uncharacterized protein	down
19887096	BBA_04084	-2.6892	5.21e-08	3.42e-07	Putative aspartic protease	down
Novel00981	Novel00981	-2.6852	5.38e-13	5.87e-12	Uncharacterized protein	down
19889919	BBA_06907	-2.6751	6.12e-44	2.88e-42	Histidine acid phosphatase	down
19891254	BBA_08242	-2.6676	1.88e-05	8.52e-05	Glycoside hydrolase family 43 protein	down
19891255	BBA_08243	-2.6666	5.32e-34	1.66e-32	Calcineurin-like phosphoesterase	down
Novel00210	Novel00210	-2.664	1.97e-12	2.06e-11	Uncharacterized protein	down
19891936	BBA_08924	-2.6576	0.020788	0.045757	Uncharacterized protein	down
19889440	BBA_06428	-2.6513	6.74e-08	4.36e-07	Uncharacterized protein	down
19890380	BBA_07368	-2.6489	0.0078235	0.019725	Uncharacterized protein	down
19887999	BBA_04987	-2.6386	1.21e-15	1.6e-14	Uncharacterized protein	down
19892364	BBA_09352	-2.6336	4.61e-39	1.81e-37	MFS allantoate transporter, putative	down
19889735	BBA_06723	-2.6308	9.1e-11	8.2e-10	Uncharacterized protein	down
Novel00663	Novel00663	-2.6283	9.29e-06	4.42e-05		down
19892935	BBA_09923	-2.6277	7.78e-11	7.06e-10	Putative peptidylarginine deiminase	down
19884823	BBA_01811	-2.6269	7.47e-30	2.01e-28	NAD dependent epimerase/dehydratase	down
Novel00846	Novel00846	-2.6246	3.51e-39	1.38e-37	Uncharacterized protein	down
19890662	BBA_07650	-2.621	4.32e-12	4.38e-11	Uncharacterized protein	down
Novel00538	Novel00538	-2.6203	0.00075732	0.0024701		down
19888566	BBA_05554	-2.6184	1.23e-33	3.74e-32	Nicotinate-nucleotide pyrophosphorylase [carboxylating] (EC 2.4.2.19) (Quinolinate phosphoribosyltransferase [decarboxylating])	down
19886202	BBA_03190	-2.6164	1.94e-28	4.96e-27	HORMA domain-containing protein	down
19893296	BBA_10284	-2.6115	0.0066584	0.017137	Mitochondrial chaperone bcs1	down
19890492	BBA_07480	-2.6077	1.16e-17	1.76e-16	Amine oxidase (EC 1.4.3.-)	down
19884130	BBA_01118	-2.6035	5.9e-12	5.92e-11	Uncharacterized protein	down
Novel00498	Novel00498	-2.5975	3.2e-37	1.16e-35		down
Novel00091	Novel00091	-2.5946	1.27e-05	5.92e-05		down
19893155	BBA_10143	-2.5937	0.012838	0.030301	Uncharacterized protein	down
19891968	BBA_08956	-2.5866	4.13e-42	1.81e-40	Tubulin beta chain	down
19889540	BBA_06528	-2.5862	1.99e-13	2.23e-12	Very large low complexity protein	down
19883717	BBA_00705	-2.5858	0.0090387	0.022445	Uncharacterized protein	down
19885303	BBA_02291	-2.5858	1.58e-11	1.52e-10	V-type ATPase	down
19883811	BBA_00799	-2.5838	1.85e-42	8.2e-41	Phosphate transporter	down
19886873	BBA_03861	-2.5809	6.86e-10	5.63e-09	Uncharacterized protein	down
19884252	BBA_01240	-2.5738	7.84e-16	1.05e-14	LysR family regulatory protein	down
19892501	BBA_09489	-2.5685	4.86e-27	1.17e-25	Uncharacterized protein	down
Novel00266	Novel00266	-2.5676	0.00027685	0.00099236		down
19891306	BBA_08294	-2.5649	4.08e-42	1.8e-40	Uncharacterized protein	down
19884467	BBA_01455	-2.5601	6.04e-05	0.00024888	Uncharacterized protein	down
19885095	BBA_02083	-2.5593	8e-08	5.13e-07	Uncharacterized protein	down
19889586	BBA_06574	-2.5569	5.55e-07	3.13e-06	Uncharacterized protein	down
19885056	BBA_02044	-2.5516	3.21e-34	1.02e-32	Integral membrane protein, putative	down
19891139	BBA_08127	-2.5501	5.25e-16	7.11e-15	Uncharacterized protein	down
Novel00854	Novel00854	-2.549	0.0001087	0.00042433		down
19888872	BBA_05860	-2.5461	3.87e-20	6.73e-19	Putative exported protein	down
19887878	BBA_04866	-2.539	4.52e-40	1.86e-38	Finger protein AZF1	down
19889123	BBA_06111	-2.5372	0.0014762	0.0044964	Uncharacterized protein	down
19887192	BBA_04180	-2.5316	1.24e-22	2.44e-21	BTB/POZ domain protein	down
19890992	BBA_07980	-2.5293	2.7e-39	1.07e-37	Dynamin GTPase	down
19883071	BBA_00059	-2.524	3.9e-08	2.6e-07	FAD binding domain containing protein	down
19889613	BBA_06601	-2.5216	5.67e-09	4.23e-08	Uncharacterized protein	down
19889073	BBA_06061	-2.5142	8.3e-06	3.97e-05	HEAT repeat protein	down
19885525	BBA_02513	-2.5134	6.6e-20	1.14e-18	Uncharacterized protein	down
19885811	BBA_02799	-2.5133	3.62e-22	6.93e-21	Uncharacterized protein	down
19884996	BBA_01984	-2.5112	2.9e-34	9.25e-33	Superoxide dismutase	down
19893354	BBA_10342	-2.5097	5.01e-28	1.26e-26	Uncharacterized protein	down
19887462	BBA_04450	-2.5077	2.66e-20	4.7e-19	Aspartic-type endopeptidase	down
Novel00491	Novel00491	-2.5039	2.75e-40	1.14e-38	CFEM domain protein	down
19887670	BBA_04658	-2.4984	4.23e-41	1.78e-39	Methyltransferase-like protein	down
19883552	BBA_00540	-2.4935	2.02e-15	2.62e-14	MFS transporter, putative	down
19886865	BBA_03853	-2.4911	8.95e-15	1.1e-13	Uncharacterized protein	down
19892220	BBA_09208	-2.48	0.00021811	0.00079925	Dimethylaniline monooxygenase	down
19889612	BBA_06600	-2.4764	1.01e-35	3.42e-34	LPS glycosyltransferase, putative	down
19883125	BBA_00113	-2.476	0.00059391	0.0019787	Uncharacterized protein	down
19890339	BBA_07327	-2.4728	1.17e-31	3.4e-30	Putative MEI5 protein	down
19892268	BBA_09256	-2.4673	4.7e-16	6.43e-15	Prephenate dehydratase	down
19883780	BBA_00768	-2.4658	2.29e-35	7.62e-34	Major facilitator superfamily transporter	down
19890393	BBA_07381	-2.4558	9.88e-14	1.13e-12	BTB/POZ domain containing protein	down
19891488	BBA_08476	-2.4547	1.87e-33	5.64e-32	Serine carboxypeptidase S28	down
19888021	BBA_05009	-2.4518	7.21e-39	2.77e-37	Formamidase-like protein	down
19883902	BBA_00890	-2.4494	4.6e-07	2.64e-06	Cytochrome P450 CYP5060A1	down
19892476	BBA_09464	-2.4445	1.21e-23	2.56e-22	Uncharacterized protein	down
Novel00864	Novel00864	-2.4428	8.64e-34	2.68e-32	Uncharacterized protein	down
19891446	BBA_08434	-2.4375	1.57e-17	2.36e-16	Lipase class 2	down
19892258	BBA_09246	-2.436	3.27e-34	1.03e-32	Uncharacterized protein	down
Novel00638	Novel00638	-2.4349	0.00013844	0.00053136		down
19885298	BBA_02286	-2.4335	1.63e-37	5.98e-36	Protein tyrosine phosphatase (Pyp1), putative	down
19887001	BBA_03989	-2.4242	5.74e-05	0.00023775	Uncharacterized protein	down
19893322	BBA_10310	-2.4239	0.0026901	0.007634	Uncharacterized protein	down
19892227	BBA_09215	-2.4187	2.47e-08	1.69e-07	Uncharacterized protein	down
19884102	BBA_01090	-2.4027	3.15e-25	7.08e-24	Peptidoglycan binding domain containing protein	down
19891155	BBA_08143	-2.4006	0.0016049	0.0048414	Uncharacterized protein	down
19892616	BBA_09604	-2.3986	0.0020444	0.0059759	Synaptobrevin-like protein	down
19884361	BBA_01349	-2.3916	8.83e-10	7.17e-09	Peptidase family S58	down
19889445	BBA_06433	-2.3905	1.21e-35	4.04e-34	Uncharacterized protein	down
19883787	BBA_00775	-2.3872	3.41e-38	1.28e-36	Glutamate dehydrogenase	down
19886569	BBA_03557	-2.381	3.1e-07	1.83e-06	Pfs domain protein	down
19885008	BBA_01996	-2.3801	4.52e-17	6.61e-16	GPI anchored protein, putative	down
19891854	BBA_08842	-2.3778	1.39e-31	4.02e-30	Mucoidy inhibitor A	down
19888686	BBA_05674	-2.3752	1.03e-36	3.62e-35	Hexose transporter	down
19892181	BBA_09169	-2.3709	1.43e-10	1.27e-09	Hexose transport-related protein, putative	down
19885046	BBA_02034	-2.3693	2.18e-05	9.82e-05	FAD binding domain protein	down
19893075	BBA_10063	-2.3664	4.68e-31	1.33e-29	Flavin containing polyamine oxidase, putative	down
19893373	BBA_10362	-2.3577	0.00013324	0.00051267	PDZ domain-containing protein	down
19885413	BBA_02401	-2.3511	1.6e-23	3.35e-22	Integral membrane protein PTH11	down
19892636	BBA_09624	-2.3509	0.00018822	0.00070044	Uncharacterized protein	down
19891632	BBA_08620	-2.3348	1.51e-34	4.85e-33	Drug resistance protein	down
19887024	BBA_04012	-2.3345	0.00014695	0.00055992	AMP-binding enzyme, putative	down
19883450	BBA_00438	-2.3288	7.54e-09	5.53e-08	GNAT family acetyltransferase, putative	down
19889217	BBA_06205	-2.3132	3.71e-24	7.99e-23	Ankyrin repeat protein	down
Novel00367	Novel00367	-2.3129	3.82e-07	2.22e-06	Phosphatidylcholine-sterol acyltransferase	down
19891946	BBA_08934	-2.3127	0.0018572	0.0054957	Proline dehydrogenase	down
19883513	BBA_00501	-2.3091	1.29e-31	3.72e-30	Negative acting factor	down
19889729	BBA_06717	-2.2998	1.74e-15	2.28e-14	Putative YFW family protein 5	down
19883719	BBA_00707	-2.2988	0.011652	0.027926	Uncharacterized protein	down
19888520	BBA_05508	-2.297	0.0042593	0.011545	Uncharacterized protein	down
19889344	BBA_06332	-2.297	2.31e-17	3.44e-16	Gamma-glutamyltranspeptidase	down
19890416	BBA_07404	-2.2926	1.88e-23	3.91e-22	DUF221 family protein	down
19888285	BBA_05273	-2.2925	9.82e-11	8.81e-10	Uncharacterized protein	down
19883725	BBA_00713	-2.2891	1.05e-24	2.31e-23	Galactose oxidase	down
19883700	BBA_00688	-2.2879	4.4e-34	1.38e-32	Uncharacterized protein	down
Novel00271	Novel00271	-2.2878	2.31e-26	5.48e-25		down
19889067	BBA_06055	-2.2855	4.82e-23	9.81e-22	Dihydroflavonal-4-reductase protein	down
Novel00865	Novel00865	-2.2826	1.7e-06	8.92e-06	Protein FAR1-RELATED SEQUENCE 5	down
19885642	BBA_02630	-2.2795	1.07e-13	1.21e-12	Bassianolide nonribosomal peptide synthetase	down
19886009	BBA_02997	-2.2738	1.73e-21	3.22e-20	Uncharacterized protein	down
Novel00238	Novel00238	-2.2714	1.18e-12	1.26e-11		down
Novel00730	Novel00730	-2.2711	3.67e-07	2.14e-06		down
19886207	BBA_03195	-2.2697	5.53e-30	1.5e-28	Uncharacterized protein	down
19883238	BBA_00226	-2.2649	1.73e-12	1.81e-11	Uncharacterized protein	down
19888846	BBA_05834	-2.2606	4.76e-18	7.36e-17	Cytochrome P450 CYP528A4	down
19891711	BBA_08699	-2.2544	0.011763	0.028168	Nonribosomal peptide synthase, putative	down
19883956	BBA_00944	-2.2533	1.13e-07	7.06e-07	Nitrite transporter	down
19887998	BBA_04986	-2.253	4.12e-05	0.00017622	Uncharacterized protein	down
19891837	BBA_08825	-2.2507	6.45e-13	6.99e-12	Uncharacterized protein	down
Novel00556	Novel00556	-2.2482	2.41e-05	0.00010744		down
19892510	BBA_09498	-2.2451	0.0014516	0.0044314	FkbM family methyltransferase	down
Novel00283	Novel00283	-2.2444	0.000131	0.00050494		down
19890008	BBA_06996	-2.2406	9.33e-07	5.12e-06	AMP-binding enzyme	down
19889565	BBA_06553	-2.2343	1.12e-32	3.31e-31	Protein phosphatase methylesterase 1 (PME-1) (EC 3.1.1.-)	down
Novel00514	Novel00514	-2.2333	2.19e-10	1.9e-09		down
19885370	BBA_02358	-2.2298	5.8e-28	1.45e-26	IBR domain-containing protein	down
19890157	BBA_07145	-2.2239	1.9e-26	4.5e-25	Uncharacterized protein	down
19889890	BBA_06878	-2.2238	2.12e-27	5.16e-26	DNA repair protein (Rad57), putative	down
19890082	BBA_07070	-2.2229	7.11e-26	1.64e-24	C6 zinc finger domain-containing protein	down
Novel00622	Novel00622	-2.2206	8.91e-16	1.19e-14		down
19889353	BBA_06341	-2.2113	2.7e-23	5.57e-22	CFEM domain-containing protein	down
19883559	BBA_00547	-2.2096	3.85e-06	1.92e-05	Purine nucleoside permease	down
19891459	BBA_08447	-2.1981	3.85e-15	4.87e-14	Uncharacterized protein	down
19889220	BBA_06208	-2.1941	2.59e-21	4.79e-20	Transposase-like protein	down
19889392	BBA_06380	-2.1881	4.36e-25	9.75e-24	Glucanase B	down
19892828	BBA_09816	-2.1881	0.0088605	0.022052	Reverse transcriptase, RNaseH	down
19891965	BBA_08953	-2.1857	1.38e-07	8.54e-07	Putative transposase	down
19892515	BBA_09503	-2.1841	4.11e-09	3.12e-08	WD domain protein	down
19890936	BBA_07924	-2.1743	1.45e-15	1.91e-14	Zinc ion binding protein	down
19884306	BBA_01294	-2.174	1.19e-07	7.42e-07	Zinc/iron transporter protein	down
19888051	BBA_05039	-2.1737	7.08e-31	2e-29	Uncharacterized protein	down
19886852	BBA_03840	-2.168	9.22e-29	2.38e-27	Uncharacterized protein	down
19883317	BBA_00305	-2.1666	3.43e-28	8.65e-27	Cytochrome P450 CYP628A2	down
19887332	BBA_04320	-2.1647	1.19e-08	8.54e-08	Uncharacterized protein	down
Novel00158	Novel00158	-2.1619	0.00081989	0.0026545		down
19888665	BBA_05653	-2.1568	4.7e-11	4.36e-10	Major facilitator superfamily transporter	down
19892574	BBA_09562	-2.154	7.67e-10	6.28e-09	Adenosine deaminase	down
19893185	BBA_10173	-2.152	5.97e-25	1.32e-23	K-3-type glutaminase	down
19892277	BBA_09265	-2.151	7.39e-19	1.19e-17	Integral membrane protein PTH11-like protein	down
Novel00113	Novel00113	-2.1425	0.00080999	0.0026263		down
19886922	BBA_03910	-2.1422	2.83e-28	7.2e-27	Oxidoreductase FAD-binding domain-containing protein	down
Novel00099	Novel00099	-2.1409	4.75e-13	5.2e-12		down
19890010	BBA_06998	-2.1408	4.9e-11	4.53e-10	ATROPHIN-1 protein	down
19892721	BBA_09709	-2.1399	1.19e-23	2.51e-22	Hsp70 family chaperone, putative	down
19884178	BBA_01166	-2.1387	0.00045255	0.0015466	Uncharacterized protein	down
19890890	BBA_07878	-2.1361	0.00016515	0.00062112	Multicopper oxidase	down
Novel00554	Novel00554	-2.134	0.00014344	0.00054903	Uncharacterized protein	down
19889668	BBA_06656	-2.1263	1.96e-19	3.26e-18	MFS1 family protein	down
19883646	BBA_00634	-2.1233	7.24e-28	1.81e-26	DJ-1/PfpI protein	down
Novel00160	Novel00160	-2.1195	5.29e-09	3.95e-08		down
19886056	BBA_03044	-2.1168	6.88e-15	8.54e-14	Hexose transporter	down
Novel00469	Novel00469	-2.1127	1.5e-22	2.96e-21		down
19892719	BBA_09707	-2.1027	1.15e-29	3.05e-28	Uncharacterized protein	down
19892448	BBA_09436	-2.0936	9.47e-06	4.5e-05	Zinc finger-like protein	down
19885488	BBA_02476	-2.0923	1.96e-27	4.79e-26	Sugar transporter family protein	down
19888126	BBA_05114	-2.0785	6.72e-10	5.52e-09	5-hydroxyisourate hydrolase (HIU hydrolase) (HIUHase) (EC 3.5.2.17)	down
19891146	BBA_08134	-2.0774	0.00128	0.0039557	Uncharacterized protein	down
Novel00924	Novel00924	-2.0746	0.005423	0.014364	Ferric/cupric reductase transmembrane component 2	down
19886554	BBA_03542	-2.073	1.69e-12	1.78e-11	FAD dependent oxidoreductase	down
19893375	BBA_10365	-2.0718	0.0023529	0.0067609	Restless-like transposase	down
19891655	BBA_08643	-2.0715	8.07e-28	2.01e-26	MFS transporter	down
19883390	BBA_00378	-2.0687	2.26e-27	5.5e-26	Amino-acid transporter arg-13	down
19892439	BBA_09427	-2.0685	6.84e-30	1.84e-28	Serine carboxypeptidase	down
19887189	BBA_04177	-2.0675	0.0010486	0.0033141	Uncharacterized protein	down
19891604	BBA_08592	-2.0661	0.015413	0.03551	Wd-repeat protein	down
19892509	BBA_09497	-2.0654	0.00016958	0.00063691	Major facilitator superfamily transporter	down
19885338	BBA_02326	-2.0647	0.0029749	0.0083603	Sodium symporter family protein	down
19891981	BBA_08969	-2.0613	1.47e-11	1.42e-10	Uncharacterized protein	down
19893182	BBA_10170	-2.0573	1.64e-27	4.02e-26	RNA interference and silencing protein (Qde2)	down
19892047	BBA_09035	-2.0566	9.55e-28	2.37e-26	FAD binding domain-containing protein	down
19891546	BBA_08534	-2.053	0.001972	0.0057825	Pyranose 2-oxidase	down
19891162	BBA_08150	-2.0508	1.96e-17	2.93e-16	Uncharacterized protein	down
19883627	BBA_00615	-2.0388	4.57e-07	2.63e-06	Uncharacterized protein	down
19887424	BBA_04412	-2.0297	2.98e-26	7e-25	Universal stress protein family	down
19888849	BBA_05837	-2.028	6.6e-24	1.4e-22	WD domain-containing protein	down
Novel00685	Novel00685	-2.0279	2.64e-14	3.12e-13		down
19889649	BBA_06637	-2.0258	3.21e-14	3.77e-13	Uncharacterized protein	down
19888315	BBA_05303	-2.0253	1.07e-19	1.81e-18	Subtilase-like protein	down
Novel00754	Novel00754	-2.0217	2.5e-19	4.13e-18		down
19888834	BBA_05822	-2.0184	1.31e-25	3e-24	Major facilitator superfamily transporter	down
19893264	BBA_10252	-2.016	0.0019097	0.0056282	Uncharacterized protein	down
19893084	BBA_10072	-2.0155	0.0076675	0.019408	Basic proline-rich protein	down
19890479	BBA_07467	-2.0143	1.55e-22	3.04e-21	Uncharacterized protein	down
19892292	BBA_09280	-2.0048	0.0060877	0.01586	Uncharacterized protein	down
19887389	BBA_04377	-1.9997	0.016083	0.036823	Uncharacterized protein	down
19883224	BBA_00212	-1.9993	6.52e-12	6.5e-11	Proline dehydrogenase	down
19885682	BBA_02670	-1.9988	7.2e-23	1.45e-21	Uncharacterized protein	down
19885232	BBA_02220	-1.997	1.89e-22	3.69e-21	G-patch domain-containing protein	down
19890881	BBA_07869	-1.9963	9.01e-11	8.12e-10	Nudix domain containing protein	down
Novel00193	Novel00193	-1.9946	1.92e-08	1.34e-07		down
19889616	BBA_06604	-1.9939	5.57e-06	2.72e-05	Casein kinase 1 epsilon	down
Novel00399	Novel00399	-1.9911	1.38e-07	8.54e-07		down
19886619	BBA_03607	-1.9898	0.00020965	0.00077183	Endothiapepsin-like protein	down
19887319	BBA_04307	-1.9889	3.23e-21	5.93e-20	Carboxylic ester hydrolase (EC 3.1.1.-)	down
19891547	BBA_08535	-1.9768	1.54e-20	2.73e-19	Haloacid dehalogenase-like hydrolase	down
19885619	BBA_02607	-1.9765	4e-07	2.32e-06	Phosphotransferase enzyme family protein	down
19893064	BBA_10052	-1.9727	0.00022388	0.0008193	Uncharacterized protein	down
19889309	BBA_06297	-1.9704	4.56e-19	7.44e-18	Chitinase-like protein	down
Novel00077	Novel00077	-1.9684	1.71e-06	8.94e-06		down
19891737	BBA_08725	-1.967	1.51e-05	6.95e-05	Low temperature requirement A	down
Novel00499	Novel00499	-1.9658	6.17e-15	7.69e-14	Uncharacterized protein	down
19891462	BBA_08450	-1.9644	0.0089283	0.022201	Glycerophosphoryl diester phosphodiesterase	down
Novel00403	Novel00403	-1.9639	7.08e-09	5.21e-08		down
19890661	BBA_07649	-1.9631	2.6e-26	6.13e-25	Major facilitator superfamily transporter	down
19889648	BBA_06636	-1.9569	5.14e-10	4.29e-09	Uncharacterized protein	down
19888922	BBA_05910	-1.9561	2.94e-17	4.35e-16	Protein-S-isoprenylcysteine O-methyltransferase (EC 2.1.1.100)	down
19883208	BBA_00196	-1.9518	1.6e-12	1.69e-11	Tat pathway signal sequence	down
19888694	BBA_05682	-1.9435	1.78e-24	3.89e-23	Hypoxanthine guanine phosphoribosyltransferase	down
19891947	BBA_08935	-1.9423	3.32e-09	2.55e-08	Methyltransferase domain-containing protein	down
19884937	BBA_01925	-1.9386	2.11e-08	1.46e-07	Putative C2H2 zinc finger protein	down
19884824	BBA_01812	-1.9255	3.34e-24	7.22e-23	HD domain-containing protein	down
19885644	BBA_02632	-1.9219	6.73e-07	3.76e-06	Cytochrome P450 CYP617A2	down
Novel00237	Novel00237	-1.9172	0.0084174	0.02103		down
19886717	BBA_03705	-1.9157	1.58e-08	1.11e-07	Trypsin-related protease	down
19884558	BBA_01546	-1.912	0.0001721	0.00064592	Uncharacterized protein	down
19892902	BBA_09890	-1.9085	6.18e-10	5.11e-09	Sodium/hydrogen exchanger family protein	down
19883663	BBA_00651	-1.9055	2e-20	3.55e-19	Zinc carboxypeptidase	down
19885398	BBA_02386	-1.9046	2.39e-05	0.00010667	Uncharacterized protein	down
Novel00015	Novel00015	-1.9022	1.61e-08	1.13e-07		down
19887456	BBA_04444	-1.9002	3.84e-24	8.26e-23	Uncharacterized protein	down
Novel00842	Novel00842	-1.8987	6.59e-13	7.14e-12		down
19893166	BBA_10154	-1.898	0.0047661	0.01279	Transposase-like protein	down
19893227	BBA_10215	-1.8976	2.48e-08	1.7e-07	Uncharacterized protein	down
19893116	BBA_10104	-1.8973	2.3e-12	2.39e-11	Pfs domain protein	down
19883356	BBA_00344	-1.8961	2.98e-21	5.48e-20	Putative Zn(II)2Cys6 transcription factor	down
19890673	BBA_07661	-1.8943	3.25e-21	5.94e-20	Potassium/sodium efflux P-type ATPase	down
19887097	BBA_04085	-1.8942	0.0007156	0.0023521	Uncharacterized protein	down
19883527	BBA_00515	-1.8933	0.00012618	0.00048788	Concanavalin A-like lectin/glucanase	down
19892066	BBA_09054	-1.8931	3.6e-07	2.1e-06	Putative MEI5 protein	down
Novel00187	Novel00187	-1.8918	1.74e-13	1.95e-12		down
19885753	BBA_02741	-1.8896	1.64e-09	1.3e-08	GABA permease	down
19892735	BBA_09723	-1.8885	2.93e-23	6.04e-22	C6 finger domain protein, putative	down
19887620	BBA_04608	-1.8869	0.018664	0.041759	Uncharacterized protein	down
19893069	BBA_10057	-1.8857	4.43e-21	8.05e-20	Acyl-CoA N-acyltransferase	down
19892585	BBA_09573	-1.8845	4.53e-25	1.01e-23	Cytochrome P450 CYP542B3	down
19890135	BBA_07123	-1.881	0.001801	0.0053526	Uncharacterized protein	down
19889689	BBA_06677	-1.8806	4.18e-11	3.9e-10	Uncharacterized protein	down
19884981	BBA_01969	-1.8776	1.22e-23	2.56e-22	Uncharacterized protein	down
19889548	BBA_06536	-1.876	2.69e-15	3.44e-14	Carboxylic acid transport protein	down
19886635	BBA_03623	-1.872	2.94e-15	3.76e-14	Wd tetratricopeptide repeat domain-containing protein	down
19891536	BBA_08524	-1.8686	0.012655	0.02992	Uncharacterized protein	down
19892536	BBA_09524	-1.8681	8.26e-10	6.73e-09	Agmatine deiminase	down
19887961	BBA_04949	-1.8541	0.0036721	0.010078	DOC family protein	down
19884035	BBA_01023	-1.8511	3.91e-19	6.41e-18	VeA protein	down
Novel00400	Novel00400	-1.8499	9.7e-09	7.01e-08		down
19890554	BBA_07542	-1.8441	7.74e-14	8.91e-13	Uncharacterized protein	down
Novel00523	Novel00523	-1.8428	4.8e-08	3.16e-07		down
19883532	BBA_00520	-1.8416	7.42e-21	1.34e-19	Heterokaryon incompatibility protein Het-C	down
19891541	BBA_08529	-1.8408	6.51e-20	1.12e-18	Uncharacterized protein	down
19884436	BBA_01424	-1.84	3.42e-07	2.01e-06	Uncharacterized protein	down
19885014	BBA_02002	-1.8348	0.0098559	0.024207	F-box domain containing protein	down
19888406	BBA_05394	-1.8337	1.41e-07	8.68e-07	C4-dicarboxylate transporter/malic acid transporter	down
19890247	BBA_07235	-1.8302	2.26e-06	1.16e-05	Cation efflux family protein	down
19890726	BBA_07714	-1.8284	3.66e-05	0.00015794	Uncharacterized protein	down
Novel00825	Novel00825	-1.8258	0.0039454	0.010769	Uncharacterized protein	down
19885412	BBA_02400	-1.8257	2e-06	1.04e-05	Amidase-like protein	down
19884669	BBA_01657	-1.8254	4e-22	7.62e-21	Prolyl oligopeptidase	down
19888830	BBA_05818	-1.8206	0.00070736	0.0023278	Transporter	down
Novel00083	Novel00083	-1.8201	1.8e-06	9.4e-06	Uncharacterized protein	down
19887738	BBA_04726	-1.8191	6.13e-18	9.4e-17	ER membrane protein Wsc4, putative	down
19892973	BBA_09961	-1.8168	1.12e-23	2.37e-22	Uncharacterized protein	down
19883856	BBA_00844	-1.8156	2.6e-15	3.35e-14	Fungal specific transcription factor	down
19893115	BBA_10103	-1.8143	2.64e-22	5.13e-21	ATP synthase beta chain, mitochondrial	down
19884740	BBA_01728	-1.8093	9.9e-22	1.87e-20	Eukaryotic aspartyl protease	down
19890755	BBA_07743	-1.8085	3.22e-09	2.47e-08	Serine peptidase, putative	down
19883381	BBA_00369	-1.8047	1.03e-18	1.65e-17	Putative Zn(II)2Cys6 transcription factor	down
19889356	BBA_06344	-1.8045	1.11e-19	1.86e-18	Drug resistance protein	down
Novel00790	Novel00790	-1.8017	0.0063061	0.016349		down
19893292	BBA_10280	-1.796	0.0026557	0.0075482	DnaJ domain containing protein	down
19891388	BBA_08376	-1.7943	3.1e-22	5.99e-21	MAC1 interacting protein	down
19888573	BBA_05561	-1.7937	9.68e-05	0.00038208	RNA 3'-terminal phosphate cyclase	down
19891393	BBA_08381	-1.7891	3.72e-22	7.1e-21	Nickel/cobalt efflux system	down
19890083	BBA_07071	-1.7881	8.91e-22	1.68e-20	C6 zinc finger domain-containing protein	down
19892257	BBA_09245	-1.7868	9.45e-20	1.61e-18	Uncharacterized protein	down
19886224	BBA_03212	-1.7849	1.64e-08	1.15e-07	Phthalate transporter	down
19889532	BBA_06520	-1.7841	2.48e-08	1.7e-07	Calcineurin-like phosphoesterase	down
19885168	BBA_02156	-1.7839	1.67e-06	8.75e-06	Sporulation associated protein	down
19888955	BBA_05943	-1.7831	9.11e-18	1.39e-16	Dihydrofolate reductase	down
19885112	BBA_02100	-1.7812	1.05e-18	1.69e-17	Uncharacterized protein	down
19892797	BBA_09785	-1.7809	1.96e-21	3.63e-20	3-hydroxybutyryl-CoA dehydratase	down
19890695	BBA_07683	-1.7801	7.89e-17	1.13e-15	C6 zinc finger domain-containing protein	down
19890882	BBA_07870	-1.7772	3.42e-06	1.73e-05	Uncharacterized protein	down
19884259	BBA_01247	-1.7771	9.65e-08	6.1e-07	Negative acting factor	down
19891603	BBA_08591	-1.7763	5.34e-20	9.25e-19	Hexose transporter	down
19887907	BBA_04895	-1.7753	3.76e-08	2.52e-07	Alkaline phosphatase	down
19892467	BBA_09455	-1.7735	0.018778	0.041962	Uncharacterized protein	down
19890303	BBA_07291	-1.7711	2.5e-17	3.72e-16	Peptidase A4 family protein	down
19893229	BBA_10217	-1.7694	4.31e-14	5.02e-13	Uncharacterized protein	down
19893364	BBA_10352	-1.7683	1.25e-21	2.35e-20	Protein kinase domain-containing protein	down
19885875	BBA_02863	-1.7655	7.44e-16	1e-14	Cyclin domain-containing protein	down
19887671	BBA_04659	-1.7621	3.36e-22	6.46e-21	Monooxygenase-like protein	down
19886590	BBA_03578	-1.7584	8.67e-11	7.84e-10	Siderophore iron transporter mirB	down
19890289	BBA_07277	-1.756	4.88e-06	2.41e-05	Uncharacterized protein	down
Novel00805	Novel00805	-1.7525	2.45e-07	1.47e-06	Uncharacterized protein	down
19883032	BBA_00020	-1.7521	2.99e-16	4.14e-15	Glycerate dehydrogenase	down
19890783	BBA_07771	-1.7516	3.04e-12	3.12e-11	Feebly protein	down
19890679	BBA_07667	-1.7491	0.00040235	0.0013932	Reverse transcriptase	down
Novel00575	Novel00575	-1.7488	9.43e-08	5.97e-07	Uncharacterized protein	down
19884689	BBA_01677	-1.7485	2.87e-17	4.25e-16	D-isomer specific 2-hydroxyacid dehydrogenase	down
19887137	BBA_04125	-1.7476	2.9e-07	1.72e-06	GABA permease	down
19885903	BBA_02891	-1.7451	1.3e-15	1.72e-14	Isoleucyl-tRNA synthetase ,cytoplasmic	down
19883686	BBA_00674	-1.7449	8.72e-13	9.39e-12	Major facilitator superfamily transporter	down
19892994	BBA_09982	-1.7431	1.12e-15	1.48e-14	Uncharacterized protein	down
19889014	BBA_06002	-1.7421	1.04e-12	1.12e-11	Uncharacterized protein	down
19891617	BBA_08605	-1.7411	0.0017834	0.0053075	Uncharacterized protein	down
19889087	BBA_06075	-1.7374	3.6e-09	2.75e-08	Uncharacterized protein	down
19892175	BBA_09163	-1.7314	1.67e-20	2.96e-19	Carbohydrate-binding module family 21	down
19890686	BBA_07674	-1.7305	1.25e-08	8.9e-08	Peptidase S33, tripeptidyl-peptidase	down
19885859	BBA_02847	-1.7283	0.0052822	0.014022	Uncharacterized protein	down
19888234	BBA_05222	-1.7262	0.01978	0.043792	Uncharacterized protein	down
Novel00434	Novel00434	-1.7211	8.78e-05	0.00034984		down
19883294	BBA_00282	-1.7209	6.75e-08	4.37e-07	MFS allantoate transporter, putative	down
19887532	BBA_04520	-1.7208	1.8e-11	1.72e-10	RNA recognition motif containing protein	down
19884179	BBA_01167	-1.7168	1.66e-16	2.34e-15	Geranylgeranyltransferase beta subunit	down
19891140	BBA_08128	-1.7167	0.00035912	0.001257	Uncharacterized protein	down
19887161	BBA_04149	-1.7159	3.85e-20	6.72e-19	Uncharacterized protein	down
19891969	BBA_08957	-1.7154	3.42e-06	1.73e-05	Frequency clock protein	down
19891392	BBA_08380	-1.7125	7.95e-20	1.36e-18	Uracil permease	down
19884973	BBA_01961	-1.7104	8.03e-11	7.28e-10	Uncharacterized protein	down
19891161	BBA_08149	-1.7082	8.06e-21	1.45e-19	Uncharacterized protein	down
19886594	BBA_03582	-1.7073	1.51e-15	1.99e-14	O-methyltransferase family protein	down
19884022	BBA_01010	-1.7071	1.2e-20	2.14e-19	Lovastatin nonaketide synthase	down
19887335	BBA_04323	-1.703	1.36e-11	1.32e-10	DUF1445 domain-containing protein	down
19891913	BBA_08901	-1.7029	6.52e-11	5.96e-10	Peptidase S8/S53, subtilisin/kexin/sedolisin	down
19892208	BBA_09196	-1.7002	0.005167	0.013765	Uncharacterized protein	down
19892987	BBA_09975	-1.6987	2.75e-06	1.4e-05	RNA recognition domain-containing protein 2	down
19886841	BBA_03829	-1.6976	5.45e-10	4.53e-09	Peptidase family M3	down
19891428	BBA_08416	-1.6972	2.57e-19	4.24e-18	Peptide hydrolase (EC 3.4.-.-)	down
19888657	BBA_05645	-1.6971	3.72e-06	1.86e-05	DUF1237 domain-containing protein	down
19892169	BBA_09157	-1.6971	1.63e-06	8.55e-06	Uncharacterized protein	down
19890968	BBA_07956	-1.6948	1.02e-13	1.16e-12	Uncharacterized protein	down
19891658	BBA_08646	-1.6926	3.44e-16	4.77e-15	Uncharacterized protein	down
19886847	BBA_03835	-1.6923	2.3e-13	2.56e-12	NAD dependent epimerase/dehydratase	down
19890684	BBA_07672	-1.6915	3.22e-07	1.89e-06	HET domain protein	down
19890099	BBA_07087	-1.6876	1.64e-09	1.3e-08	Serine/threonine kinase protein	down
19885405	BBA_02393	-1.6866	0.011071	0.026754	WD domain-containing protein	down
19890397	BBA_07385	-1.6856	1.06e-05	5.02e-05	MFS transporter	down
19886686	BBA_03674	-1.6835	5.46e-10	4.54e-09	Formyl transferase	down
19888407	BBA_05395	-1.6828	2.85e-07	1.7e-06	Major allergen Asp f 2-like protein	down
19892132	BBA_09120	-1.6813	3.53e-10	3.01e-09	Hydrolase-like protein	down
19891069	BBA_08057	-1.6765	2.46e-19	4.08e-18	6-hydroxy-D-nicotine oxidase	down
19887915	BBA_04903	-1.6763	2e-20	3.54e-19	Rasp f 7 allergen	down
19892248	BBA_09236	-1.6738	0.00028055	0.0010043	Uncharacterized protein	down
19889271	BBA_06259	-1.6732	3.63e-05	0.0001568	Uncharacterized protein	down
19891057	BBA_08045	-1.6732	6.71e-15	8.34e-14	Uncharacterized protein	down
19886378	BBA_03366	-1.6728	0.00045323	0.0015485	Periplasmic binding protein	down
19892658	BBA_09646	-1.6724	3.34e-10	2.86e-09	Uncharacterized protein	down
19887101	BBA_04089	-1.6721	0.00075873	0.0024725	Zinc-binding dehydrogenase	down
19890632	BBA_07620	-1.6709	1.31e-06	7.02e-06	Polysaccharide deacetylase	down
19887404	BBA_04392	-1.6698	0.00016132	0.00060825	Lipase/thioesterase	down
Novel00182	Novel00182	-1.6694	2.15e-05	9.71e-05		down
19892477	BBA_09465	-1.6683	3.85e-09	2.94e-08	Reverse transcriptase, RNaseH	down
19885974	BBA_02962	-1.6676	1.36e-06	7.24e-06	Uncharacterized protein	down
19892389	BBA_09377	-1.6675	5.01e-18	7.73e-17	Alpha/beta hydrolase fold family protein	down
19890793	BBA_07781	-1.6594	4.96e-10	4.15e-09	F-box and wd40 domain protein	down
19884822	BBA_01810	-1.6582	1.03e-09	8.35e-09	Nonribosomal peptide synthase	down
19892993	BBA_09981	-1.6577	1.54e-18	2.43e-17	C2H2 type zinc finger domain-containing protein	down
Novel00382	Novel00382	-1.6521	0.010806	0.026189		down
19886810	BBA_03798	-1.6509	6.4e-12	6.4e-11	Integral membrane protein	down
19885406	BBA_02394	-1.6488	2.91e-08	1.97e-07	Methyltransferase-like protein	down
19889331	BBA_06319	-1.6473	0.0092305	0.022834	Uncharacterized protein	down
19889647	BBA_06635	-1.6466	0.0013051	0.004022	Uncharacterized protein	down
19890800	BBA_07788	-1.6462	1.18e-07	7.37e-07	OPT family small oligopeptide transporter	down
19892000	BBA_08988	-1.6443	2.93e-05	0.00012848	Uncharacterized protein	down
19890060	BBA_07048	-1.6433	1.34e-07	8.31e-07	Uncharacterized protein	down
19891042	BBA_08030	-1.6432	6.91e-17	9.96e-16	Uncharacterized protein	down
19887188	BBA_04176	-1.6414	1.4e-07	8.67e-07	Puromycin resistance protein pur8	down
19891585	BBA_08573	-1.6382	0.0081075	0.020357	Extracellular serine-rich protein	down
Novel00717	Novel00717	-1.6381	0.0083607	0.020898	family S53 protease-like protein	down
19885409	BBA_02397	-1.6358	1.53e-18	2.43e-17	DnaJ domain-containing protein	down
19886261	BBA_03249	-1.6291	0.0016695	0.0050131	Uncharacterized protein	down
Novel00374	Novel00374	-1.6273	5.19e-11	4.78e-10	Uncharacterized protein	down
19883543	BBA_00531	-1.6254	4.43e-19	7.23e-18	Uncharacterized protein	down
19892489	BBA_09477	-1.6243	5.34e-10	4.44e-09	Hexose transporter	down
19885807	BBA_02795	-1.6221	2.64e-05	0.00011699	Vacuolar calcium ion transporter	down
19890421	BBA_07409	-1.6214	3.02e-12	3.11e-11	Uncharacterized protein	down
19890123	BBA_07111	-1.6213	3.19e-07	1.87e-06	Uncharacterized protein	down
19888687	BBA_05675	-1.6199	1.65e-08	1.15e-07	Uncharacterized protein	down
19889757	BBA_06745	-1.6131	2.65e-19	4.36e-18	Putative peroxisomal membrane protein	down
19887098	BBA_04086	-1.6128	3.55e-10	3.02e-09	Zn2C6-type transcription factor	down
19888572	BBA_05560	-1.6119	0.0066567	0.017137	Uncharacterized protein	down
19892131	BBA_09119	-1.6097	1.01e-13	1.16e-12	Phosphoesterase-like protein	down
19889788	BBA_06776	-1.6065	8.85e-15	1.09e-13	Uncharacterized protein	down
19884969	BBA_01957	-1.606	2.25e-08	1.55e-07	Major facilitator superfamily transporter	down
19892440	BBA_09428	-1.6054	2.79e-07	1.66e-06	Peptidase family M3	down
19890472	BBA_07460	-1.6049	1.43e-17	2.16e-16	Uncharacterized protein	down
Novel00885	Novel00885	-1.6029	0.013105	0.030838		down
19892612	BBA_09600	-1.6021	1.78e-15	2.32e-14	FluG domain-containing protein	down
19887855	BBA_04843	-1.602	3.6e-18	5.61e-17	Ferric reductase like transmembrane component	down
19883859	BBA_00847	-1.5989	6.15e-09	4.56e-08	Alkaline phosphatase	down
19888061	BBA_05049	-1.5936	2.01e-17	3e-16	Uncharacterized protein	down
19883514	BBA_00502	-1.5929	5.6e-12	5.62e-11	Ras family protein	down
19884974	BBA_01962	-1.592	2.26e-06	1.16e-05	Uncharacterized protein	down
19884947	BBA_01935	-1.5907	3.54e-16	4.9e-15	Cupredoxin-like protein	down
19883070	BBA_00058	-1.5888	1.11e-14	1.35e-13	Diphthamide biosynthesis protein 2	down
19888424	BBA_05412	-1.5855	0.00016026	0.00060457	Uncharacterized protein	down
19886675	BBA_03663	-1.5845	6.56e-06	3.18e-05	Protein kinase, putative	down
19888086	BBA_05074	-1.5841	2.87e-13	3.18e-12	AARP2CN domain-containing protein	down
19890966	BBA_07954	-1.582	1.59e-16	2.24e-15	Ammonium transporter	down
Novel00927	Novel00927	-1.5804	0.0091551	0.022683		down
19884551	BBA_01539	-1.5802	8.78e-14	1.01e-12	Uncharacterized protein	down
19891041	BBA_08029	-1.5791	2.78e-16	3.87e-15	Lipase-like protein	down
19885930	BBA_02918	-1.5782	6.94e-15	8.59e-14	Major facilitator superfamily transporter	down
19887277	BBA_04265	-1.5748	1.97e-07	1.2e-06	Ankyrin repeat protein	down
19890489	BBA_07477	-1.5738	3.31e-12	3.39e-11	Amidase-like protein	down
19885207	BBA_02195	-1.5735	9.34e-09	6.78e-08	Glucoamylase (EC 3.2.1.3) (1,4-alpha-D-glucan glucohydrolase) (Glucan 1,4-alpha-glucosidase)	down
19889754	BBA_06742	-1.5712	1.04e-17	1.58e-16	HET domain-containing protein	down
Novel00484	Novel00484	-1.5705	6.6e-11	6.02e-10		down
19892474	BBA_09462	-1.5698	3.14e-18	4.92e-17	Methyltransferase-like protein	down
Novel00178	Novel00178	-1.5684	9.28e-09	6.73e-08	Uncharacterized protein	down
19888144	BBA_05132	-1.5672	6.09e-15	7.6e-14	Uncharacterized protein	down
19885013	BBA_02001	-1.5652	9.32e-16	1.24e-14	WSC domain-containing protein	down
19892051	BBA_09039	-1.5646	2.13e-06	1.1e-05	Transposase-like protein	down
19886709	BBA_03697	-1.5626	1.81e-05	8.23e-05	RhoGAP domain-containing protein	down
19889538	BBA_06526	-1.5613	4.91e-06	2.42e-05	Uncharacterized protein	down
Novel00926	Novel00926	-1.5567	0.00023889	0.00086818		down
19883311	BBA_00299	-1.5563	0.001403	0.0042983	Uncharacterized protein	down
19890657	BBA_07645	-1.5552	1.76e-14	2.1e-13	Exopolyphosphatase-like protein	down
19885962	BBA_02950	-1.5551	4.78e-10	4.01e-09	WD repeat domain-containing protein	down
19883198	BBA_00186	-1.551	4.51e-16	6.18e-15	Uncharacterized protein	down
19884411	BBA_01399	-1.5483	8.23e-11	7.45e-10	Calcium/proton exchanger	down
19886627	BBA_03615	-1.547	0.00018663	0.00069523	Class II aminotransferase/8-amino-7-oxononanoate synthase	down
19887302	BBA_04290	-1.547	1.09e-06	5.92e-06	Uncharacterized protein	down
19892343	BBA_09331	-1.546	6.26e-05	0.00025691	Reverse transcriptase	down
19885080	BBA_02068	-1.545	3.87e-17	5.68e-16	Endopolyphosphatase (EC 3.6.1.10)	down
19892926	BBA_09914	-1.5448	1.03e-07	6.51e-07	Dynamin GTPase	down
19890436	BBA_07424	-1.5422	8.5e-09	6.2e-08	Metalloprotease MEP1	down
19884224	BBA_01212	-1.5419	5.06e-17	7.38e-16	Sodium/calcium exchanger protein	down
19887674	BBA_04662	-1.5414	5.39e-18	8.3e-17	SAM-dependent methyltransferase	down
19889088	BBA_06076	-1.54	0.00027005	0.00096991	Uncharacterized protein	down
19886946	BBA_03934	-1.539	1.38e-11	1.34e-10	Cytochrome P450 CYP617A1	down
19890664	BBA_07652	-1.5381	7.2e-05	0.00029192	Uncharacterized protein	down
19892180	BBA_09168	-1.5352	0.021263	0.046691	Retinol dehydrogenase 12	down
19889391	BBA_06379	-1.5325	4.51e-07	2.59e-06	Glycoside hydrolase family 16 protein	down
Novel00257	Novel00257	-1.5297	3.96e-05	0.00016992	Uncharacterized protein	down
19893181	BBA_10169	-1.5275	1.17e-09	9.4e-09	ATPase protein	down
19885388	BBA_02376	-1.5266	4.23e-07	2.44e-06	Uncharacterized protein	down
19887388	BBA_04376	-1.5257	3.02e-12	3.11e-11	Uncharacterized protein	down
19889444	BBA_06432	-1.5238	1.52e-05	7.01e-05	Permease-like protein	down
19883304	BBA_00292	-1.5215	9.33e-13	1e-11	WD domain-containing protein	down
Novel00938	Novel00938	-1.5182	6.09e-05	0.00025046	Uncharacterized protein	down
19888464	BBA_05452	-1.5164	1.62e-15	2.13e-14	T-complex protein 11	down
19889943	BBA_06931	-1.5138	2.48e-14	2.94e-13	DnaJ domain-containing protein	down
19886065	BBA_03053	-1.513	1.44e-06	7.62e-06	Abc transporter	down
19887724	BBA_04712	-1.5124	8.46e-15	1.04e-13	BRCA1 C Terminus (BRCT) domain containing protein	down
19888624	BBA_05612	-1.5056	1.37e-05	6.35e-05	Beta-mannosidase A	down
19889285	BBA_06273	-1.5048	3.61e-08	2.42e-07	OPT oligopeptide transporter	down
19889948	BBA_06936	-1.5038	0.00011649	0.00045313	Zinc transporter 1	down
19884251	BBA_01239	-1.5016	5.03e-12	5.07e-11	Uncharacterized protein	down
19883893	BBA_00881	-1.4984	4.93e-16	6.7e-15	Cytochrome P450 CYP541A2	down
Novel00479	Novel00479	-1.4936	0.00031718	0.0011249		down
19884559	BBA_01547	-1.4932	4.68e-06	2.32e-05	Uncharacterized protein	down
19886974	BBA_03962	-1.4886	1.47e-09	1.17e-08	Uncharacterized protein	down
19887427	BBA_04415	-1.4885	0.0041622	0.011299	Uncharacterized protein	down
19884098	BBA_01086	-1.486	3.56e-13	3.92e-12	Thymine dioxygenase	down
19887815	BBA_04803	-1.4839	1.46e-13	1.64e-12	F-box domain-containing protein	down
19892833	BBA_09821	-1.4802	7.24e-06	3.5e-05	Translation factor (SUA5)	down
19886380	BBA_03368	-1.4751	4.89e-10	4.09e-09	Amino acid permease	down
19890009	BBA_06997	-1.4715	6.62e-16	8.92e-15	AMP-binding enzyme	down
19887862	BBA_04850	-1.4702	1.25e-09	1e-08	Ankyrin repeat protein	down
19890428	BBA_07416	-1.4696	0.00013467	0.00051779	Glutamyl-tRNA synthetase	down
19893114	BBA_10102	-1.4694	3.27e-15	4.17e-14	Cyclic-amp-dependent transcription factor atf-2	down
19888956	BBA_05944	-1.4686	1.36e-11	1.32e-10	Uncharacterized protein	down
19890471	BBA_07459	-1.4669	0.001818	0.0053957	Sterol glucosyltransferase	down
19887589	BBA_04577	-1.4659	2.88e-13	3.18e-12	Tetraspanin-like protein	down
19884498	BBA_01486	-1.4613	1.17e-05	5.47e-05	C6 finger domain protein, putative	down
19893071	BBA_10059	-1.4598	1.18e-06	6.34e-06	p63 related protein	down
19890107	BBA_07095	-1.4593	1.8e-15	2.34e-14	Glucose transporter	down
Novel00503	Novel00503	-1.4571	0.0075017	0.019023		down
19889364	BBA_06352	-1.4529	0.014718	0.034094	Glycoside hydrolase family 76	down
19891401	BBA_08389	-1.4521	3.24e-12	3.32e-11	Cyclin-related 2	down
19886846	BBA_03834	-1.4514	2.78e-15	3.56e-14	Glycosyl hydrolase family 16	down
19886908	BBA_03896	-1.4513	2.9e-14	3.43e-13	Dsp1-1-like protein	down
19886388	BBA_03376	-1.4512	2.05e-13	2.29e-12	Glutaminase GtaA	down
19892384	BBA_09372	-1.4493	5.55e-11	5.11e-10	Major facilitator superfamily transporter	down
19888611	BBA_05599	-1.4454	0.00261	0.0074389	Uncharacterized protein	down
19885805	BBA_02793	-1.4448	2.24e-14	2.67e-13	Ankyrin repeat domain-containing protein 28	down
19892526	BBA_09514	-1.4448	3.15e-15	4.01e-14	Xanthine dehydrogenase	down
19889700	BBA_06688	-1.4431	1.22e-09	9.76e-09	ATP dependent DNA ligase domain-containing protein	down
19892049	BBA_09037	-1.4417	6.49e-11	5.94e-10	C-x8-C-x5-C-x3-H type zinc finger protein	down
19893263	BBA_10251	-1.4413	0.00042543	0.0014628	Pol-like protein	down
19892218	BBA_09206	-1.4407	4.84e-05	0.0002038	SNARE domain-containing protein	down
19883638	BBA_00626	-1.4376	7.43e-15	9.19e-14	Amidohydrolase family protein	down
19885572	BBA_02560	-1.4362	0.00070351	0.0023166	Dual specificity phosphatase Yvh1, putative	down
19889684	BBA_06672	-1.4358	0.00096317	0.0030679	Uncharacterized protein	down
19888154	BBA_05142	-1.4345	4.3e-09	3.26e-08	Tafazzin-like protein	down
Novel00568	Novel00568	-1.433	1.27e-13	1.43e-12		down
19892319	BBA_09307	-1.4315	4.72e-15	5.92e-14	Acidic chitinase	down
19888859	BBA_05847	-1.4313	2.57e-14	3.04e-13	Putative glycosyl hydrolase	down
19884523	BBA_01511	-1.429	2.78e-09	2.15e-08	SNF2 family DNA-dependent ATPase	down
19883103	BBA_00091	-1.428	8.23e-07	4.55e-06	15-hydroxyprostaglandin dehydrogenase (NAD(+))	down
19892575	BBA_09563	-1.4251	2.13e-07	1.29e-06	Uncharacterized protein	down
19892621	BBA_09609	-1.4249	2.85e-05	0.00012539	Uncharacterized protein	down
19884940	BBA_01928	-1.4219	9.6e-14	1.1e-12	Proline-specific permease, putative	down
19891469	BBA_08457	-1.4148	7.57e-07	4.2e-06	NACHT and WD40 domain protein	down
19887850	BBA_04838	-1.4142	4.99e-08	3.28e-07	1-aminocyclopropane-1-carboxylate synthase	down
19885796	BBA_02784	-1.4132	0.00058947	0.0019651	Uncharacterized protein	down
19887614	BBA_04602	-1.412	1.96e-07	1.2e-06	NAD dependent epimerase/dehydratase	down
19893376	BBA_10366	-1.4099	0.0056463	0.014862	PDZ domain-containing protein	down
19890703	BBA_07691	-1.4077	0.005953	0.01554	Oxidoreductase-like protein	down
19884141	BBA_01129	-1.4057	9.1e-09	6.61e-08	Inversin protein alternative isoform	down
19883707	BBA_00695	-1.4052	1.95e-09	1.53e-08	Uncharacterized protein	down
19891095	BBA_08083	-1.4047	1.31e-14	1.58e-13	Helix-loop-helix DNA-binding domain-containing protein	down
19885447	BBA_02435	-1.4046	1.08e-09	8.71e-09	Peptidase C14	down
19889587	BBA_06575	-1.4037	9.1e-15	1.12e-13	Uncharacterized protein	down
19892734	BBA_09722	-1.4027	5.69e-05	0.00023614	Uncharacterized protein	down
19884023	BBA_01011	-1.4025	1.43e-11	1.38e-10	EF-hand calcium-binding domain protein	down
19885153	BBA_02141	-1.4012	5.4e-15	6.77e-14	Mannitol-1-phosphate dehydrogenase	down
19892130	BBA_09118	-1.4008	1.2e-14	1.46e-13	Flavonol synthase/flavanone 3-hydroxylase	down
Novel00472	Novel00472	-1.4007	7.03e-05	0.00028581		down
19892247	BBA_09235	-1.4007	3.11e-14	3.66e-13	Putative dual specificity protein kinase pom1	down
Novel00377	Novel00377	-1.4001	1.05e-08	7.57e-08		down
19893000	BBA_09988	-1.3987	0.00082414	0.0026659	Uncharacterized protein	down
19888743	BBA_05731	-1.3976	1.99e-08	1.38e-07	Uncharacterized protein	down
Novel00109	Novel00109	-1.3969	0.002053	0.0059924	Uncharacterized protein	down
Novel00872	Novel00872	-1.3946	0.00015571	0.00058884	Uncharacterized protein	down
19885009	BBA_01997	-1.3909	0.00076576	0.0024932	Uncharacterized protein	down
19885808	BBA_02796	-1.3895	0.00041151	0.00142	GNAT family acetyltransferase, putative	down
19890381	BBA_07369	-1.3885	2.66e-05	0.00011777	Peptidase S1 and S6, chymotrypsin/Hap	down
19893180	BBA_10168	-1.3876	1.77e-09	1.4e-08	Geranylgeranyl pyrophosphate synthetase	down
19890948	BBA_07936	-1.3869	3.03e-05	0.00013238	Uncharacterized protein	down
19891654	BBA_08642	-1.385	5.45e-06	2.67e-05	ATPase protein	down
Novel00537	Novel00537	-1.3824	0.010258	0.025071		down
19883164	BBA_00152	-1.3794	6.85e-13	7.42e-12	Uncharacterized protein	down
19889728	BBA_06716	-1.3722	3.47e-05	0.00015055	Short-chain dehydrogenase/reductase family protein, putative	down
19883262	BBA_00250	-1.37	1.12e-11	1.1e-10	Major facilitator superfamily transporter	down
19893232	BBA_10220	-1.369	0.017595	0.039723	Transposase-like protein	down
19883505	BBA_00493	-1.3688	3.26e-14	3.83e-13	Profilin	down
Novel00631	Novel00631	-1.3687	0.012443	0.029516		down
19887545	BBA_04533	-1.3685	4.01e-07	2.32e-06	Uncharacterized protein	down
19885943	BBA_02931	-1.3684	1.74e-07	1.07e-06	DNA replication complex GINS protein PSF2	down
19885810	BBA_02798	-1.3649	6.74e-10	5.54e-09	Uncharacterized protein	down
19885012	BBA_02000	-1.3648	5.32e-10	4.44e-09	Uncharacterized protein	down
19888976	BBA_05964	-1.3589	0.00089994	0.0028848	Uncharacterized protein	down
19883711	BBA_00699	-1.3579	0.00018064	0.00067567	Uncharacterized protein	down
19884941	BBA_01929	-1.3565	1.02e-11	1e-10	WD40 repeat protein	down
19888287	BBA_05275	-1.3524	8.56e-09	6.23e-08	Ribosomal protein L19	down
19884526	BBA_01514	-1.3489	8.73e-10	7.09e-09	C6 finger domain protein	down
19883656	BBA_00644	-1.3487	0.00041766	0.001439	Uncharacterized protein	down
19890788	BBA_07776	-1.3481	2.55e-05	0.00011336	Uncharacterized protein	down
Novel00771	Novel00771	-1.3459	0.0021108	0.0061339	Uncharacterized protein	down
19885900	BBA_02888	-1.3446	3.81e-05	0.00016391	Major royal jelly protein	down
19891809	BBA_08797	-1.3438	0.00024844	0.00089962	Uncharacterized protein	down
19892576	BBA_09564	-1.3428	1.51e-06	7.97e-06	Reverse transcriptase	down
19892822	BBA_09810	-1.3426	3.55e-06	1.79e-05	Aminotransferase class-III	down
19891253	BBA_08241	-1.3425	1.64e-09	1.3e-08	General alpha-glucoside permease	down
19888655	BBA_05643	-1.3407	1.6e-12	1.69e-11	Polyadenylate-binding protein (PABP)	down
Novel00860	Novel00860	-1.3406	1.21e-12	1.29e-11		down
19886733	BBA_03721	-1.3403	6.12e-13	6.65e-12	Alkaline phosphatase (EC 3.1.3.1)	down
19890077	BBA_07065	-1.3403	0.00052106	0.0017557	Uncharacterized protein	down
19885749	BBA_02737	-1.3402	9.73e-14	1.11e-12	Aminopeptidase I zinc metalloprotease	down
19883484	BBA_00472	-1.3398	4.4e-10	3.71e-09	3-dehydroquinate synthase	down
19884652	BBA_01640	-1.3345	5.63e-14	6.52e-13	Copper transport protein ctr4	down
19883393	BBA_00381	-1.3337	2.85e-12	2.94e-11	pH-response regulator protein palF/RIM8	down
19889193	BBA_06181	-1.3332	3.92e-10	3.33e-09	Ubiquitin conjugating enzyme, putative	down
19887663	BBA_04651	-1.3314	0.0009593	0.0030591	MFS transporter	down
Novel00175	Novel00175	-1.3297	0.0031374	0.008759		down
19892217	BBA_09205	-1.3288	8.73e-07	4.81e-06	Reverse transcriptase	down
19886556	BBA_03544	-1.3266	0.021275	0.046708	Glutamyl-tRNA(Gln) amidotransferase	down
Novel00768	Novel00768	-1.3214	3.46e-05	0.00014989	Nitrogen assimilation transcription factor nirA	down
19884788	BBA_01776	-1.3192	8.03e-10	6.56e-09	ARM-like repeat-containing protein	down
Novel00186	Novel00186	-1.3141	0.0005408	0.0018139		down
19886180	BBA_03168	-1.3132	0.0035691	0.0098284	Uncharacterized protein	down
19892063	BBA_09051	-1.3118	4.25e-08	2.83e-07	Uncharacterized protein	down
19885804	BBA_02792	-1.3117	3.53e-12	3.6e-11	Uncharacterized protein	down
19892445	BBA_09433	-1.3097	1.95e-09	1.53e-08	Uncharacterized protein	down
19884318	BBA_01306	-1.3088	3.42e-12	3.5e-11	Programmed cell death protein 2	down
19883926	BBA_00914	-1.3075	3.58e-07	2.09e-06	SMP-30/Gluconolaconase/LRE-like region	down
19889324	BBA_06312	-1.3073	9.33e-06	4.44e-05	MHYT domain signaling protein	down
19889298	BBA_06286	-1.3068	4.85e-13	5.3e-12	ATPase protein	down
19889889	BBA_06877	-1.3051	4.64e-12	4.68e-11	Phospholipase PldA, putative	down
19890007	BBA_06995	-1.3029	0.00044881	0.0015361	Aerobactin siderophore biosynthesis protein iucB	down
19886048	BBA_03036	-1.3024	1.02e-10	9.16e-10	Methyltransferase domain-containing protein	down
19892392	BBA_09380	-1.302	2.2e-08	1.52e-07	Uncharacterized protein	down
19886087	BBA_03075	-1.3018	9.83e-12	9.71e-11	Glycoside hydrolase family 13	down
19883411	BBA_00399	-1.2979	5.39e-13	5.88e-12	Guanine nucleotide exchange factor synembryn	down
19888103	BBA_05091	-1.2941	7.77e-08	4.99e-07	Uncharacterized protein	down
19884597	BBA_01585	-1.2937	4.49e-12	4.54e-11	Uncharacterized protein	down
19890115	BBA_07103	-1.2929	1.25e-08	8.91e-08	Phospholipid-transporting ATPase (EC 3.6.3.1)	down
Novel00821	Novel00821	-1.2903	1.28e-08	9.1e-08		down
19885446	BBA_02434	-1.2888	0.0019102	0.0056282	Phosphotransferase enzyme family protein	down
19890435	BBA_07423	-1.287	1.31e-05	6.08e-05	Uncharacterized protein	down
Novel00402	Novel00402	-1.2864	0.017068	0.038739		down
19891970	BBA_08958	-1.286	2.72e-09	2.11e-08	Casein kinase 1 epsilon	down
19892919	BBA_09907	-1.2859	7.41e-08	4.78e-07	Uncharacterized protein	down
19885217	BBA_02205	-1.2854	7.32e-06	3.53e-05	G-protein coupled receptor	down
19887278	BBA_04266	-1.2838	3.83e-05	0.00016472	NTPase-like protein	down
19883997	BBA_00985	-1.2831	7.32e-12	7.26e-11	MFS transporter	down
19887502	BBA_04490	-1.2829	4.55e-08	3.01e-07	Uncharacterized protein	down
19890599	BBA_07587	-1.2829	1.35e-12	1.43e-11	ADP-ribosylation factor 1	down
19889148	BBA_06136	-1.2821	5.16e-05	0.00021596	C-x8-C-x5-C-x3-H type zinc finger protein	down
19893015	BBA_10003	-1.2813	0.017076	0.03875	Mitochondrial chaperone BCS1	down
19883483	BBA_00471	-1.2804	4.72e-11	4.38e-10	Catechol O-methyltransferase	down
19884754	BBA_01742	-1.2796	1.43e-11	1.38e-10	Tuberous sclerosis 1	down
19886639	BBA_03627	-1.2783	1.36e-12	1.44e-11	Hsp90 associated co-chaperone	down
19891642	BBA_08630	-1.2774	0.0012469	0.0038677	Kinesin-like protein	down
19885044	BBA_02032	-1.2768	1.38e-06	7.35e-06	Dipeptidyl peptidase III	down
19887662	BBA_04650	-1.2739	0.004589	0.01236	Polyketide synthase, putative	down
19883665	BBA_00653	-1.2725	1.9e-11	1.82e-10	Spindle poison sensitivity protein Scp3, putative	down
19885324	BBA_02312	-1.2718	1.17e-11	1.14e-10	Eukaryotic aspartyl protease	down
19888982	BBA_05970	-1.2708	1.61e-06	8.46e-06	QDE-2-interacting protein	down
19886916	BBA_03904	-1.2694	0.010609	0.025785	SCP-like extracellular protein, putative	down
19886547	BBA_03535	-1.2675	4.21e-09	3.2e-08	Uncharacterized protein	down
19887725	BBA_04713	-1.2647	2.56e-12	2.66e-11	KilA-N domain-containing protein	down
19885482	BBA_02470	-1.2643	4.8e-07	2.75e-06	Protein kinase domain-containing protein	down
19889661	BBA_06649	-1.2638	3.39e-12	3.47e-11	Uncharacterized protein	down
19887317	BBA_04305	-1.2631	1.09e-07	6.82e-07	NF-X1 type zinc finger protein	down
19890596	BBA_07584	-1.263	4.66e-06	2.31e-05	MAP kinase kinase skh1/pek1	down
19885230	BBA_02218	-1.2624	3.93e-10	3.33e-09	Calmodulin-binding protein kinase	down
19891923	BBA_08911	-1.261	0.00016237	0.00061169	Heterokaryon incompatibility protein	down
19884295	BBA_01283	-1.2575	3.59e-08	2.41e-07	Major facilitator superfamily transporter	down
Novel00023	Novel00023	-1.2573	0.0070609	0.018046		down
Novel00395	Novel00395	-1.2557	1.05e-06	5.73e-06		down
19885098	BBA_02086	-1.2549	3.42e-10	2.93e-09	TPR domain-containing protein	down
Novel00617	Novel00617	-1.2523	0.0018204	0.0054014		down
19883679	BBA_00667	-1.2519	1.55e-11	1.49e-10	Sterol 3-beta-glucosyltransferase (EC 2.4.1.173) (Autophagy-related protein 26)	down
19889239	BBA_06227	-1.2514	4.61e-06	2.29e-05	Uncharacterized protein	down
19888102	BBA_05090	-1.2454	4.73e-11	4.38e-10	F-box domain-containing protein	down
19890517	BBA_07505	-1.2446	1.56e-10	1.38e-09	Peptidase A4 family protein	down
19892048	BBA_09036	-1.2444	0.0010051	0.0031884	F-box domain-containing protein	down
19885502	BBA_02490	-1.2431	0.00015329	0.00058067	FAD dependent oxidoreductase	down
19890218	BBA_07206	-1.2422	1.33e-06	7.1e-06	Uncharacterized protein	down
19886838	BBA_03826	-1.2419	1.04e-11	1.02e-10	Sporulation associated protein	down
19887174	BBA_04162	-1.2412	5.77e-08	3.77e-07	ZIP zinc/iron transporter	down
19891000	BBA_07988	-1.2398	3.17e-11	2.98e-10	Uncharacterized protein	down
19892969	BBA_09957	-1.2387	1.86e-10	1.63e-09	Uncharacterized protein	down
19883598	BBA_00586	-1.2375	1.79e-10	1.57e-09	DNA polymerase POL4, putative	down
19892637	BBA_09625	-1.237	0.020588	0.045398	Dsp1-1-like protein	down
19883475	BBA_00463	-1.232	7.63e-07	4.23e-06	TPR repeat protein	down
19885120	BBA_02108	-1.2316	4.09e-11	3.82e-10	Autophagy protein Atg22	down
19890843	BBA_07831	-1.2315	2.11e-09	1.66e-08	Phosphoinositide phospholipase C (EC 3.1.4.11)	down
19883308	BBA_00296	-1.2277	5.07e-11	4.68e-10	RING-8 protein	down
19890620	BBA_07608	-1.2263	1.96e-11	1.86e-10	Serine-threonine rich protein	down
19888291	BBA_05279	-1.2246	1.62e-06	8.52e-06	PX domain-containing protein	down
Novel00279	Novel00279	-1.2238	0.016282	0.037208		down
19888244	BBA_05232	-1.2226	0.00016389	0.00061698	Threonine dehydratase (EC 4.3.1.19) (Threonine deaminase)	down
19890680	BBA_07668	-1.2216	7.39e-11	6.72e-10	Peptidase C14	down
19889034	BBA_06022	-1.2212	2.49e-11	2.35e-10	Polyol transporter 5	down
Novel00132	Novel00132	-1.221	7.11e-08	4.6e-07	Uncharacterized protein	down
19890888	BBA_07876	-1.22	2.99e-08	2.02e-07	U6 snRNA phosphodiesterase (EC 3.1.4.-)	down
19887474	BBA_04462	-1.2195	1.09e-06	5.92e-06	Uncharacterized protein	down
19889856	BBA_06844	-1.218	7.49e-06	3.6e-05	Nitrate reductase	down
19886022	BBA_03010	-1.2158	2.4e-09	1.87e-08	Uncharacterized protein	down
Novel00600	Novel00600	-1.2153	0.0020112	0.0058865		down
19893074	BBA_10062	-1.2146	0.015664	0.036006	Uncharacterized protein	down
19887191	BBA_04179	-1.2114	1.66e-10	1.46e-09	Cytochrome P450 CYP584E7	down
19887437	BBA_04425	-1.21	6.13e-06	2.99e-05	Uncharacterized protein	down
19883782	BBA_00770	-1.206	1.19e-10	1.06e-09	C6 zinc finger domain protein	down
19884590	BBA_01578	-1.2051	4.48e-09	3.37e-08	Thermoresistant glucokinase family carbohydrate kinase	down
19883848	BBA_00836	-1.205	9.12e-09	6.62e-08	Cystinosin/ERS1p	down
19889000	BBA_05988	-1.2048	1.59e-10	1.41e-09	Pumilio domain-containing protein	down
19883209	BBA_00197	-1.2037	0.00032913	0.0011616	Uncharacterized protein	down
19883620	BBA_00608	-1.2032	7.94e-11	7.2e-10	Amino acid permease family protein	down
19889360	BBA_06348	-1.2021	7.07e-10	5.8e-09	Fatty acid hydroxylase superfamily protein	down
19883802	BBA_00790	-1.1991	4.4e-11	4.09e-10	L-serine dehydratase	down
19887261	BBA_04249	-1.1952	6.34e-09	4.69e-08	CorA-like Mg2+ transporter	down
19886053	BBA_03041	-1.195	3.28e-11	3.08e-10	Isocitrate dehydrogenase [NAD] subunit, mitochondrial (EC 1.1.1.41)	down
19890745	BBA_07733	-1.1948	1.61e-07	9.9e-07	Mating-type protein MAT1-1-1	down
19885297	BBA_02285	-1.1943	2.26e-10	1.96e-09	PBN1 protein	down
19886117	BBA_03105	-1.1942	0.00036453	0.0012739	Uncharacterized protein	down
Novel00889	Novel00889	-1.1939	0.022565	0.049206	Uncharacterized protein	down
19889437	BBA_06425	-1.1903	1.71e-07	1.05e-06	Beta-galactosidase (EC 3.2.1.23)	down
19893291	BBA_10279	-1.1878	2.73e-09	2.11e-08	Reverse transcriptase	down
19893141	BBA_10129	-1.1853	6.01e-08	3.91e-07	Uncharacterized protein	down
19885654	BBA_02642	-1.1813	3.57e-10	3.04e-09	Low temperature viability protein	down
Novel00720	Novel00720	-1.1787	0.0061975	0.016113		down
19883574	BBA_00562	-1.1776	2.84e-06	1.45e-05	Purine permease	down
19891450	BBA_08438	-1.1757	0.0014762	0.0044964	Trypsin-like protein	down
19888519	BBA_05507	-1.1756	4.7e-08	3.1e-07	Uncharacterized protein	down
19883634	BBA_00622	-1.1752	3.4e-07	1.99e-06	Uncharacterized protein	down
19890319	BBA_07307	-1.1741	8.96e-11	8.09e-10	Methyltransferase-like protein	down
19887331	BBA_04319	-1.1738	1.82e-10	1.6e-09	Transcriptional regulatory protein pro-1	down
19886694	BBA_03682	-1.1721	6.45e-05	0.00026388	Isoflavone reductase family protein	down
19890174	BBA_07162	-1.1702	0.0012554	0.0038929	rRNA processing protein	down
19888571	BBA_05559	-1.17	0.0051591	0.013748	Transcriptional regulator, putative	down
19888935	BBA_05923	-1.1697	2.55e-09	1.99e-08	PXA domain-containing protein	down
19892968	BBA_09956	-1.1694	2.98e-07	1.76e-06	Metalloreductase transmembrane component	down
19890778	BBA_07766	-1.1674	0.0046601	0.012527	Endothiapepsin-like protein	down
19886837	BBA_03825	-1.1673	8.81e-11	7.96e-10	Cytochrome P450 CYP6001C8	down
Novel00490	Novel00490	-1.1667	0.022607	0.049279	Uncharacterized protein	down
19892508	BBA_09496	-1.1653	0.016272	0.037194	Uncharacterized protein	down
19885231	BBA_02219	-1.1647	9.38e-09	6.8e-08	Sec1 family protein	down
Novel00241	Novel00241	-1.1631	0.00050552	0.0017107	Protein csh3	down
19883470	BBA_00458	-1.1623	3.32e-08	2.24e-07	Uncharacterized protein	down
19886437	BBA_03425	-1.1619	5.52e-06	2.7e-05	Uncharacterized protein	down
19884456	BBA_01444	-1.1597	0.00010978	0.00042821	Dihydrouridine synthase	down
19889305	BBA_06293	-1.1574	5.52e-09	4.12e-08	DNA-directed RNA polymerase III subunit RPC7, putative	down
19888488	BBA_05476	-1.1565	0.005788	0.015188	Uncharacterized protein	down
19890602	BBA_07590	-1.1565	3.13e-06	1.59e-05	MFS drug efflux transporter, putative	down
19888445	BBA_05433	-1.1556	1.44e-08	1.02e-07	Pantothenate transporter liz1	down
19892109	BBA_09097	-1.1553	0.00053907	0.0018097	Uncharacterized protein	down
19890810	BBA_07798	-1.1549	5.14e-10	4.29e-09	Beta-glucosidase (EC 3.2.1.21)	down
19892493	BBA_09481	-1.1546	2.62e-08	1.79e-07	Quinate permease	down
19885390	BBA_02378	-1.1526	2.25e-05	0.00010102	Cenp-O kinetochore centromere component	down
19888125	BBA_05113	-1.1506	0.00049394	0.0016756	Uncharacterized protein	down
19885666	BBA_02654	-1.1491	1.59e-07	9.75e-07	Carbon-nitrogen hydrolase	down
19886714	BBA_03702	-1.1478	6.47e-08	4.2e-07	Uncharacterized protein	down
19884748	BBA_01736	-1.1468	1.37e-07	8.47e-07	Uncharacterized protein	down
19888600	BBA_05588	-1.1446	1.31e-07	8.15e-07	MAP kinase kinase skh1/pek1	down
19892091	BBA_09079	-1.1444	0.0014961	0.0045456	Major facilitator superfamily protein	down
19883957	BBA_00945	-1.1433	8e-09	5.85e-08	Tetrahydrofolate dehydrogenase/cyclohydrolase	down
19887764	BBA_04752	-1.1413	6.24e-10	5.16e-09	Glutamic acid rich protein	down
19891774	BBA_08762	-1.1412	4.04e-10	3.42e-09	Autophagy related lipase	down
Novel00746	Novel00746	-1.1397	0.0050397	0.013452		down
19884462	BBA_01450	-1.1391	0.00040847	0.0014109	Alternative sulfate transporter	down
19889222	BBA_06210	-1.1361	2.28e-09	1.78e-08	Fatty acid desaturase	down
19892064	BBA_09052	-1.1336	3.69e-06	1.85e-05	Restless-like transposase	down
19884264	BBA_01252	-1.1334	7.46e-06	3.59e-05	Lecithin:cholesterol acyltransferase	down
19892683	BBA_09671	-1.1314	6.07e-07	3.4e-06	Uncharacterized protein	down
19891929	BBA_08917	-1.1298	0.020073	0.044352	Uncharacterized protein	down
19890659	BBA_07647	-1.1272	1.66e-06	8.7e-06	Uncharacterized protein	down
19884840	BBA_01828	-1.1271	6.11e-09	4.53e-08	RNA recognition domain-containing protein	down
19883353	BBA_00341	-1.1269	0.00098992	0.0031449	Uncharacterized protein	down
19889423	BBA_06411	-1.1262	0.00010085	0.00039591	Gti1/Pac2 family protein	down
19888610	BBA_05598	-1.1259	9.68e-08	6.12e-07	Uncharacterized protein	down
19885462	BBA_02450	-1.1258	4.93e-06	2.43e-05	Uncharacterized protein	down
19887412	BBA_04400	-1.1253	2.72e-06	1.39e-05	RIO1 family protein	down
19883800	BBA_00788	-1.1245	2.67e-08	1.82e-07	Mis6 domain-containing protein	down
19886181	BBA_03169	-1.1233	3.59e-08	2.41e-07	Putative Gal4-like transcriptional regulator	down
19888355	BBA_05343	-1.122	1.11e-05	5.23e-05	Flavoprotein-like protein	down
19890798	BBA_07786	-1.1213	7.4e-08	4.77e-07	Calcium-transporting ATPase (EC 3.6.3.8)	down
19892334	BBA_09322	-1.1189	0.00018544	0.00069127	Chitin synthase	down
19893369	BBA_10357	-1.1187	5.09e-06	2.51e-05	Uncharacterized protein	down
19883457	BBA_00445	-1.1186	0.00011337	0.00044145	Uncharacterized protein	down
19886054	BBA_03042	-1.1186	1.39e-06	7.37e-06	Putative germinal center kinases group protein	down
19885860	BBA_02848	-1.1178	7.6e-09	5.57e-08	Autophagy-related protein 13	down
19887466	BBA_04454	-1.1174	0.00037799	0.0013172	Cys/Met metabolism PLP-dependent enzyme	down
19883751	BBA_00739	-1.1167	0.00075775	0.0024708	Uncharacterized protein	down
19887337	BBA_04325	-1.1152	2.73e-06	1.39e-05	Uncharacterized protein	down
19892427	BBA_09415	-1.1147	4.47e-09	3.37e-08	DNA ligase (EC 6.5.1.1)	down
19883710	BBA_00698	-1.1121	1.1e-09	8.84e-09	Restless-like transposase	down
19888745	BBA_05733	-1.1115	2.72e-08	1.85e-07	Succinate dehydrogenase	down
19892328	BBA_09316	-1.1112	2.92e-08	1.98e-07	MFS transporter, putative	down
19885885	BBA_02873	-1.111	3.71e-10	3.15e-09	Sarcosine oxidase	down
19891894	BBA_08882	-1.1101	6.91e-09	5.1e-08	Proline-specific permease	down
19890903	BBA_07891	-1.1073	5.56e-06	2.72e-05	BZIP transcription factor	down
19891399	BBA_08387	-1.1053	0.0055383	0.014613	Aromatic amino acid aminotransferase	down
19885101	BBA_02089	-1.105	4.32e-09	3.27e-08	Protein arginine N-methyltransferase	down
Novel00291	Novel00291	-1.1048	0.014172	0.032968		down
Novel00808	Novel00808	-1.104	0.0054485	0.014416	Uncharacterized protein	down
19889520	BBA_06508	-1.0999	3.75e-07	2.18e-06	Uncharacterized protein	down
19885919	BBA_02907	-1.0994	1.51e-08	1.06e-07	Bystin-like protein	down
19884140	BBA_01128	-1.0978	8.97e-05	0.00035581	Yippee family protein	down
19890535	BBA_07523	-1.0971	2.69e-05	0.00011892	Uncharacterized protein	down
19889789	BBA_06777	-1.0965	4.86e-09	3.64e-08	Nuclease S1	down
19884425	BBA_01413	-1.0946	0.002448	0.0070151	Uncharacterized protein	down
19887911	BBA_04899	-1.0938	1.81e-07	1.11e-06	DNA methyltransferase Dim-2	down
Novel00980	Novel00980	-1.0937	0.015367	0.035418	PDZ domain-containing protein	down
19883080	BBA_00068	-1.0933	0.010385	0.025347	Vitamin H transporter	down
19883263	BBA_00251	-1.0914	5.02e-08	3.3e-07	Uncharacterized protein	down
19892500	BBA_09488	-1.089	7.15e-07	3.99e-06	Uncharacterized protein	down
19884268	BBA_01256	-1.0838	8.52e-09	6.21e-08	Phosphatidylserine synthase	down
19887263	BBA_04251	-1.0835	5.31e-06	2.61e-05	Uncharacterized protein	down
19891171	BBA_08159	-1.0821	1.92e-08	1.34e-07	Insulin-induced protein	down
19888156	BBA_05144	-1.0819	2.42e-08	1.66e-07	Diacylglycerol kinase catalytic domain-containing protein	down
Novel00031	Novel00031	-1.0804	0.00048581	0.0016505		down
19885451	BBA_02439	-1.0792	3.87e-08	2.59e-07	Protein DOM34 homolog (EC 3.1.-.-)	down
19883432	BBA_00420	-1.0786	3.05e-07	1.8e-06	Uncharacterized protein	down
19888009	BBA_04997	-1.0756	4.67e-08	3.08e-07	Uncharacterized protein	down
19890287	BBA_07275	-1.0743	3.12e-07	1.83e-06	Endonuclease/exonuclease/phosphatase family	down
19888393	BBA_05381	-1.0739	5.32e-07	3.01e-06	Copper fist DNA binding domain-containing protein	down
19887641	BBA_04629	-1.0702	1.05e-07	6.63e-07	Uncharacterized protein	down
19888843	BBA_05831	-1.0701	9.01e-08	5.72e-07	Thiamine pyrophosphokinase	down
19883118	BBA_00106	-1.0698	8.79e-08	5.59e-07	WD domain-containing protein	down
19889116	BBA_06104	-1.0693	1.61e-05	7.4e-05	LIM domain-containing protein	down
19892499	BBA_09487	-1.0668	8.21e-08	5.25e-07	Uncharacterized protein	down
Novel00922	Novel00922	-1.0665	0.0015208	0.0046081	kynurenine 3-monooxygenase, putative	down
19892122	BBA_09110	-1.0659	6.11e-05	0.00025145	Tachykinin family protein	down
19891872	BBA_08860	-1.0652	4.26e-06	2.12e-05	TPR repeat-containing protein	down
19884653	BBA_01641	-1.0651	0.0014457	0.0044158	C6 transcription factor	down
19887115	BBA_04103	-1.0644	4.42e-08	2.93e-07	Peptidase M16 inactive domain-containing protein	down
19886356	BBA_03344	-1.064	9.66e-07	5.28e-06	Nicotinamide N-methyltransferase, putative	down
19892863	BBA_09851	-1.0639	9.79e-07	5.35e-06	THUMP domain-containing protein	down
Novel00445	Novel00445	-1.0632	0.00014914	0.00056728		down
19889234	BBA_06222	-1.0629	0.0034496	0.0095409	Protealysin-like protein	down
19884301	BBA_01289	-1.061	1.37e-08	9.72e-08	DNA primase (EC 2.7.7.-)	down
19887284	BBA_04272	-1.0609	4.4e-09	3.32e-08	Single-stranded DNA-binding protein	down
19884091	BBA_01079	-1.0608	1.12e-06	6.05e-06	Uncharacterized protein	down
19887315	BBA_04303	-1.0608	1.82e-08	1.27e-07	LYAR-type C2HC zinc finger protein	down
19885823	BBA_02811	-1.0588	7.26e-07	4.04e-06	Penicillin-binding protein	down
19887923	BBA_04911	-1.0562	2.94e-06	1.49e-05	Bud10 protein	down
19889269	BBA_06257	-1.0547	7.7e-06	3.7e-05	RNA recognition domain-containing protein	down
19884438	BBA_01426	-1.0539	2.88e-07	1.71e-06	Protein argonaute	down
19888394	BBA_05382	-1.0524	8.27e-08	5.28e-07	Coatamer subunit protein	down
19892996	BBA_09984	-1.0504	0.001369	0.0042022	Uncharacterized protein	down
19886956	BBA_03944	-1.05	3.64e-07	2.12e-06	Uncharacterized protein	down
19887482	BBA_04470	-1.0472	1.24e-07	7.71e-07	KH domain-containing protein	down
19889930	BBA_06918	-1.0472	1.61e-06	8.49e-06	Glycosyltransferase family 17	down
19884650	BBA_01638	-1.0471	6.11e-07	3.42e-06	Allantoate permease	down
19893312	BBA_10300	-1.0449	0.010576	0.025724	Penicillin-binding protein	down
19888896	BBA_05884	-1.0448	7.15e-09	5.25e-08	Magnesium-translocating P-type ATPase family protein	down
19891643	BBA_08631	-1.0447	5.66e-05	0.00023468	Uncharacterized protein	down
19884564	BBA_01552	-1.0446	6.16e-05	0.00025342	RNase P subunit p30	down
19892481	BBA_09469	-1.0439	0.016743	0.038104	Uncharacterized protein	down
19889779	BBA_06767	-1.0392	0.00031794	0.001127	Uncharacterized protein	down
Novel00487	Novel00487	-1.0389	0.0020956	0.0061012		down
19886667	BBA_03655	-1.0377	1.14e-07	7.15e-07	Putative RING-H2 finger protein	down
19887506	BBA_04494	-1.0372	2.8e-08	1.9e-07	DNA helicase (EC 3.6.4.12)	down
19884416	BBA_01404	-1.0364	3.06e-07	1.8e-06	Fungal specific transcription factor	down
19891072	BBA_08060	-1.0362	0.0026361	0.0074963	MFS monosaccharide transporter, putative	down
19887861	BBA_04849	-1.0359	0.00024078	0.00087389	Uncharacterized protein	down
19883716	BBA_00704	-1.0344	0.0012351	0.0038386	Ferric-chelate reductase	down
19883291	BBA_00279	-1.0337	9.08e-07	4.99e-06	Uncharacterized protein	down
19885173	BBA_02161	-1.0327	2.66e-08	1.81e-07	Uncharacterized protein	down
19885641	BBA_02629	-1.0314	0.0052054	0.013851	Putative conidiospore surface protein	down
19890030	BBA_07018	-1.0304	1.44e-08	1.02e-07	Beta tubulin	down
19883813	BBA_00801	-1.0289	9.35e-07	5.13e-06	HAM-2 protein	down
19885845	BBA_02833	-1.0287	0.010995	0.026608	Phosphoenolpyruvate carboxykinase	down
19886108	BBA_03096	-1.0286	8.12e-07	4.49e-06	Ribonuclease H	down
19885418	BBA_02406	-1.0271	2.41e-07	1.45e-06	Ras small GTPase, Ras type	down
19889355	BBA_06343	-1.0256	9.08e-05	0.00035985	Alpha-L-rhamnosidase C	down
19892256	BBA_09244	-1.0252	2.27e-08	1.56e-07	DEAD/DEAH box helicase	down
19883889	BBA_00877	-1.0232	8.22e-08	5.26e-07	Uncharacterized protein	down
Novel00120	Novel00120	-1.0224	9.93e-05	0.00039074		down
19891123	BBA_08111	-1.0223	6.63e-07	3.71e-06	Cytochrome P450 CYP537A4	down
19890984	BBA_07972	-1.0222	8.5e-07	4.69e-06	Uncharacterized protein	down
19884655	BBA_01643	-1.0214	5.69e-06	2.78e-05	Uncharacterized protein	down
19888607	BBA_05595	-1.0199	0.0011659	0.0036492	DNA-directed RNA polymerase (EC 2.7.7.6)	down
19888096	BBA_05084	-1.0186	1.2e-07	7.48e-07	Kinase domain containing protein	down
19892716	BBA_09704	-1.0175	1.17e-07	7.3e-07	DUF89 domain protein	down
19889791	BBA_06779	-1.0152	4.89e-06	2.41e-05	Vacuolar membrane PQ loop repeat protein	down
19892266	BBA_09254	-1.015	3.31e-08	2.24e-07	Nitrate assimilation regulatory protein nirA	down
19892199	BBA_09187	-1.0146	1.1e-06	5.95e-06	Dcp1-like decapping family protein	down
19891743	BBA_08731	-1.0137	3.77e-07	2.19e-06	TBC domain-containing protein	down
19891596	BBA_08584	-1.0112	0.00017783	0.00066562	Diphthamide biosynthesis protein	down
19888818	BBA_05806	-1.01	7.19e-07	4.01e-06	Uncharacterized protein	down
19885443	BBA_02431	-1.0077	5.25e-08	3.44e-07	Ribosome assembly protein RRB1	down
19888850	BBA_05838	-1.0076	8.05e-08	5.16e-07	Glycosyl hydrolase family 2	down
19889153	BBA_06141	-1.0076	4.59e-07	2.63e-06	C2H2 finger domain-containing protein	down
19887151	BBA_04139	-1.0066	4.4e-07	2.53e-06	Glutamate 5-kinase	down
19891950	BBA_08938	-1.0056	3.16e-06	1.6e-05	Putative RNA helicase HCA4	down
19889441	BBA_06429	-1.0048	3.16e-07	1.86e-06	Uncharacterized protein	down
19892645	BBA_09633	-1.0032	0.011314	0.027246	Reverse transcriptase	down
19885347	BBA_02335	-1.0025	7.73e-08	4.97e-07	Cytochrome P450 CYP584E2	down
19887342	BBA_04330	-1.0025	8.88e-05	0.00035319	BZIP-type transcription factor	down
19891094	BBA_08082	-1.0022	1.41e-07	8.68e-07	Golgi traffic protein SFT2, putative	down
Novel00678	Novel00678	1.0003	1.51e-08	1.06e-07	Uncharacterized protein	up
19887002	BBA_03990	1.0009	2.39e-08	1.64e-07	1,3-beta-glucanosyltransferase (EC 2.4.1.-)	up
19884817	BBA_01805	1.0026	5.48e-07	3.09e-06	MFS transporter	up
19886407	BBA_03395	1.0032	1e-07	6.33e-07	Peroxisomal biogenesis factor 11	up
19890714	BBA_07702	1.0032	5e-07	2.85e-06	CRAL/TRIO domain-containing protein	up
19883563	BBA_00551	1.0033	1.04e-06	5.66e-06	Major facilitator superfamily transporter	up
19890734	BBA_07722	1.0036	3.49e-08	2.35e-07	Serine/threonine-protein kinase ppk24	up
19884075	BBA_01063	1.0048	9.79e-07	5.35e-06	Uncharacterized protein	up
19887414	BBA_04402	1.0052	7.39e-05	0.00029859	NADPH--cytochrome P450 reductase (EC 1.6.2.4)	up
19889104	BBA_06092	1.0056	8.87e-08	5.64e-07	t-SNARE protein	up
19889343	BBA_06331	1.0057	9.96e-05	0.00039154	Beta-lactamase family protein	up
19886255	BBA_03243	1.0066	3.55e-07	2.07e-06	Uridine kinase (EC 2.7.1.48)	up
19890224	BBA_07212	1.0078	0.0015714	0.0047444	Phospholipase A2 protein family	up
19891559	BBA_08547	1.0084	8.86e-08	5.64e-07	GPI-anchor biosynthesis protein PIG-F	up
19887324	BBA_04312	1.0097	3.78e-07	2.19e-06	Fungal specific transcription factor, putative	up
19888774	BBA_05762	1.0099	3.1e-05	0.00013536	Acyl-CoA N-acyltransferase	up
19888066	BBA_05054	1.0105	2.62e-05	0.00011631	Uncharacterized protein	up
19891377	BBA_08365	1.0105	0.018723	0.041866	Amidohydrolase family protein	up
19892673	BBA_09661	1.011	4.33e-08	2.88e-07	Homogentisate 1,2-dioxygenase	up
19893068	BBA_10056	1.011	1.19e-08	8.51e-08	Amino acid/polyamine transporter I	up
19891143	BBA_08131	1.0127	1.19e-08	8.54e-08	TfdA family Taurine catabolism dioxygenase TauD	up
19892193	BBA_09181	1.0132	8.36e-08	5.33e-07	Chalcone-flavanone isomerase	up
19888460	BBA_05448	1.0133	3e-07	1.77e-06	D-isomer specific 2-hydroxyacid dehydrogenase	up
19887483	BBA_04471	1.0138	1.18e-07	7.38e-07	WD domain-containing protein	up
19883985	BBA_00973	1.0141	4.88e-08	3.21e-07	Uridylate kinase (UK) (EC 2.7.4.14) (ATP:UMP phosphotransferase) (Deoxycytidylate kinase) (Uridine monophosphate kinase)	up
19883970	BBA_00958	1.0147	4.54e-08	3.01e-07	Mitochondrial protein	up
19890539	BBA_07527	1.0159	7.29e-06	3.52e-05	Uncharacterized protein	up
19885960	BBA_02948	1.0167	6.67e-08	4.32e-07	Uncharacterized protein	up
19889551	BBA_06539	1.0167	1.06e-06	5.75e-06	TfdA family Taurine catabolism dioxygenase TauD	up
19886430	BBA_03418	1.0168	3.54e-07	2.07e-06	L-galactonate dehydratase	up
19887053	BBA_04041	1.0175	1.42e-08	1.01e-07	Uncharacterized protein	up
19884233	BBA_01221	1.018	1.82e-08	1.27e-07	Proline iminopeptidase	up
Novel00391	Novel00391	1.0186	1.59e-06	8.38e-06	Uncharacterized protein	up
19886293	BBA_03281	1.019	4.47e-08	2.96e-07	Hemerythrin HHE cation binding domain-containing protein	up
19887484	BBA_04472	1.019	9.58e-07	5.25e-06	PET8 protein	up
19892400	BBA_09388	1.0194	8.01e-09	5.86e-08	Cobalamin-independent methionine synthase	up
19886406	BBA_03394	1.0202	4.67e-08	3.08e-07	Fructose-1-6-bisphosphatase	up
19888025	BBA_05013	1.0209	6.58e-08	4.27e-07	Fungal specific transcription factor	up
19888010	BBA_04998	1.0214	1.08e-05	5.1e-05	Cupin, RmlC-type	up
19883684	BBA_00672	1.0216	2.31e-07	1.4e-06	Putative glutathione S-transferase	up
19891651	BBA_08639	1.0227	8.57e-05	0.00034273	Uncharacterized protein	up
19885984	BBA_02972	1.0229	2.42e-07	1.46e-06	Mitochondrial carrier protein LEU5	up
19888833	BBA_05821	1.0232	1.8e-05	8.2e-05	Oxidoreductase family protein	up
19892224	BBA_09212	1.0235	0.00030937	0.0010989	Uncharacterized protein	up
19885998	BBA_02986	1.0241	0.00085167	0.0027477	Uncharacterized protein	up
19888164	BBA_05152	1.0243	2.33e-08	1.6e-07	Uncharacterized protein	up
19888151	BBA_05139	1.0246	8.89e-09	6.46e-08	2-nitropropane dioxygenase	up
19885309	BBA_02297	1.0264	3.35e-08	2.26e-07	Aspartate aminotransferase (EC 2.6.1.1)	up
19886059	BBA_03047	1.0282	0.010638	0.025838	Pyridoxine biosynthesis protein	up
19883458	BBA_00446	1.0292	0.00033392	0.0011759	Oxidoreductase-like protein	up
19892098	BBA_09086	1.0295	6.48e-05	0.00026505	C6 transcription factor	up
Novel00216	Novel00216	1.0304	0.0029388	0.0082675		up
19889830	BBA_06818	1.0316	4.53e-08	3e-07	Putative carnitine O-acetyltransferase	up
19883577	BBA_00565	1.0319	4.38e-08	2.91e-07	Annexin	up
19888789	BBA_05777	1.032	0.00011122	0.0004334	Putative HRQ family protein 2	up
Novel00691	Novel00691	1.0324	3.39e-05	0.00014707		up
19885277	BBA_02265	1.0327	5.91e-07	3.32e-06	Uncharacterized protein	up
19893191	BBA_10179	1.0334	6.94e-09	5.12e-08	Alkaline phosphatase-like protein	up
19888581	BBA_05569	1.0338	1.1e-05	5.17e-05	Protein sco1	up
19889773	BBA_06761	1.034	6.83e-08	4.42e-07	C2H2 finger domain protein	up
19883637	BBA_00625	1.0356	9.84e-07	5.37e-06	Alpha-galactosidase (EC 3.2.1.22) (Melibiase)	up
19889685	BBA_06673	1.0356	8.54e-05	0.00034133	Flavin-binding monooxygenase, putative	up
19886533	BBA_03521	1.0361	1.77e-08	1.24e-07	GDA1/CD39 family protein	up
19891362	BBA_08350	1.0365	0.0060289	0.015723	Esterase family protein	up
19889236	BBA_06224	1.0367	4.44e-09	3.34e-08	Ice nucleation protein	up
19887021	BBA_04009	1.0378	1.47e-05	6.8e-05	ADP-ribose 1''-phosphate phosphatase	up
19890111	BBA_07099	1.0394	1.39e-08	9.84e-08	C6 zinc finger domain-containing protein	up
19893054	BBA_10042	1.0394	0.0019791	0.0058004	Fungal specific transcription factor	up
19891263	BBA_08251	1.0396	0.00039156	0.001361	Amidohydrolase-like protein	up
19885939	BBA_02927	1.0397	3.73e-07	2.17e-06	Alcohol dehydrogenase zinc-binding domain-containing protein	up
19891141	BBA_08129	1.04	2.39e-05	0.00010656	Tousled-like kinase	up
19886358	BBA_03346	1.0404	0.021346	0.046855	Uncharacterized protein	up
19887228	BBA_04216	1.042	9e-07	4.95e-06	HSF-type DNA-binding protein	up
19888352	BBA_05340	1.0438	1.37e-08	9.71e-08	Ankyrin repeat domain-containing protein 52	up
19885831	BBA_02819	1.0441	0.00014628	0.00055778	Endoribonuclease L-PSP	up
19883451	BBA_00439	1.0447	9.49e-06	4.51e-05	Alanyl-tRNA synthetase	up
19883325	BBA_00313	1.0456	8.11e-09	5.92e-08	Mitochondrial-processing peptidase subunit beta	up
19884192	BBA_01180	1.0461	1.11e-08	7.96e-08	Homeobox domain-containing protein	up
19889781	BBA_06769	1.0476	1.47e-08	1.04e-07	Phospholipid-transporting ATPase (EC 3.6.3.1)	up
19890606	BBA_07594	1.0478	3.89e-09	2.96e-08	Uncharacterized protein	up
19884962	BBA_01950	1.0485	9.29e-05	0.00036732	Glutaredoxin domain-containing protein	up
19887888	BBA_04876	1.0498	1.25e-06	6.7e-06	Cytochrome c oxidase subunit Va	up
19888502	BBA_05490	1.0506	4.31e-09	3.27e-08	Uncharacterized protein	up
19886372	BBA_03360	1.0511	0.00026755	0.00096123	DDHD domain-containing protein	up
19889322	BBA_06310	1.0511	4.42e-09	3.33e-08	Citrate synthase	up
Novel00531	Novel00531	1.0515	0.018824	0.042031		up
19889188	BBA_06176	1.0525	7.44e-07	4.13e-06	Cytochrome c oxidase assembly protein CtaG/Cox11	up
19888160	BBA_05148	1.0533	0.017383	0.039332	Acyl-CoA N-acyltransferase	up
Novel00629	Novel00629	1.0536	0.00643	0.016635		up
19884891	BBA_01879	1.0538	0.022277	0.048675	Glycosyltransferase family 17	up
19892647	BBA_09635	1.0541	3.82e-05	0.00016433	Acyl-CoA dehydrogenase domain-containing protein	up
19889706	BBA_06694	1.0554	3.49e-05	0.00015107	RWD domain-containing protein	up
Novel00550	Novel00550	1.0555	0.022915	0.049881	Uncharacterized protein	up
19889453	BBA_06441	1.0555	0.0096942	0.023847	Uncharacterized protein	up
19890500	BBA_07488	1.0556	2.32e-05	0.0001039	DASH complex subunit Dad2	up
19892722	BBA_09710	1.057	1.74e-07	1.07e-06	Uncharacterized protein	up
19889396	BBA_06384	1.0607	4.75e-07	2.72e-06	Uncharacterized protein	up
19891668	BBA_08656	1.0613	0.00034518	0.0012132	ABC transporter	up
19889956	BBA_06944	1.0614	3.35e-09	2.56e-08	Serine hydroxymethyltransferase (EC 2.1.2.1)	up
19889388	BBA_06376	1.0618	0.00077649	0.0025244	Glycine-rich cell wall structural protein 1	up
19884602	BBA_01590	1.0622	1.31e-06	6.99e-06	Shikimate dehydrogenase substrate binding domain-containing protein	up
19890057	BBA_07045	1.0626	7.93e-07	4.39e-06	Sterol esterase	up
19885710	BBA_02698	1.0629	1.51e-06	8e-06	Cytochrome P450 CYP5080B3	up
19887813	BBA_04801	1.0656	7.5e-09	5.5e-08	Vacuolar transporter chaperone 1	up
19888364	BBA_05352	1.0662	7.72e-05	0.00031045	Uncharacterized protein	up
19885767	BBA_02755	1.0665	3.33e-09	2.55e-08	VTC domain-containing protein	up
19890130	BBA_07118	1.067	0.00058134	0.0019428	Bacterial-type extracellular deoxyribonuclease	up
19890609	BBA_07597	1.0689	5.58e-07	3.15e-06	Uncharacterized protein	up
19884253	BBA_01241	1.0691	1.34e-05	6.21e-05	2-deoxy-D-gluconate 3-dehydrogenase	up
19892157	BBA_09145	1.07	5.41e-08	3.54e-07	ABC transporter	up
19883825	BBA_00813	1.0706	3.41e-09	2.61e-08	Hydroxyacylglutathione hydrolase	up
19884036	BBA_01024	1.0706	3.09e-07	1.82e-06	Uncharacterized protein	up
19885554	BBA_02542	1.0716	2.4e-08	1.65e-07	Glycosyl hydrolase family 76	up
19890105	BBA_07093	1.0716	0.00020649	0.00076071	RING finger protein	up
19891771	BBA_08759	1.0724	0.011647	0.02792	Perilipin MPL1-like protein	up
19888683	BBA_05671	1.0767	0.013479	0.031569	C6 transcription factor, putative	up
19885507	BBA_02495	1.077	2.72e-09	2.11e-08	Cytochrome-c oxidase chain VIIc	up
19883581	BBA_00569	1.0776	2.64e-08	1.8e-07	Uncharacterized protein	up
19887970	BBA_04958	1.0782	6.22e-09	4.61e-08	RadR putative transcriptional regulator	up
19885781	BBA_02769	1.0799	8.49e-09	6.19e-08	Taurine catabolism dioxygenase TauD	up
19884186	BBA_01174	1.0804	4.6e-09	3.45e-08	Myo-inositol-1(Or 4)-monophosphatase	up
19887954	BBA_04942	1.0812	0.00061897	0.0020579	FluG protein	up
19889168	BBA_06156	1.082	2.93e-09	2.26e-08	Sulfate transporter	up
19889173	BBA_06161	1.0832	2.73e-08	1.86e-07	Zn(II)2Cys6 transcription factor	up
19891174	BBA_08162	1.0843	2.43e-06	1.25e-05	Fructosamine kinase	up
19883687	BBA_00675	1.0856	0.00022463	0.00082152	Hexose transporter	up
19893020	BBA_10008	1.0858	0.0062144	0.016149	Uncharacterized protein	up
19884461	BBA_01449	1.0866	3.17e-09	2.44e-08	Aspartate aminotransferase (EC 2.6.1.1)	up
19887406	BBA_04394	1.0871	2.92e-05	0.00012833	Major facilitator superfamily transporter	up
19887957	BBA_04945	1.0878	8.34e-09	6.09e-08	Phytoene dehydrogenase	up
19885869	BBA_02857	1.0881	3.55e-08	2.38e-07	Phenazine biosynthesis protein phzF	up
19887287	BBA_04275	1.0881	1.74e-09	1.38e-08	5-aminolevulinate synthase (EC 2.3.1.37) (5-aminolevulinic acid synthase) (Delta-ALA synthase) (Delta-aminolevulinate synthase)	up
19889709	BBA_06697	1.0881	5.37e-07	3.04e-06	Arginine biosynthesis bifunctional protein ArgJ, mitochondrial	up
19887103	BBA_04091	1.0886	7.7e-08	4.95e-07	Uncharacterized protein	up
19888181	BBA_05169	1.0893	0.00010828	0.00042288	Serine/threonine protein kinase	up
19885348	BBA_02336	1.09	9.72e-05	0.0003831	Fumarate hydratase	up
19884380	BBA_01368	1.0901	0.0015597	0.0047142	Arrestin-like protein	up
19890532	BBA_07520	1.0908	5.39e-09	4.03e-08	Long-chain-fatty-acid-CoA ligase	up
19892892	BBA_09880	1.0909	0.00040582	0.001403	Uncharacterized protein	up
19883822	BBA_00810	1.0912	0.0024183	0.006936	Carbohydrate/purine kinase	up
19885825	BBA_02813	1.0918	0.0081266	0.020401	Putative 2-oxoglutarate/malate translocator	up
19892135	BBA_09123	1.0922	0.00034036	0.0011974	Multidrug resistance protein MDR, putative	up
19889317	BBA_06305	1.0928	1.88e-08	1.31e-07	Cytochrome P450 CYP570A1	up
19884815	BBA_01803	1.0932	1.08e-07	6.8e-07	Uncharacterized protein	up
19892486	BBA_09474	1.0935	6.07e-05	0.00025019	Cytochrome P450 CYP53A11	up
19888841	BBA_05829	1.0936	4.36e-09	3.29e-08	Uncharacterized protein	up
19889280	BBA_06268	1.0943	5.82e-09	4.32e-08	Uncharacterized protein	up
19885030	BBA_02018	1.0955	0.0036321	0.0099832	ABC transporter	up
19883597	BBA_00585	1.0977	1.28e-08	9.11e-08	Peroxisomal membrane protein 24	up
19887942	BBA_04930	1.0979	8.25e-10	6.73e-09	Peptidase family M1	up
19884576	BBA_01564	1.0988	7.98e-08	5.12e-07	Uncharacterized protein	up
19888503	BBA_05491	1.0991	1.05e-09	8.51e-09	Cytochrome oxidase c subunit VIb	up
19893334	BBA_10322	1.1004	0.0039373	0.010749	Uncharacterized protein	up
19888419	BBA_05407	1.1016	1.74e-07	1.07e-06	Fungal specific transcription factor	up
19888269	BBA_05257	1.1019	4.14e-08	2.76e-07	SWIM zinc finger protein	up
19890851	BBA_07839	1.1022	0.011465	0.027549	Short chain dehydrogenase, putative	up
19889918	BBA_06906	1.1027	1.86e-08	1.3e-07	Integral membrane protein Pth11-like, putative	up
Novel00705	Novel00705	1.1028	0.0026145	0.0074464	Uncharacterized protein	up
19891084	BBA_08072	1.1037	4.96e-05	0.00020826	Phosphate transporter	up
19884518	BBA_01506	1.1039	2.54e-09	1.98e-08	FAD dependent oxidoreductase	up
19888383	BBA_05371	1.1059	2.98e-09	2.29e-08	2-nitropropane dioxygenase	up
19891159	BBA_08147	1.1059	2.87e-07	1.71e-06	Protein fyv10	up
19891993	BBA_08981	1.1062	9.35e-06	4.45e-05	Uncharacterized protein	up
19883276	BBA_00264	1.1076	3.72e-09	2.84e-08	YSIRK family gram-positive signal peptide	up
19885610	BBA_02598	1.108	0.00090075	0.0028866	Heme oxygenase	up
19887816	BBA_04804	1.1081	9.87e-07	5.38e-06	Tripeptidyl peptidase SED3	up
19888629	BBA_05617	1.1122	4.11e-08	2.74e-07	Beta-glucosidase 6	up
19892561	BBA_09549	1.1148	0.0017867	0.0053141	Uncharacterized protein	up
19893001	BBA_09989	1.1164	0.00014417	0.00055125	NAD-dependent epimerase/dehydratase	up
19891244	BBA_08232	1.1167	2.86e-09	2.21e-08	Mitochondrial chaperone BCS1, putative	up
19886919	BBA_03907	1.117	1.32e-07	8.2e-07	TIGR02453 family protein	up
19883413	BBA_00401	1.1178	6.34e-08	4.12e-07	Uncharacterized protein	up
19884629	BBA_01617	1.1183	5.19e-07	2.94e-06	Uncharacterized protein	up
19891167	BBA_08155	1.1187	1.06e-05	5.01e-05	PQ loop repeat family protein	up
Novel00655	Novel00655	1.1222	0.0047236	0.012685		up
19883596	BBA_00584	1.1236	0.0030214	0.0084672	Uncharacterized protein	up
19888029	BBA_05017	1.1237	6.67e-09	4.93e-08	Amidase-like protein	up
19889905	BBA_06893	1.1247	1.55e-05	7.14e-05	Ferrochelatase (EC 4.99.1.1)	up
19883746	BBA_00734	1.1254	0.00033156	0.0011683	Uncharacterized protein	up
19883257	BBA_00245	1.1265	3.58e-10	3.04e-09	Oxidoreductase NAD-binding domain-containing protein	up
19886014	BBA_03002	1.1268	0.002058	0.0060044	Cytochrome P450 CYP561D2P	up
19886983	BBA_03971	1.1289	6.2e-05	0.00025473	Glycoside hydrolase, family 31	up
19891991	BBA_08979	1.1296	0.012842	0.030303	LysM domain-containing protein	up
19889320	BBA_06308	1.132	4.88e-06	2.41e-05	Peptidase C65 Otubain	up
19883794	BBA_00782	1.1336	0.00080668	0.0026171	Uncharacterized protein	up
19889898	BBA_06886	1.1339	0.011679	0.027978	Acyl transferase domain-containing protein	up
19891012	BBA_08000	1.1345	9.95e-09	7.17e-08	Enoyl-CoA hydratase/isomerase	up
19883165	BBA_00153	1.135	8.31e-08	5.3e-07	Carbohydrate kinase	up
19891938	BBA_08926	1.136	8.37e-10	6.82e-09	Very-long-chain 3-oxoacyl-CoA reductase (EC 1.1.1.330) (3-ketoacyl-CoA reductase) (Microsomal beta-keto-reductase)	up
19890616	BBA_07604	1.1371	5.82e-06	2.84e-05	Serine/threonine-protein kinase csk1	up
19892372	BBA_09360	1.1379	4.3e-05	0.00018339	Uncharacterized protein	up
19885607	BBA_02595	1.1389	1.39e-08	9.87e-08	Major facilitator superfamily transporter	up
19891239	BBA_08227	1.1391	1.94e-10	1.7e-09	Fructose-bisphosphate aldolase	up
19883904	BBA_00892	1.1392	5.53e-10	4.6e-09	Uncharacterized protein	up
19886450	BBA_03438	1.1397	5.8e-09	4.31e-08	Acyl-CoA N-acyltransferase	up
19885034	BBA_02022	1.1408	1.35e-10	1.2e-09	Uncharacterized protein	up
19888801	BBA_05789	1.1409	2.59e-09	2.02e-08	Acyl-CoA dehydrogenase	up
19886868	BBA_03856	1.1412	3.79e-08	2.54e-07	GATA zinc finger protein	up
19891170	BBA_08158	1.1419	3.2e-06	1.62e-05	ATP-dependent protease La domain-containing protein	up
19886848	BBA_03836	1.1425	9.12e-09	6.62e-08	Fungal specific transcription factor	up
19892518	BBA_09506	1.1429	0.00011917	0.00046321	Fungal specific transcription factor	up
19891090	BBA_08078	1.1437	2.71e-10	2.34e-09	Uncharacterized protein	up
19892304	BBA_09292	1.1438	5.05e-09	3.78e-08	Mpv17/PMP22 family protein	up
19891107	BBA_08095	1.144	6.88e-07	3.84e-06	Cytochrome c oxidase polypeptide V	up
19892781	BBA_09769	1.144	0.007949	0.019996	Fatty acid hydroxylase superfamily protein	up
19890300	BBA_07288	1.1468	1.18e-05	5.51e-05	C6 transcription factor, putative	up
19890752	BBA_07740	1.1476	0.0077151	0.019515	RNA recognition domain-containing protein	up
19885290	BBA_02278	1.1493	2.72e-07	1.62e-06	Methylitaconate delta2-delta3-isomerase	up
19893367	BBA_10355	1.1496	2.34e-05	0.00010479	Restless-like transposase	up
19884932	BBA_01920	1.1509	1.38e-05	6.39e-05	Protein (Fungal and plant)	up
Novel00066	Novel00066	1.152	4.17e-08	2.78e-07		up
Novel00812	Novel00812	1.1525	0.00095821	0.0030565		up
19887237	BBA_04225	1.1527	3.13e-10	2.68e-09	Alpha-tubulin	up
19889225	BBA_06213	1.1551	2.25e-06	1.16e-05	Uncharacterized protein	up
19890619	BBA_07607	1.1554	9.58e-10	7.75e-09	Major facilitator superfamily transporter	up
19887052	BBA_04040	1.1561	1.03e-06	5.63e-06	MFS monocarboxylate transporter	up
19887164	BBA_04152	1.1571	2.01e-10	1.75e-09	Cytochrome P450 CYP504B10	up
19891183	BBA_08171	1.1587	7.38e-05	0.00029836	Adenylosuccinate synthetase (EC 6.3.4.4)	up
19891531	BBA_08519	1.1594	2.31e-10	2e-09	Lactoylglutathione lyase (EC 4.4.1.5) (Glyoxalase I)	up
19889931	BBA_06919	1.1617	9.45e-09	6.84e-08	SH3 domain-containing protein	up
19889154	BBA_06142	1.1624	2.74e-09	2.12e-08	Cytidylyltransferase-like protein	up
19891782	BBA_08770	1.1634	2.03e-10	1.78e-09	Cytochrome c oxidase polypeptide IV	up
19883295	BBA_00283	1.1635	0.00064509	0.002137	Membrane transporter	up
19889376	BBA_06364	1.1642	7.3e-05	0.00029546	Uncharacterized protein	up
19883942	BBA_00930	1.1644	1.78e-10	1.56e-09	MFS multidrug transporter	up
19887301	BBA_04289	1.1648	6.5e-07	3.64e-06	LMBR1 domain-containing protein	up
19890014	BBA_07002	1.1658	2.32e-07	1.4e-06	Chromo domain-containing protein	up
19891321	BBA_08309	1.1659	1.14e-10	1.02e-09	Phospholipase/Carboxylesterase	up
19887929	BBA_04917	1.1665	0.00017527	0.00065738	Mannosylphosphorylation protein MNN4	up
19891879	BBA_08867	1.1682	3.01e-10	2.59e-09	Uncharacterized protein	up
19886420	BBA_03408	1.1693	1.06e-05	5.02e-05	ABC multidrug transporter, putative	up
19889342	BBA_06330	1.1697	0.0094489	0.023321	MFS transporter, putative	up
19884726	BBA_01714	1.1718	0.0091861	0.022742	Thiosulfate sulfurtransferase	up
19891384	BBA_08372	1.1724	4.02e-11	3.76e-10	Uncharacterized protein	up
19893279	BBA_10267	1.1741	0.0013693	0.0042022	Amidohydrolase-like protein	up
19885912	BBA_02900	1.1742	0.0012599	0.0039035	Chymotrypsin-like proteinase 5A	up
19886567	BBA_03555	1.1744	5.54e-10	4.6e-09	Ubiquinone/menaquinone biosynthesis methyltransferase	up
19892708	BBA_09696	1.1745	2.48e-10	2.15e-09	Tetratricopeptide repeat domain protein	up
19883361	BBA_00349	1.1759	5.72e-05	0.0002369	Cellobiose dehydrogenase	up
19886265	BBA_03253	1.1763	0.0024825	0.0071054	Uncharacterized protein	up
19883629	BBA_00617	1.1778	6.92e-09	5.1e-08	Ankyrin repeat protein	up
19883395	BBA_00383	1.1779	8.71e-10	7.08e-09	FMN-dependent dehydrogenase	up
19884290	BBA_01278	1.1783	1.21e-05	5.67e-05	Pyridoxamine 5'-phosphate oxidase	up
19891727	BBA_08715	1.1783	4.88e-10	4.09e-09	Metallo-beta-lactamase superfamily protein	up
19886007	BBA_02995	1.1786	1.63e-09	1.29e-08	Branched-chain amino acid aminotransferase	up
19884806	BBA_01794	1.1787	1.43e-07	8.8e-07	Uncharacterized protein	up
19889349	BBA_06337	1.1787	1.06e-06	5.74e-06	Transmembrane amino acid transporter	up
19888267	BBA_05255	1.1791	7.06e-05	0.00028685	Ankyrin repeat protein	up
19888133	BBA_05121	1.1794	0.011817	0.028255	Acyltransferase-like protein	up
19883695	BBA_00683	1.1799	6.48e-11	5.94e-10	Heterokaryon incompatibility protein	up
19891619	BBA_08607	1.182	8.45e-07	4.66e-06	Succinyl-CoA synthetase-like protein	up
19885158	BBA_02146	1.1838	1.54e-09	1.22e-08	Uncharacterized protein	up
19889211	BBA_06199	1.1851	0.0073108	0.018589	Amidohydrolase-like protein	up
19883961	BBA_00949	1.1854	2.12e-08	1.46e-07	S-adenosylmethionine synthase (EC 2.5.1.6)	up
19890040	BBA_07028	1.1861	4.51e-10	3.79e-09	Succinate dehydrogenase [ubiquinone] iron-sulfur subunit, mitochondrial (EC 1.3.5.1)	up
19889198	BBA_06186	1.1865	1.61e-08	1.13e-07	Catalase (EC 1.11.1.6)	up
19889848	BBA_06836	1.1873	3.94e-09	3e-08	Uncharacterized protein	up
19886725	BBA_03713	1.1903	2.95e-10	2.54e-09	L-PSP endoribonuclease family protein	up
19886632	BBA_03620	1.1905	1.28e-09	1.02e-08	NADH:ubiquinone oxidoreductase, 17.2kDa subunit	up
19889605	BBA_06593	1.1921	3.6e-08	2.42e-07	Fungal specific transcription factor	up
19883567	BBA_00555	1.1951	0.0098934	0.024288	F-box domain-containing protein	up
19887325	BBA_04313	1.1954	3.81e-08	2.55e-07	AhpC/Tsa family protein	up
19888013	BBA_05001	1.1961	0.013228	0.03108	Carbonic anhydrase (EC 4.2.1.1) (Carbonate dehydratase)	up
19885608	BBA_02596	1.1966	1.24e-10	1.1e-09	Uncharacterized protein	up
Novel00930	Novel00930	1.197	0.0014638	0.0044624		up
19893053	BBA_10041	1.2022	2.91e-10	2.51e-09	Hemolysin-III family protein	up
19885913	BBA_02901	1.2026	1.58e-08	1.11e-07	Short chain dehydrogenase	up
19884352	BBA_01340	1.2029	1.66e-07	1.02e-06	Uncharacterized protein	up
19888634	BBA_05622	1.204	3.35e-07	1.97e-06	DSBA-like thioredoxin domain-containing protein	up
19892871	BBA_09859	1.2042	0.016536	0.037695	Integral membrane protein, putative	up
19893056	BBA_10044	1.2061	1.56e-08	1.1e-07	Uncharacterized protein	up
19886073	BBA_03061	1.2066	2.84e-08	1.93e-07	Phosphotransferase family protein	up
19888221	BBA_05209	1.2072	0.0097509	0.023976	Mitogen-activated protein kinase (EC 2.7.11.24)	up
19889371	BBA_06359	1.2075	1.19e-06	6.41e-06	Putative cytoplasmic protein	up
19885448	BBA_02436	1.2077	3.45e-05	0.00014953	Histidine triad nucleotide-binding protein 3	up
19889884	BBA_06872	1.2077	0.00017003	0.00063836	Aspartyl-tRNA synthetase	up
19884752	BBA_01740	1.208	1.81e-09	1.43e-08	Uncharacterized protein	up
19892110	BBA_09098	1.208	1.39e-07	8.57e-07	Homeobox and C2H2 transcription factor, putative	up
19883149	BBA_00137	1.2081	2.32e-11	2.2e-10	Mitochondrial ATPase inhibitor, putative	up
19889187	BBA_06175	1.2086	2.48e-10	2.15e-09	Amine oxidase	up
19885065	BBA_02053	1.2087	1.49e-09	1.19e-08	Cation efflux family protein	up
19890000	BBA_06988	1.2088	5.88e-11	5.4e-10	BZIP-type transcription factor	up
19885416	BBA_02404	1.21	0.00026258	0.00094584	Putative Zn(II)2Cys6 transcription factor	up
19891977	BBA_08965	1.2105	1.5e-11	1.45e-10	Serine/threonine-protein kinase Sgk2	up
19891709	BBA_08697	1.2138	4.41e-10	3.72e-09	Trichothecene 3-O-acetyltransferase, putative	up
19883219	BBA_00207	1.2139	2.62e-08	1.79e-07	Cation diffusion facilitator family transporter	up
19892368	BBA_09356	1.2139	3.8e-07	2.21e-06	Major Facilitator Superfamily protein	up
19891257	BBA_08245	1.214	4.06e-11	3.79e-10	Uncharacterized protein	up
19888952	BBA_05940	1.2158	1.95e-07	1.19e-06	OPT family small oligopeptide transporter	up
19884979	BBA_01967	1.2172	1.29e-11	1.25e-10	Cytochrome C1 family protein	up
19890572	BBA_07560	1.2188	6.05e-12	6.06e-11	Uncharacterized protein	up
19891742	BBA_08730	1.2189	2.92e-06	1.48e-05	Uncharacterized protein	up
19890221	BBA_07209	1.2208	0.00012646	0.00048877	14-3-3-like protein	up
19893370	BBA_10358	1.221	0.0029645	0.0083341	Uncharacterized protein	up
19883202	BBA_00190	1.2213	1.35e-10	1.2e-09	COX17 protein	up
19885864	BBA_02852	1.2239	1.42e-10	1.25e-09	Penicillin-binding protein	up
19883161	BBA_00149	1.2247	2.2e-10	1.92e-09	ATP-NAD kinase	up
19884630	BBA_01618	1.2279	4.4e-12	4.46e-11	S-adenosylmethionine:diacylglycerol 3-amino-3-carboxypropyl transferase btaA	up
19892345	BBA_09333	1.2285	2.95e-05	0.0001294	C2H2 finger domain protein, putative	up
19885159	BBA_02147	1.2304	2.97e-11	2.8e-10	Radical SAM superfamily protein	up
19889984	BBA_06972	1.231	0.017091	0.038775	Thioesterase superfamily protein	up
19889699	BBA_06687	1.2328	6.93e-10	5.69e-09	2OG-Fe(II) oxygenase superfamily protein	up
19892742	BBA_09730	1.2329	7.25e-12	7.19e-11	Methylmalonate-semialdehyde dehydrogenase	up
19886765	BBA_03753	1.234	0.00029145	0.0010407	Glutamate/Leucine/Phenylalanine/Valine dehydrogenase	up
19888337	BBA_05325	1.2392	0.020675	0.045528	Uncharacterized protein	up
19890716	BBA_07704	1.2395	2.09e-10	1.82e-09	Palmitoyltransferase (EC 2.3.1.225)	up
19891564	BBA_08552	1.2408	3.47e-07	2.03e-06	Uncharacterized protein	up
19888727	BBA_05715	1.2422	2.13e-11	2.02e-10	Arginine-tRNA-protein transferase	up
19886951	BBA_03939	1.2424	3.43e-12	3.51e-11	Hexose transporter	up
19892762	BBA_09750	1.2432	3.34e-09	2.56e-08	SRP54-type protein	up
19886568	BBA_03556	1.2436	1.28e-11	1.24e-10	Dehydrogenase E1 component	up
19884002	BBA_00990	1.2444	4.96e-11	4.59e-10	HLH transcription factor (Hpa3), putative	up
19883040	BBA_00028	1.2461	5.6e-12	5.62e-11	Oxysterol-binding family protein	up
19883729	BBA_00717	1.2463	2.86e-08	1.94e-07	Uncharacterized protein	up
19890170	BBA_07158	1.2465	5.81e-05	0.00024033	Uncharacterized protein	up
19891563	BBA_08551	1.247	5.28e-05	0.00022013	4-hydroxyphenylpyruvate dioxygenase	up
19891791	BBA_08779	1.247	4.27e-05	0.00018204	Multidrug resistance ABC transporter, putative	up
19883972	BBA_00960	1.2484	0.00015115	0.00057334	Peptidase family M3	up
19886459	BBA_03447	1.2491	0.021869	0.047908	Extracellular protein	up
19887375	BBA_04363	1.2492	1.74e-09	1.38e-08	Uncharacterized protein	up
19885296	BBA_02284	1.25	5.84e-08	3.81e-07	Zn(II)2Cys6 transcriptional activator	up
19885748	BBA_02736	1.2509	0.0061592	0.016025	Uncharacterized protein	up
19883633	BBA_00621	1.2532	1.1e-11	1.08e-10	Ankyrin repeat domain-containing protein 52	up
19889348	BBA_06336	1.2537	5.84e-07	3.28e-06	Hexose transporter-like protein	up
19884113	BBA_01101	1.2542	4.38e-08	2.91e-07	C6 zinc finger domain-containing protein	up
19891857	BBA_08845	1.2548	2.92e-11	2.76e-10	H+ symporter family protein	up
19892894	BBA_09882	1.2554	0.00019939	0.00073802	Integral membrane protein	up
19883946	BBA_00934	1.2568	0.00028988	0.0010361	Sterigmatocystin 8-O-methyltransferase	up
19888772	BBA_05760	1.2571	1.07e-08	7.69e-08	Uncharacterized protein	up
19891944	BBA_08932	1.2576	4.48e-09	3.37e-08	Putative Zn(II)2Cys6 transcription factor	up
19884686	BBA_01674	1.2581	6.77e-12	6.74e-11	Lactose permease	up
19885189	BBA_02177	1.2598	0.001026	0.0032492	DENN domain-containing protein	up
19884751	BBA_01739	1.261	1.7e-10	1.5e-09	Uncharacterized protein	up
19889625	BBA_06613	1.2615	2.51e-08	1.72e-07	Polyketide synthase	up
19884112	BBA_01100	1.2619	0.00088992	0.0028577	Uncharacterized protein	up
19892808	BBA_09796	1.2632	0.0092571	0.022894	Uncharacterized protein	up
19891007	BBA_07995	1.2636	6.45e-12	6.44e-11	Uncharacterized protein	up
19885613	BBA_02601	1.2641	1.43e-08	1.01e-07	Thiamine-repressible mitochondrial transport protein THI74	up
19887249	BBA_04237	1.2678	1.91e-10	1.67e-09	Ubiquitin carboxyl-terminal hydrolase (EC 3.4.19.12)	up
19888996	BBA_05984	1.2688	1.25e-08	8.91e-08	pH regulatory protein	up
19889113	BBA_06101	1.2698	7.54e-05	0.00030452	ABC1 family protein	up
Novel00571	Novel00571	1.2711	0.0017808	0.0053068		up
19890350	BBA_07338	1.272	1.29e-07	8.02e-07	Tenellin polyketide synthase	up
19887410	BBA_04398	1.2722	4.36e-09	3.29e-08	OPT oligopeptide transporter	up
19888136	BBA_05124	1.2747	1.18e-12	1.26e-11	Lon protease homolog 2, peroxisomal (EC 3.4.21.-)	up
19887393	BBA_04381	1.2758	6.96e-12	6.91e-11	Uncharacterized protein	up
19885566	BBA_02554	1.2763	0.0012469	0.0038677	Thioredoxin reductase GliT	up
19892879	BBA_09867	1.2769	0.0077196	0.019522	Uncharacterized protein	up
19883571	BBA_00559	1.2787	4.03e-08	2.69e-07	Oxidoreductase molybdopterin binding domain-containing protein	up
19887267	BBA_04255	1.2787	7.49e-12	7.42e-11	Haloacid dehalogenase-like hydrolase	up
19888397	BBA_05385	1.2818	3.09e-09	2.38e-08	Electron transfer flavoprotein-ubiquinone oxidoreductase	up
19885906	BBA_02894	1.282	1.28e-07	7.95e-07	FGGY-family pentulose kinase	up
19891108	BBA_08096	1.2823	1.22e-10	1.09e-09	Putative Zn(II)2Cys6 transcription factor	up
19883973	BBA_00961	1.286	0.0031182	0.0087164	Uncharacterized protein	up
19887621	BBA_04609	1.2864	1.06e-09	8.54e-09	Uncharacterized protein	up
19883878	BBA_00866	1.2871	1e-11	9.89e-11	Putative NADPH-dependent beta-ketoacyl reductase (RhlG)	up
19892394	BBA_09382	1.2871	0.00063523	0.0021075	Superoxide dismutase (EC 1.15.1.1)	up
19889534	BBA_06522	1.2877	5.28e-05	0.00022017	Protease inhibitor (Tfs1), putative	up
19891312	BBA_08300	1.2898	1.06e-09	8.57e-09	Arylamine N-acetyltransferase 1	up
19891264	BBA_08252	1.2899	9.28e-10	7.52e-09	2-amino-3-carboxymuconate-6-semialdehyde decarboxylase	up
19892544	BBA_09532	1.291	0.0021316	0.0061879	Beta-tubulin	up
19889899	BBA_06887	1.2915	0.0069774	0.017862	Fatty acid synthase subunit alpha	up
19890782	BBA_07770	1.2927	2.59e-05	0.00011512	Uncharacterized protein	up
19883512	BBA_00500	1.2931	4.43e-06	2.2e-05	Calcineurin-like phosphoesterase	up
Novel00832	Novel00832	1.2941	0.011435	0.027491		up
19892893	BBA_09881	1.2944	0.0067422	0.017312	Sterigmatocystin 8-O-methyltransferase	up
19885877	BBA_02865	1.2953	2.37e-08	1.63e-07	Serine carboxypeptidase	up
19890141	BBA_07129	1.2954	2.43e-07	1.46e-06	Cytochrome P450 CYP526H1	up
19890986	BBA_07974	1.2956	5.53e-13	6.02e-12	VTC domain-containing protein	up
19889849	BBA_06837	1.2961	6.6e-09	4.88e-08	GNAT family acetyltransferase, putative	up
19885285	BBA_02273	1.2979	0.0026027	0.0074262	EBDP2-like protein	up
19891763	BBA_08751	1.3008	1.45e-12	1.53e-11	DENN domain-containing protein	up
19884014	BBA_01002	1.3027	9.47e-13	1.02e-11	Succinate dehydrogenase [ubiquinone] flavoprotein subunit, mitochondrial (EC 1.3.5.1)	up
19886783	BBA_03771	1.3028	1.87e-11	1.78e-10	Heavy-metal-associated domain-containing protein	up
19892404	BBA_09392	1.3031	2.17e-12	2.26e-11	Alkaline phosphatase-like protein	up
19883845	BBA_00833	1.3044	2.69e-08	1.83e-07	Putative mitochondrial carrier protein ARALAR1	up
19892311	BBA_09299	1.3045	4.15e-10	3.5e-09	Sarcosine oxidase	up
19888890	BBA_05878	1.3046	2.48e-05	0.00011042	Metal dependent phosphohydrolase	up
19888386	BBA_05374	1.3055	2.36e-09	1.84e-08	Uncharacterized protein	up
19891468	BBA_08456	1.3078	4.48e-13	4.9e-12	Acyl-CoA dehydrogenase	up
19889244	BBA_06232	1.3088	3.62e-11	3.39e-10	Amino acid permease	up
Novel00853	Novel00853	1.3124	0.0057481	0.015094		up
Novel00659	Novel00659	1.3127	2.67e-08	1.82e-07		up
19888742	BBA_05730	1.3137	0.0022162	0.0064032	Cyanate hydratase (Cyanase) (EC 4.2.1.104) (Cyanate hydrolase) (Cyanate lyase)	up
19890565	BBA_07553	1.314	1.88e-05	8.53e-05	Glutamate decarboxylase (EC 4.1.1.15)	up
19883971	BBA_00959	1.3145	0.0062199	0.016156	Ferric-chelate reductase (Fre2)	up
19885355	BBA_02343	1.315	3.99e-08	2.67e-07	Amino acid permease	up
19891620	BBA_08608	1.3151	2.31e-07	1.39e-06	ATP-citrate synthase subunit 1	up
19893146	BBA_10134	1.3161	5.96e-11	5.46e-10	Fatty acid hydroxylase superfamily protein	up
19885463	BBA_02451	1.3169	1.61e-13	1.82e-12	Oligopeptide transporter	up
19890153	BBA_07141	1.3185	2.48e-07	1.48e-06	MFS transporter, putative	up
19890320	BBA_07308	1.3216	1.26e-11	1.23e-10	Uncharacterized protein	up
19893059	BBA_10047	1.3239	7.35e-11	6.69e-10	Fungal specific transcription factor	up
19888375	BBA_05363	1.3273	1.26e-07	7.88e-07	Uncharacterized protein	up
19884604	BBA_01592	1.3277	5.09e-07	2.89e-06	Uncharacterized protein	up
19885368	BBA_02356	1.3278	0.016665	0.037934	Uncharacterized protein	up
19888845	BBA_05833	1.3278	0.00052982	0.0017814	Major facilitator superfamily transporter	up
19891801	BBA_08789	1.3291	5.69e-09	4.24e-08	Phosphorylcholine phosphatase	up
Novel00757	Novel00757	1.3294	0.00093347	0.0029828	Uncharacterized protein	up
19892480	BBA_09468	1.3299	1.01e-13	1.15e-12	WSC domain-containing protein	up
19888799	BBA_05787	1.3311	6.35e-05	0.00026043	AN1-type zinc finger protein	up
19885367	BBA_02355	1.3315	0.00020389	0.00075291	Uncharacterized protein	up
19892034	BBA_09022	1.3333	3.1e-08	2.1e-07	Cytochrome P450 CYP52T1	up
19884939	BBA_01927	1.3338	0.0049189	0.013162	3-isopropylmalate dehydrogenase (EC 1.1.1.85)	up
Novel00749	Novel00749	1.334	0.0077423	0.019557		up
19883691	BBA_00679	1.3348	6.31e-13	6.85e-12	Uncharacterized protein	up
19890001	BBA_06989	1.3351	1.23e-10	1.1e-09	Uncharacterized protein	up
19889768	BBA_06756	1.3365	3.95e-10	3.34e-09	NAD-binding Rossmann fold oxidoreductase, putative	up
Novel00244	Novel00244	1.3366	7.36e-13	7.95e-12	ATP-dependent bile acid permease	up
19890848	BBA_07836	1.3386	9.2e-11	8.28e-10	Uncharacterized protein	up
19883599	BBA_00587	1.34	5.12e-12	5.15e-11	Intracellular protein transport protein	up
19891937	BBA_08925	1.3404	4.6e-06	2.28e-05	O-methyltransferase, family 3	up
19886165	BBA_03153	1.3408	4.6e-10	3.87e-09	Methyltransferase domain-containing protein	up
19884369	BBA_01357	1.342	6.86e-14	7.9e-13	Short chain dehydrogenase	up
19890292	BBA_07280	1.3425	3.77e-06	1.89e-05	Oxidoreductase 2-nitropropane dioxygenase family, putative	up
19889589	BBA_06577	1.3447	0.0021261	0.0061753	ABC transporter	up
19891987	BBA_08975	1.3455	6.35e-06	3.08e-05	Chaperone protein DnaJ	up
19884480	BBA_01468	1.346	1.19e-13	1.35e-12	Acetyl-CoA acetyltransferase	up
19886443	BBA_03431	1.3468	7.5e-11	6.81e-10	Acetyl-hydrolase-like protein	up
19886397	BBA_03385	1.3478	4.88e-05	0.00020514	AoPex11B-like protein	up
19885670	BBA_02658	1.3492	2.93e-07	1.74e-06	Uncharacterized protein	up
19890084	BBA_07072	1.3497	1.95e-11	1.85e-10	Cytochrome b5-like Heme/Steroid binding domain containing protein	up
19883899	BBA_00887	1.3499	4.74e-11	4.39e-10	Kynureninase (EC 3.7.1.3) (Biosynthesis of nicotinic acid protein 5) (L-kynurenine hydrolase)	up
19887736	BBA_04724	1.3515	7.93e-10	6.49e-09	Uncharacterized protein	up
19884364	BBA_01352	1.353	2.88e-13	3.19e-12	Uncharacterized protein	up
19884850	BBA_01838	1.3538	8.87e-06	4.23e-05	Uncharacterized protein	up
19888773	BBA_05761	1.3548	2.9e-06	1.48e-05	Phosphate permease	up
19892540	BBA_09528	1.3564	1.06e-11	1.04e-10	GU4 nucleic-binding protein	up
19884097	BBA_01085	1.3569	2.43e-10	2.1e-09	Peptidase family M1	up
19886417	BBA_03405	1.3569	4.37e-09	3.3e-08	Zn(II)2Cys6 transcription factor	up
19887255	BBA_04243	1.3575	8.38e-10	6.82e-09	Ubiquinone biosynthesis monooxygenase COQ6	up
19884161	BBA_01149	1.3589	1.55e-06	8.2e-06	Alpha-1,3-mannosyltransferase CMT1	up
19888721	BBA_05709	1.3595	2.38e-11	2.26e-10	Uncharacterized protein	up
19886427	BBA_03415	1.3608	2.47e-14	2.93e-13	Calcofluor white hypersensitive protein	up
19892868	BBA_09856	1.361	0.00039273	0.001364	Hybrid PKS-NRPS protein	up
19891226	BBA_08214	1.3613	6.2e-06	3.02e-05	Cell wall glucanosyltransferase Mwg1	up
19884105	BBA_01093	1.362	7.02e-13	7.59e-12	Uncharacterized protein	up
19886411	BBA_03399	1.3623	1.41e-08	1e-07	C6 zinc finger domain-containing protein	up
19887691	BBA_04679	1.3627	7.15e-05	0.00028997	Urea amidolyase, putative	up
19888184	BBA_05172	1.3634	2.73e-13	3.03e-12	alpha-1,2-Mannosidase (EC 3.2.1.-)	up
19886477	BBA_03465	1.3648	2.97e-11	2.8e-10	Uncharacterized protein	up
19884727	BBA_01715	1.3654	0.00017606	0.00065988	Metallo-beta-lactamase domain protein, putative	up
19891702	BBA_08690	1.3666	0.0032684	0.0090939	FAD binding domain protein	up
19886862	BBA_03850	1.3692	2.08e-12	2.17e-11	Sodium/hydrogen antiporter	up
19884059	BBA_01047	1.3715	0.0057207	0.01504	Cystinosin, putative	up
19888677	BBA_05665	1.373	2.13e-14	2.55e-13	L-PSP endoribonuclease family protein Brt1	up
19886217	BBA_03205	1.3743	0.00032209	0.0011393	Uncharacterized protein	up
19887939	BBA_04927	1.3746	0.0022146	0.0064002	Arylesterase/monooxygenase	up
19891484	BBA_08472	1.3748	0.00070906	0.0023327	Steroid monooxygenase (CpmA), putative	up
19885440	BBA_02428	1.3766	1.92e-06	1e-05	Cytochrome P450 CYP52G8	up
19893265	BBA_10253	1.3776	0.018186	0.040838	Sexual development transcription factor NsdD	up
19892137	BBA_09125	1.3787	0.010202	0.024946	Fungal specific transcription factor	up
19889451	BBA_06439	1.3795	1.21e-14	1.47e-13	CipC protein	up
19890100	BBA_07088	1.3807	0.0073251	0.018618	Xylose isomerase-like TIM barrel	up
19890663	BBA_07651	1.3809	0.0012645	0.0039122	TfdA family Taurine catabolism dioxygenase TauD	up
19884836	BBA_01824	1.3814	4.42e-05	0.00018798	Siderophore esterase IroE	up
19889375	BBA_06363	1.3822	7.99e-09	5.85e-08	Enoyl-CoA hydratase	up
19884402	BBA_01390	1.3824	2.67e-09	2.07e-08	Uncharacterized protein	up
19884254	BBA_01242	1.3826	0.018542	0.041554	Sorbitol dehydrogenase	up
Novel00597	Novel00597	1.3831	6.61e-10	5.44e-09		up
19888159	BBA_05147	1.3837	0.00012045	0.00046719	Uncharacterized protein	up
19889628	BBA_06616	1.3858	0.010033	0.024598	Short chain dehydrogenase	up
19892559	BBA_09547	1.389	2.79e-09	2.16e-08	Transposase-like protein	up
19887409	BBA_04397	1.3908	1.33e-07	8.27e-07	5-formyltetrahydrofolate cyclo-ligase	up
19891523	BBA_08511	1.3927	2.02e-12	2.12e-11	Short-chain dehydrogenase/reductase 2	up
19884073	BBA_01061	1.3937	1.2e-14	1.46e-13	Epoxide hydrolase	up
19888579	BBA_05567	1.3952	6.69e-08	4.33e-07	Choline kinase	up
19889361	BBA_06349	1.3957	1.45e-13	1.63e-12	Zinc-binding dehydrogenase	up
19888343	BBA_05331	1.3961	6.9e-15	8.55e-14	Flavocytochrome c	up
19889427	BBA_06415	1.3963	3.1e-11	2.92e-10	Uncharacterized protein	up
Novel00164	Novel00164	1.3996	0.019179	0.042729		up
19883929	BBA_00917	1.4027	3.11e-05	0.00013567	Uncharacterized protein	up
19888632	BBA_05620	1.4027	8.21e-15	1.01e-13	Cytochrome b5	up
19884326	BBA_01314	1.4031	0.01114	0.026899	Peptide transporter MTD1	up
19891481	BBA_08469	1.4073	5.44e-05	0.00022646	Amidohydrolase-like protein	up
19886231	BBA_03219	1.4075	0.0003952	0.0013715	Uncharacterized protein	up
19890400	BBA_07388	1.4093	4.55e-11	4.23e-10	Alpha-galactosidase (EC 3.2.1.22) (Melibiase)	up
19883714	BBA_00702	1.41	2.63e-15	3.38e-14	Carboxylic ester hydrolase (EC 3.1.1.-)	up
19891051	BBA_08039	1.4102	9.92e-09	7.15e-08	Shwachman-Bodian-Diamond syndrome protein	up
19890324	BBA_07312	1.4104	2.96e-10	2.55e-09	Sugar transporter	up
19887041	BBA_04029	1.4113	0.0035305	0.009731	Amino acid permease	up
19885581	BBA_02569	1.4115	5.68e-09	4.24e-08	Uncharacterized protein	up
19888771	BBA_05759	1.4117	5.13e-07	2.91e-06	Uncharacterized protein	up
19890134	BBA_07122	1.4127	3.47e-06	1.75e-05	Hydantoinase-like protein	up
19890297	BBA_07285	1.4128	1.1e-14	1.35e-13	Multicopper oxidase family protein	up
19885857	BBA_02845	1.4141	2.22e-14	2.65e-13	BTB/POZ domain-containing protein	up
19885130	BBA_02118	1.4146	0.0062783	0.016284	Phosphatidylcholine-hydrolyzing phospholipase C	up
19887967	BBA_04955	1.4165	3.39e-15	4.31e-14	Acetyl-CoA acetyltransferase	up
19885629	BBA_02617	1.4168	4.88e-08	3.21e-07	Ankyrin repeat protein	up
19885732	BBA_02720	1.4168	1.2e-14	1.46e-13	Glycoside hydrolase family 16 protein	up
19884448	BBA_01436	1.4175	7.66e-05	0.00030855	ATP synthase subunit g	up
19889241	BBA_06229	1.4182	3.82e-12	3.89e-11	Carbon-nitrogen hydrolase	up
19890514	BBA_07502	1.4191	4.45e-15	5.6e-14	WW domain-containing protein	up
19886394	BBA_03382	1.4205	1.1e-08	7.92e-08	Fe-containing alcohol dehydrogenase	up
19886333	BBA_03321	1.4212	2.35e-06	1.21e-05	Transmembrane amino acid transporter	up
19886551	BBA_03539	1.4216	1.17e-09	9.39e-09	Uncharacterized protein	up
19886513	BBA_03501	1.4254	1.56e-07	9.56e-07	Cyclopropane-fatty-acyl-phospholipid synthase	up
19891247	BBA_08235	1.4256	6.26e-12	6.26e-11	Sialidase-like protein	up
19886295	BBA_03283	1.4271	0.0018674	0.0055245	Taurine catabolism dioxygenase TauD	up
19893004	BBA_09992	1.4278	0.00020252	0.00074836	Fungal specific transcription factor	up
19890946	BBA_07934	1.4279	1.08e-05	5.09e-05	Secretory lipase	up
19890336	BBA_07324	1.4285	7.55e-05	0.00030485	Breast cancer protein	up
19885497	BBA_02485	1.4306	4.7e-14	5.47e-13	Enoyl-CoA hydratase/isomerase	up
Novel00807	Novel00807	1.432	0.0072935	0.018572	Uncharacterized protein	up
19888019	BBA_05007	1.4333	1.38e-05	6.42e-05	Glycosyltransferase family 4	up
19886280	BBA_03268	1.4342	8.92e-16	1.19e-14	Uncharacterized protein	up
19886325	BBA_03313	1.4342	0.017032	0.038673	Uncharacterized protein	up
19885151	BBA_02139	1.4343	0.0016491	0.0049587	Glutathione S-transferase	up
19888172	BBA_05160	1.4353	1.74e-15	2.27e-14	1,3-beta-glucanosyltransferase (EC 2.4.1.-)	up
19884725	BBA_01713	1.4357	0.0060628	0.0158	Pyridine nucleotide-disulfide oxidoreductase, putative	up
19891633	BBA_08621	1.4383	3.98e-10	3.37e-09	Axe2-like protein	up
Novel00681	Novel00681	1.4387	6.18e-16	8.33e-15	Uncharacterized protein	up
19891235	BBA_08223	1.4395	5.46e-06	2.68e-05	Thermolabile L-asparaginase	up
19888752	BBA_05740	1.4399	0.00015936	0.00060137	Major facilitator superfamily transporter	up
19889133	BBA_06121	1.4442	9.02e-07	4.95e-06	C2H2 finger domain-containing protein	up
19886766	BBA_03754	1.4451	8.29e-08	5.29e-07	SH3 domain-containing protein	up
19892143	BBA_09131	1.449	1.36e-15	1.8e-14	Uncharacterized protein	up
19883880	BBA_00868	1.4511	0.00047821	0.0016257	G-protein coupled receptor	up
19884409	BBA_01397	1.4511	0.0054355	0.014387	ABC multidrug transporter, putative	up
19885560	BBA_02548	1.4512	1.54e-07	9.49e-07	Twin-arginine translocation pathway signal	up
19884681	BBA_01669	1.4562	3.38e-14	3.96e-13	Fungal specific transcription factor	up
19886578	BBA_03566	1.4587	4.34e-06	2.16e-05	Transmembrane amino acid transporter	up
19890446	BBA_07434	1.4606	7.95e-14	9.13e-13	Major facilitator superfamily transporter	up
19891194	BBA_08182	1.4633	4.7e-15	5.89e-14	FAD binding domain-containing protein	up
19887743	BBA_04731	1.4637	5.26e-10	4.39e-09	Aldehyde dehydrogenase	up
19893252	BBA_10240	1.4654	0.0035109	0.0096862	Histidine acid phosphatase	up
19889212	BBA_06200	1.4669	0.00035824	0.0012547	C6 transcription factor (PrnA)	up
19890322	BBA_07310	1.4677	3.87e-08	2.59e-07	ATP-dependent DNA helicase recQ	up
19885527	BBA_02515	1.4679	0.00088304	0.0028365	Citrate synthase	up
19887027	BBA_04015	1.4691	2e-10	1.75e-09	Ap4A phosphorylase II	up
19889491	BBA_06479	1.4738	3.28e-13	3.63e-12	FMI1 protein	up
19892299	BBA_09287	1.4749	4.57e-05	0.00019355	Carboxylic ester hydrolase (EC 3.1.1.-)	up
19886461	BBA_03449	1.4753	0.00023976	0.00087076	C6 zinc finger domain-containing protein	up
19888882	BBA_05870	1.4758	0.013255	0.031124	Uncharacterized protein	up
19892757	BBA_09745	1.476	2.26e-05	0.00010141	Polyketide synthase	up
19887824	BBA_04812	1.4761	0.012529	0.029672	Cellular nucleic acid-binding protein	up
19887657	BBA_04645	1.4763	1.12e-14	1.37e-13	Epoxide hydrolase, putative	up
19892560	BBA_09548	1.4765	1.12e-05	5.24e-05	Reverse transcriptase, RNaseH	up
19884454	BBA_01442	1.4773	2.48e-14	2.94e-13	Hypoxia induced family protein	up
19885515	BBA_02503	1.4788	2.39e-15	3.1e-14	3-hydroxybutyryl-CoA dehydrogenase	up
19890772	BBA_07760	1.4828	1.05e-09	8.46e-09	Uncharacterized protein	up
19888836	BBA_05824	1.483	1.77e-09	1.4e-08	Thioesterase superfamily protein	up
19886441	BBA_03429	1.4865	1.43e-08	1.01e-07	FAD binding domain-containing protein	up
19890482	BBA_07470	1.4869	1.34e-06	7.17e-06	Uncharacterized protein	up
Novel00168	Novel00168	1.4875	0.0091672	0.022706		up
19892405	BBA_09393	1.489	6.6e-15	8.21e-14	Sugar transport protein	up
19891480	BBA_08468	1.4891	1.52e-15	2e-14	NACHT and WD40 domain protein	up
19886351	BBA_03339	1.4928	9.62e-11	8.64e-10	Glutathione S-transferase, putative	up
19885776	BBA_02764	1.494	1.57e-09	1.25e-08	Phenazine biosynthesis-like protein	up
19892897	BBA_09885	1.4941	1.47e-11	1.43e-10	Oxidoreductase-like protein	up
19890600	BBA_07588	1.4975	2e-16	2.81e-15	Beta-eliminating lyase	up
Novel00425	Novel00425	1.4981	1.73e-15	2.26e-14		up
19890394	BBA_07382	1.4988	3.93e-15	4.97e-14	Uncharacterized protein	up
19891479	BBA_08467	1.4992	3.31e-07	1.95e-06	Uncharacterized protein	up
19885077	BBA_02065	1.5002	7.81e-16	1.05e-14	Aminomethyltransferase (EC 2.1.2.10)	up
19883544	BBA_00532	1.5005	2e-16	2.81e-15	Short chain dehydrogenase	up
19884889	BBA_01877	1.5007	0.00020008	0.00074033	Alpha-glucosidase b	up
19885323	BBA_02311	1.5013	1.94e-16	2.72e-15	Superoxide dismutase [Cu-Zn] (EC 1.15.1.1)	up
Novel00123	Novel00123	1.5016	3.91e-06	1.96e-05	Isoleucyl-tRNA synthetase	up
19888272	BBA_05260	1.5074	5.94e-06	2.9e-05	CMGC/SRPK protein kinase	up
19886355	BBA_03343	1.5098	9.77e-09	7.05e-08	Uncharacterized protein	up
19883754	BBA_00742	1.5106	1.32e-14	1.59e-13	Stress responsive A/B barrel domain protein	up
19884983	BBA_01971	1.511	2.94e-10	2.53e-09	LPS glycosyltransferase, putative	up
Novel00781	Novel00781	1.5114	2.64e-09	2.06e-08		up
19892703	BBA_09691	1.5126	0.0029832	0.0083761	Uncharacterized protein	up
19891731	BBA_08719	1.5135	2.74e-13	3.04e-12	Putative secreted protein	up
Novel00495	Novel00495	1.5142	0.0049799	0.013309		up
19892326	BBA_09314	1.5142	2.93e-10	2.53e-09	Putative Zn(II)2Cys6 transcription factor	up
19890653	BBA_07641	1.5148	1.97e-15	2.56e-14	Uncharacterized protein	up
Novel00381	Novel00381	1.5166	0.0064098	0.016587		up
19886631	BBA_03619	1.5166	6.24e-14	7.21e-13	Major facilitator superfamily transporter	up
19883708	BBA_00696	1.5194	9.06e-16	1.21e-14	Uncharacterized protein	up
19886866	BBA_03854	1.5223	1.84e-14	2.2e-13	ABC transporter	up
19884360	BBA_01348	1.5226	2.24e-10	1.95e-09	Uncharacterized protein	up
19884150	BBA_01138	1.5259	6.27e-10	5.18e-09	Uncharacterized protein	up
19891803	BBA_08791	1.5263	1.42e-17	2.14e-16	Alkaline serine protease AorO	up
19889740	BBA_06728	1.5275	1.48e-05	6.81e-05	ABC1 family protein	up
19885042	BBA_02030	1.5304	1.58e-17	2.37e-16	Aldehyde dehydrogenase	up
19883908	BBA_00896	1.5334	1.03e-08	7.4e-08	Major facilitator superfamily transporter	up
19892431	BBA_09419	1.5334	4.12e-05	0.0001763	Cytochrome b5-like Heme/Steroid binding domain-containing protein	up
19893129	BBA_10117	1.5337	2.58e-12	2.67e-11	Mandelate racemase/muconate lactonizing enzyme domain-containing protein	up
19886391	BBA_03379	1.5344	4.3e-10	3.63e-09	Uncharacterized protein	up
19888003	BBA_04991	1.5353	4.77e-16	6.51e-15	Cercosporin toxin biosynthesis protein	up
19891917	BBA_08905	1.5362	0.00051076	0.0017257	Citrate synthase	up
19884079	BBA_01067	1.5364	8.46e-06	4.04e-05	NAD dependent epimerase/dehydratase	up
19889818	BBA_06806	1.5372	2.81e-07	1.67e-06	Multidrug resistance protein MDR, putative	up
19890104	BBA_07092	1.5378	6e-10	4.98e-09	UDP-galactopyranose mutase	up
19885359	BBA_02347	1.538	1.2e-06	6.46e-06	Respiratory complex assembly protein Rmp1	up
19887282	BBA_04270	1.5381	0.00035907	0.001257	Uncharacterized protein	up
Novel00001	Novel00001	1.5384	4.3e-14	5.02e-13	Uncharacterized protein	up
19883042	BBA_00030	1.5389	4.84e-16	6.59e-15	AMP-binding enzyme, putative	up
19885996	BBA_02984	1.5394	2.04e-09	1.6e-08	Squalene epoxidase	up
19888055	BBA_05043	1.5425	0.019133	0.042644	Taurine catabolism dioxygenase TauD	up
19884917	BBA_01905	1.5428	1.16e-15	1.54e-14	UPF0643 protein	up
19892659	BBA_09647	1.5438	4.74e-17	6.92e-16	C-14 sterol reductase, putative	up
19887968	BBA_04956	1.5467	3.35e-15	4.27e-14	Glycosyl hydrolase 53 domain-containing protein	up
19885375	BBA_02363	1.5483	3.94e-13	4.33e-12	Uncharacterized protein	up
19890459	BBA_07447	1.5485	2.84e-17	4.21e-16	Short chain dehydrogenase	up
19885424	BBA_02412	1.5486	1.88e-17	2.81e-16	Dimethylaniline monooxygenase	up
Novel00596	Novel00596	1.5491	0.010048	0.024629		up
19885300	BBA_02288	1.5491	5.9e-07	3.31e-06	Homeobox domain-containing protein	up
19884255	BBA_01243	1.5507	4.28e-16	5.88e-15	D-galacturonic acid reductase	up
19889432	BBA_06420	1.5511	0.00013993	0.00053671	Oligopeptide transporter	up
19883237	BBA_00225	1.5521	3.8e-07	2.21e-06	Uncharacterized protein	up
19886586	BBA_03574	1.5522	5.56e-05	0.00023136	Canalicular multispecific organic anion transporter 1	up
19892386	BBA_09374	1.554	1.08e-09	8.71e-09	Phosphate-repressible phosphate permease	up
19884423	BBA_01411	1.5545	1.91e-16	2.69e-15	SIN3 protein-binding protein STB2	up
19885105	BBA_02093	1.5554	9.65e-07	5.28e-06	Major facilitator superfamily transporter	up
19885486	BBA_02474	1.5562	4.21e-08	2.81e-07	DUF544 domain-containing protein	up
19890434	BBA_07422	1.5565	1.69e-14	2.02e-13	Uncharacterized protein	up
19884565	BBA_01553	1.5574	4.51e-06	2.24e-05	Uncharacterized protein	up
19885516	BBA_02504	1.5602	1.65e-16	2.32e-15	Acyl-CoA dehydrogenase	up
19887480	BBA_04468	1.5614	3e-10	2.58e-09	Indole-diterpene biosynthesis protein PaxU	up
19885782	BBA_02770	1.5622	1.43e-05	6.63e-05	DUF895 domain membrane protein	up
19883797	BBA_00785	1.5626	2.25e-06	1.16e-05	CCR4-Not complex subunit Caf16	up
19883029	BBA_00017	1.5656	1.49e-11	1.44e-10	ABC transporter	up
19889056	BBA_06044	1.5698	9.59e-16	1.28e-14	Phytanoyl-CoA dioxygenase	up
19891575	BBA_08563	1.5702	0.0014582	0.004449	ABC transporter, putative	up
19884963	BBA_01951	1.5711	2.55e-17	3.79e-16	HpcH/HpaI aldolase/citrate lyase family protein	up
19890003	BBA_06991	1.5722	1.27e-08	9.02e-08	Alcohol dehydrogenase GroES-like domain-containing protein	up
Novel00590	Novel00590	1.5723	1.12e-10	9.99e-10		up
19885593	BBA_02581	1.573	4.48e-11	4.17e-10	Fatty acid hydroxylase superfamily protein	up
19889398	BBA_06386	1.573	1.08e-13	1.22e-12	Uncharacterized protein	up
19884780	BBA_01768	1.5734	3.54e-05	0.00015303	Major facilitator superfamily transporter	up
19884587	BBA_01575	1.574	1.49e-16	2.11e-15	ATPase protein	up
19889686	BBA_06674	1.574	8.91e-13	9.59e-12	NADH:flavin oxidoreductase/NADH oxidase	up
19885649	BBA_02637	1.5746	5.66e-11	5.2e-10	Putative FadE2-like acyl-CoA dehydrogenase	up
19889744	BBA_06732	1.5747	7.82e-15	9.66e-14	MYB DNA-binding domain-containing protein	up
19890571	BBA_07559	1.5752	1.96e-15	2.55e-14	Putative aspartate protease	up
19885237	BBA_02225	1.5808	5.84e-17	8.46e-16	Dihydroorotate dehydrogenase	up
19889983	BBA_06971	1.5811	1.32e-13	1.5e-12	Methyltransferase-like protein	up
19891732	BBA_08720	1.5834	1.31e-08	9.32e-08	Capsule polysaccharide biosynthesis protein	up
19889102	BBA_06090	1.5838	4.65e-12	4.7e-11	Aminodeoxychorismate lyase	up
19887074	BBA_04062	1.5844	4.57e-09	3.43e-08	FAD binding domain-containing protein	up
19892390	BBA_09378	1.5856	1.75e-11	1.68e-10	PaxB protein	up
Novel00945	Novel00945	1.5863	4.95e-06	2.44e-05	Glucose N-acetyltransferase 1	up
19888975	BBA_05963	1.5867	0.0040858	0.011111	Major facilitator superfamily transporter	up
19885429	BBA_02417	1.5932	2.28e-07	1.37e-06	Secreted aspartic proteinase	up
19883847	BBA_00835	1.5942	1.07e-12	1.15e-11	Uncharacterized protein	up
19887458	BBA_04446	1.5942	8.41e-19	1.36e-17	PCI domain-containing protein	up
19889456	BBA_06444	1.5948	0.0023635	0.0067894	Uncharacterized protein	up
19888726	BBA_05714	1.5953	5.03e-18	7.76e-17	Diadenosine hexaphosphate hydrolase	up
19885453	BBA_02441	1.5955	3.85e-16	5.32e-15	WD repeat domain-containing protein	up
19893359	BBA_10347	1.5965	0.0046672	0.012543	FAD binding domain-containing protein	up
19891810	BBA_08798	1.5989	5.65e-05	0.00023432	Aquaporin-like protein	up
19884168	BBA_01156	1.599	9.45e-18	1.44e-16	Phosphotransferase enzyme family protein	up
19888730	BBA_05718	1.6013	3.85e-18	5.97e-17	Cytochrome c	up
19885245	BBA_02233	1.6026	0.010024	0.024581	Glycoside hydrolase, catalytic core	up
19888723	BBA_05711	1.6041	1.57e-11	1.51e-10	CFEM domain-containing protein	up
19889191	BBA_06179	1.6047	5.74e-18	8.83e-17	Galactose-proton symport	up
19891092	BBA_08080	1.611	8.68e-18	1.33e-16	Uncharacterized protein	up
19890307	BBA_07295	1.613	5.62e-15	7.03e-14	Cytochrome P450 CYP578A2	up
19883439	BBA_00427	1.6165	9.48e-17	1.36e-15	Acyl-CoA N-acyltransferase	up
19891369	BBA_08357	1.619	5.21e-16	7.07e-15	Uncharacterized protein	up
19885914	BBA_02902	1.6206	7.4e-07	4.11e-06	Uncharacterized protein	up
19883626	BBA_00614	1.6286	1.3e-19	2.19e-18	Fasciclin domain-containing protein	up
19886110	BBA_03098	1.629	2.23e-05	0.00010034	Zinc-binding dehydrogenase	up
19889294	BBA_06282	1.6292	3.94e-12	4e-11	Fungal specific transcription factor	up
Novel00292	Novel00292	1.6307	5.05e-07	2.88e-06		up
19885924	BBA_02912	1.6313	2.13e-18	3.34e-17	CoA binding domain-containing protein	up
19890854	BBA_07842	1.6333	4.42e-05	0.00018797	Cyanide hydratase	up
19892141	BBA_09129	1.6373	0.00010612	0.00041512	alpha-1,2-Mannosidase (EC 3.2.1.-)	up
19887700	BBA_04688	1.6383	9.55e-18	1.45e-16	Glycosyl hydrolase family 76	up
19883498	BBA_00486	1.6411	1.05e-16	1.51e-15	Fatty acid hydroxylase superfamily protein	up
19892874	BBA_09862	1.6413	1.33e-12	1.41e-11	Zn(II)2-Cys6 binuclear cluster domain-like protein	up
Novel00370	Novel00370	1.6421	2.39e-05	0.00010647		up
19888825	BBA_05813	1.6445	3.91e-17	5.73e-16	Acetylornithine deacetylase	up
19885374	BBA_02362	1.6447	5.14e-14	5.96e-13	C-5 cytosine-specific DNA methylase	up
19888710	BBA_05698	1.6452	4.45e-07	2.56e-06	CHCH domain-containing protein	up
19892551	BBA_09539	1.6461	4.08e-06	2.03e-05	Protein phosphatase regulator	up
19890286	BBA_07274	1.6478	4.43e-05	0.00018837	Protein containing DUF88	up
19888100	BBA_05088	1.6491	4.78e-10	4.01e-09	Cutinase-like protein	up
19885742	BBA_02730	1.6502	6.13e-10	5.08e-09	Cytidylyltransferase-like protein	up
19890315	BBA_07303	1.6503	2.84e-11	2.68e-10	Uncharacterized protein	up
19890113	BBA_07101	1.6513	1.17e-18	1.87e-17	Uncharacterized protein	up
19889139	BBA_06127	1.6521	0.00015534	0.00058763	Serine/threonine protein kinase	up
19891215	BBA_08203	1.6542	0.00014535	0.00055492	Bacterial transferase hexapeptide	up
19886825	BBA_03813	1.655	6.62e-12	6.59e-11	Late sexual development protein	up
19886013	BBA_03001	1.6557	2.11e-08	1.46e-07	ABC-type Fe3+ transport system	up
19886970	BBA_03958	1.664	1.14e-09	9.14e-09	NACHT domain protein	up
19893275	BBA_10263	1.6668	1.42e-07	8.77e-07	Uncharacterized protein	up
19885171	BBA_02159	1.6669	4.1e-05	0.00017574	Homoserine O-acetyltransferase	up
19889289	BBA_06277	1.667	3.94e-06	1.97e-05	Isocitrate lyase	up
19890768	BBA_07756	1.6672	0.0016212	0.0048827	Prolyl oligopeptidase	up
19885144	BBA_02132	1.6679	7.22e-17	1.04e-15	DUF985 domain protein	up
19885152	BBA_02140	1.6691	4.62e-19	7.52e-18	Uncharacterized protein	up
19890143	BBA_07131	1.6698	2.93e-09	2.26e-08	C3HC4 type (RING finger) zinc finger containing protein	up
19890951	BBA_07939	1.6711	9.43e-10	7.64e-09	Flavin-binding monooxygenase, putative	up
19890033	BBA_07021	1.6728	1.76e-08	1.23e-07	Enoyl-CoA hydratase/isomerase	up
19888389	BBA_05377	1.6751	4.21e-20	7.3e-19	Phytanoyl-CoA dioxygenase	up
19892415	BBA_09403	1.6754	4.73e-05	0.00019972	BZIP transcription factor	up
19889070	BBA_06058	1.6769	0.0035185	0.0097048	Esterase-like protein	up
19886460	BBA_03448	1.6774	2.04e-11	1.94e-10	PLC-like phosphodiesterase	up
19891802	BBA_08790	1.6775	0.00021086	0.00077552	Zinc-binding dehydrogenase	up
19885612	BBA_02600	1.6787	1.06e-11	1.04e-10	MFS multidrug transporter	up
19893048	BBA_10036	1.6787	4.53e-15	5.7e-14	26S proteasome regulatory subunit-like protein	up
19888822	BBA_05810	1.6788	1.54e-06	8.11e-06	Uncharacterized protein	up
19889339	BBA_06327	1.6802	0.0032317	0.008997	Methyltransferase-like protein	up
Novel00535	Novel00535	1.6812	4.07e-09	3.09e-08		up
19885457	BBA_02445	1.6815	5.34e-11	4.92e-10	Acyl-CoA thioesterase II	up
19886803	BBA_03791	1.6823	4.57e-20	7.92e-19	O-methyltransferase family protein	up
[truncated: 874 more rows]
