# Supplementary material for: BrlA and AbaA Govern Virulence-Required Dimorphic Switch, Conidiation, and Pathogenicity in a Fungal Insect Pathogen
Source: mSystems. 2019 Jul 9;4(4):e00140-19. doi: 10.1128/mSystems.00140-19 (PMC6616149; doi:10.1128/mSystems.00140-19)
Supplement: TABLE S4 [file mSystems.00140-19-st004.xlsx]

## Sheet: Table S4
GO term
and gene ID	tag loci	log2 R	p value	corrected p	annotation
GO:0016705
19890625	BBA_07613	-5.3032	1.22e-92	4.45e-89	Cytochrome P450 CYP684A2
19889738	BBA_06726	-5.2328	2.51e-30	3.17e-28	Cytochrome P450 CYP625A1
19891701	BBA_08689	-5.1498	5.81e-13	2.04e-11	Putative GMC oxidoreductase
19892220	BBA_09208	-3.742	2.11e-06	2.82e-05	Dimethylaniline monooxygenase
19888185	BBA_05173	-3.601	4.51e-19	2.74e-17	Cytochrome P450 CYP52G6
19890006	BBA_06994	-3.5345	6.9e-43	1.72e-40	Putative apoptosis-inducing factor (AIF)
19890347	BBA_07335	-3.1074	1.1e-13	4.27e-12	Cytochrome P450 CYP655C1
19886489	BBA_03477	-2.7083	0.0062284	0.03	Cytochrome P450 CYP682H1
19886591	BBA_03579	-2.6873	1.71e-27	1.83e-25	Putative apoptosis-inducing factor (AIF)
19888753	BBA_05741	-2.5138	1.42e-18	8.1e-17	4-hydroxyacetophenone monooxygenase
19886590	BBA_03578	-2.452	1.17e-13	4.5e-12	Siderophore iron transporter mirB
19891447	BBA_08435	-2.4181	2.32e-07	3.83e-06	FAD binding domain-containing protein
19890246	BBA_07234	-2.3285	3.37e-26	3.33e-24	Monooxygenase-like protein
19885287	BBA_02275	-2.3278	7.47e-14	2.97e-12	Cytochrome P450 CYP5202A1
19883744	BBA_00732	-2.2729	1.26e-08	2.57e-07	Apoptosis-inducing factor, putative
19892802	BBA_09790	-2.1824	3.21e-06	4.11e-05	Flavin-binding monooxygenase-like family protein
19891148	BBA_08136	-2.1266	7.68e-07	1.13e-05	Cytochrome P450 CYP52T1
19888303	BBA_05291	-1.7396	7.1e-13	2.48e-11	Thiol-specific monooxygenase
19884668	BBA_01656	-1.6961	7.65e-05	0.000697	Amine oxidase
19888751	BBA_05739	-1.6597	1.48e-05	0.000162	Dibenzothiophene desulfurization enzyme A
19886412	BBA_03400	-1.6474	5.82e-11	1.61e-09	Cytochrome P450 CYP503B1
19889226	BBA_06214	-1.4605	0.00055001	0.00387	Cytochrome P450 CYP5293A1
19892034	BBA_09022	-1.4379	6.04e-05	0.000565	Cytochrome P450 CYP52T1
19884820	BBA_01808	-1.4141	0.00030657	0.00236	Cytochrome P450 CYP534C2
19891668	BBA_08656	-1.3798	6.22e-06	7.46e-05	ABC transporter
19889208	BBA_06196	-1.2818	1.6e-05	0.000174	Monooxygenase, FAD-binding protein
19884249	BBA_01237	-1.1008	0.00050839	0.00363	Cytochrome P450 CYP620C2
19893359	BBA_10347	-1.0539	0.0005278	0.00375	FAD binding domain-containing protein
19891437	BBA_08425	1.0338	0.00014785	0.00124	Cytochrome P450 CYP5262A3
19887976	BBA_04964	1.1619	0.0021877	0.0125	Mitochondrial thiazole biosynthetic enzyme
19892693	BBA_09681	1.1659	0.00055613	0.0039	Sarcosine oxidase
19887037	BBA_04025	1.1931	0.00014132	0.00119	Glucose oxidase
19888031	BBA_05019	1.242	0.0066595	0.0317	GMC oxidoreductase
19887208	BBA_04196	1.3513	0.0013718	0.00844	Cytochrome P450 CYP504A6
19885710	BBA_02698	1.3938	0.00046968	0.0034	Cytochrome P450 CYP5080B3
19890950	BBA_07938	1.437	0.00078428	0.00522	Flavin-binding monooxygenase-like family protein
19888397	BBA_05385	1.5593	1.91e-10	4.97e-09	Electron transfer flavoprotein-ubiquinone oxidoreductase
19890187	BBA_07175	1.7248	3.59e-10	8.95e-09	FAD dependent oxidoreductase domain containing protein
19889541	BBA_06529	1.747	1.24e-09	2.88e-08	Monooxygenase-like protein
19883974	BBA_00962	1.7589	1.26e-14	5.3e-13	Monooxygenase-like protein
19886840	BBA_03828	1.8152	8.24e-09	1.74e-07	Cytochrome P450 CYP540B16
19891484	BBA_08472	1.8268	1.16e-06	1.64e-05	Steroid monooxygenase (CpmA), putative
19891123	BBA_08111	1.8376	6.18e-17	3.04e-15	Cytochrome P450 CYP537A4
19884420	BBA_01408	1.8534	2.68e-14	1.09e-12	Thiol-specific monooxygenase
19883357	BBA_00345	1.9067	7.67e-09	1.63e-07	Iron-sulfur cluster-binding protein
19885835	BBA_02823	1.9925	0.001572	0.00942	Cytochrome P450 CYP504E1
19885785	BBA_02773	2.4028	1.8e-28	2.03e-26	Glutamate synthase
19887630	BBA_04618	3.8797	4.51e-10	1.11e-08	Glucose-methanol-choline (Gmc) oxidoreductase
19886090	BBA_03078	3.9296	6.11e-53	2.92e-50	Cytochrome P450 CYP68N1
19889278	BBA_06266	#NAME?	1.77e-36	3.18e-34	Cytochrome P450 CYP570H1
19887660	BBA_04648	#NAME?	2.84e-05	0.00029	Cytochrome P450 CYP5280A1P
GO:0055085
19893322	BBA_10310	-6.1388	7.08e-06	8.41e-05	Uncharacterized protein
19890661	BBA_07649	-4.9046	1.53e-87	2.79e-84	Major facilitator superfamily transporter
19887659	BBA_04647	-4.6063	1.78e-07	3.02e-06	H(+)-myo-inositol cotransporter
19884409	BBA_01397	-4.3668	5.03e-06	6.2e-05	ABC multidrug transporter, putative
19890132	BBA_07120	-3.5796	5.96e-10	1.44e-08	Major facilitator superfamily transporter
Novel00825	Novel00825	-3.2295	0.00012064	0.00104	Uncharacterized protein
19890293	BBA_07281	-3.1554	2.89e-20	1.98e-18	Urea active transporter
19893278	BBA_10266	-3.0861	5.38e-10	1.31e-08	Sugar transporter
19893192	BBA_10180	-2.948	3.58e-28	3.89e-26	MFS transporter
19886596	BBA_03584	-2.815	2.62e-07	4.29e-06	ABC transporter
19883837	BBA_00825	-2.7956	3.12e-33	4.7e-31	Major Facilitator Superfamily protein
19888828	BBA_05816	-2.7566	1.51e-25	1.42e-23	Siderochrome-iron transporter MirC
19890043	BBA_07031	-2.7564	7.68e-14	3.05e-12	MFS multidrug transporter
19888332	BBA_05320	-2.7261	1.66e-12	5.51e-11	Plasma membrane zinc ion transporter, putative
19888779	BBA_05767	-2.7052	2.03e-13	7.54e-12	Tetracycline efflux protein (Otrb)
19892238	BBA_09226	-2.569	1.82e-17	9.69e-16	Siderophore iron transporter mirB
19891615	BBA_08603	-2.4946	1.01e-28	1.19e-26	Methionine transporter, putative
19886590	BBA_03578	-2.452	1.17e-13	4.5e-12	Siderophore iron transporter mirB
19890011	BBA_06999	-2.4377	0.00049634	0.00357	Uncharacterized protein
19887718	BBA_04706	-2.4217	0.00063807	0.00441	MFS multidrug resistance transporter
19884306	BBA_01294	-2.3091	8.97e-08	1.6e-06	Zinc/iron transporter protein
19892509	BBA_09497	-2.2567	0.00019825	0.0016	Major facilitator superfamily transporter
19885006	BBA_01994	-2.2183	2.74e-25	2.51e-23	Methionine permease
19892009	BBA_08997	-2.1962	2.7e-08	5.26e-07	High-affinity methionine permease
19883556	BBA_00544	-2.142	1.35e-22	1.08e-20	Major Facilitator Superfamily protein
19885303	BBA_02291	-2.1284	2.46e-07	4.04e-06	V-type ATPase
19888839	BBA_05827	-2.1117	2.25e-20	1.56e-18	Siderophore iron transporter
19889013	BBA_06001	-2.0794	1.18e-09	2.76e-08	Uncharacterized protein
19888821	BBA_05809	-2.0752	4.4e-16	2e-14	MFS allantoate transporter, putative
19890898	BBA_07886	-2.0746	5.63e-18	3.09e-16	Hsp20-like protein
19890333	BBA_07321	-2.0195	6.14e-05	0.000573	Serine protease
19884973	BBA_01961	-2.018	4.46e-11	1.25e-09	Uncharacterized protein
19890247	BBA_07235	-1.9669	6.14e-06	7.37e-05	Cation efflux family protein
19887698	BBA_04686	-1.9247	9.05e-07	1.3e-05	Pantothenate transporter
19887188	BBA_04176	-1.8479	1.97e-07	3.31e-06	Puromycin resistance protein pur8
19888773	BBA_05761	-1.7861	0.0013269	0.0082	Phosphate permease
19887662	BBA_04650	-1.732	0.00087899	0.00577	Polyketide synthase, putative
19885928	BBA_02916	-1.7093	5.21e-15	2.25e-13	MFS transporter, putative
19891004	BBA_07992	-1.6082	5.47e-10	1.33e-08	DUF895 domain membrane protein
19885774	BBA_02762	-1.6078	0.0019281	0.0112	Sugar transporter
19889737	BBA_06725	-1.5527	4.62e-09	9.95e-08	ABC transporter
19887841	BBA_04829	-1.5526	2.5e-05	0.000258	Major facilitator superfamily transporter
19884837	BBA_01825	-1.5433	2.94e-08	5.69e-07	Siderochrome-iron transporter MirB
19892731	BBA_09719	-1.5061	3.4e-09	7.42e-08	MFS toxin efflux pump (AflT)
19884969	BBA_01957	-1.5025	2.67e-06	3.48e-05	Major facilitator superfamily transporter
19886303	BBA_03291	-1.4682	0.00018388	0.0015	MFS monocarboxylate transporter
19890800	BBA_07788	-1.4634	1.78e-05	0.000191	OPT family small oligopeptide transporter
19887492	BBA_04480	-1.4451	1.72e-11	5.11e-10	Oligopeptide transporter
19887137	BBA_04125	-1.4333	8.74e-05	0.000785	GABA permease
19893310	BBA_10298	-1.4209	0.003305	0.0177	ABC transporter, transmembrane domain, type 1
19891072	BBA_08060	-1.4011	0.00043432	0.00319	MFS monosaccharide transporter, putative
19888474	BBA_05462	-1.3978	3.88e-07	6.07e-06	Mitotic apparatus protein p62
19884242	BBA_01230	-1.3975	2.68e-11	7.73e-10	ZIP Zinc transporter
19889548	BBA_06536	-1.3916	4.13e-09	8.91e-08	Carboxylic acid transport protein
19891668	BBA_08656	-1.3798	6.22e-06	7.46e-05	ABC transporter
19883648	BBA_00636	-1.3606	9.8e-11	2.63e-09	Major facilitator superfamily transporter
19893063	BBA_10051	-1.329	2.21e-05	0.000232	Facilitated glucose transporter
19886909	BBA_03897	-1.2994	0.009074	0.0406	OPT oligopeptide transporter
19885782	BBA_02770	-1.2886	5.89e-06	7.11e-05	DUF895 domain membrane protein
19884326	BBA_01314	-1.288	3.5e-08	6.7e-07	Peptide transporter MTD1
19884652	BBA_01640	-1.2759	1.15e-09	2.69e-08	Copper transport protein ctr4
19885930	BBA_02918	-1.2716	2.43e-08	4.79e-07	Major facilitator superfamily transporter
19884037	BBA_01025	-1.2341	2.41e-08	4.76e-07	ABC transporter
19888752	BBA_05740	-1.2303	0.01147	0.0488	Major facilitator superfamily transporter
19884027	BBA_01015	-1.2276	5.13e-09	1.1e-07	Major facilitator superfamily transporter
19889753	BBA_06741	-1.2019	3.31e-07	5.27e-06	Uncharacterized protein
19886056	BBA_03044	-1.1761	4.19e-05	0.000408	Hexose transporter
19888845	BBA_05833	-1.1667	0.00034204	0.00259	Major facilitator superfamily transporter
19888304	BBA_05292	-1.1585	1.91e-05	0.000204	Major facilitator superfamily transporter
19887728	BBA_04716	-1.1205	3.16e-07	5.09e-06	ABC transporter transmembrane region
19883106	BBA_00094	-1.1126	2.15e-05	0.000225	Major facilitator superfamily transporter
19883061	BBA_00049	-1.1063	0.0077662	0.0358	Transporter-like protein
19887974	BBA_04962	1.0033	2.2e-06	2.93e-05	NCS1 nucleoside transporter family protein
19889517	BBA_06505	1.0349	0.0031121	0.0168	Efflux pump antibiotic resistance protein
19889287	BBA_06275	1.0527	8.05e-06	9.45e-05	General amino acid permease AGP2
19890446	BBA_07434	1.0668	2.14e-06	2.86e-05	Major facilitator superfamily transporter
19884780	BBA_01768	1.0778	0.0061613	0.0297	Major facilitator superfamily transporter
19884686	BBA_01674	1.088	0.0055568	0.0273	Lactose permease
19892368	BBA_09356	1.0884	7.91e-05	0.000718	Major Facilitator Superfamily protein
19893119	BBA_10107	1.0923	1.3e-07	2.26e-06	Phosphate:H+ symporter
19883905	BBA_00893	1.0988	8.3e-07	1.2e-05	Amino acid/polyamine transporter I
19883409	BBA_00397	1.106	1.6e-07	2.74e-06	Hexose transporter
19887638	BBA_04626	1.1221	0.00027788	0.00217	Major facilitator superfamily transporter
19889763	BBA_06751	1.1409	5.59e-08	1.03e-06	Canalicular multispecific organic anion transporter 1
19889444	BBA_06432	1.1586	0.0001011	0.000891	Permease-like protein
19885048	BBA_02036	1.1818	0.0024803	0.0138	Iron permease FTR1 family protein
19883036	BBA_00024	1.2035	2.42e-08	4.76e-07	Uncharacterized protein
19885607	BBA_02595	1.2402	5.61e-08	1.03e-06	Major facilitator superfamily transporter
19886874	BBA_03862	1.2495	1.34e-08	2.74e-07	Major facilitator superfamily transporter
19892157	BBA_09145	1.2626	0.0017756	0.0105	ABC transporter
19886682	BBA_03670	1.2686	2.27e-09	5.03e-08	MFS transporter, putative
19883620	BBA_00608	1.2741	1.11e-09	2.61e-08	Amino acid permease family protein
19885343	BBA_02331	1.3199	1.07e-09	2.53e-08	Membrane transporter
19887985	BBA_04973	1.3209	3.81e-06	4.8e-05	MFS transporter
19884848	BBA_01836	1.3229	0.0082033	0.0375	Major facilitator superfamily transporter
19889570	BBA_06558	1.3426	0.007977	0.0366	ABC transporter, putative
19886995	BBA_03983	1.3677	1.19e-09	2.78e-08	MFS quinate transporter
19890878	BBA_07866	1.3864	0.00031846	0.00244	Calcium/proton exchanger
19885612	BBA_02600	1.3876	1.18e-06	1.66e-05	MFS multidrug transporter
19892158	BBA_09146	1.4186	1.32e-05	0.000147	Amino acid permease
19886681	BBA_03669	1.4268	3.09e-10	7.81e-09	MFS transporter, putative
19889351	BBA_06339	1.4601	2.7e-11	7.75e-10	Major facilitator superfamily transporter
19890996	BBA_07984	1.4917	0.0014327	0.00871	Uncharacterized protein
19886586	BBA_03574	1.499	3.5e-07	5.52e-06	Canalicular multispecific organic anion transporter 1
19888447	BBA_05435	1.5144	6.52e-13	2.28e-11	Amino acid permease
19890566	BBA_07554	1.5405	1.03e-10	2.76e-09	MFS quinate transporter QutD
19889093	BBA_06081	1.5807	0.0072452	0.0339	Allantoate permease
19885442	BBA_02430	1.5855	0.01147	0.0488	Amino acid permease
19892807	BBA_09795	1.5909	2.99e-12	9.68e-11	Tricarboxylate carrier
19886139	BBA_03127	1.6014	6.87e-05	0.000634	Mechanosensitive ion channel
19888858	BBA_05846	1.8988	1.93e-10	5.03e-09	Fungal specific transcription factor
19886380	BBA_03368	1.9638	5.64e-19	3.37e-17	Amino acid permease
19887420	BBA_04408	2.0282	0.00014174	0.00119	OPT oligopeptide transporter
19883669	BBA_00657	2.0497	1.93e-12	6.4e-11	Purine-cytosine permease FCY21
19891485	BBA_08473	2.2217	3.91e-20	2.63e-18	Siderophore iron transporter mirA
19883794	BBA_00782	2.2553	5.55e-12	1.76e-10	Uncharacterized protein
19885385	BBA_02373	2.259	0.006006	0.0291	Major facilitator superfamily transporter
19883956	BBA_00944	2.3021	0.0043731	0.0224	Nitrite transporter
19888406	BBA_05394	2.3554	3.94e-06	4.94e-05	C4-dicarboxylate transporter/malic acid transporter
19884572	BBA_01560	2.4455	4.31e-13	1.54e-11	Triose-phosphate transporter
19887045	BBA_04033	2.491	3.44e-20	2.33e-18	General substrate transporter
19890397	BBA_07385	2.6785	1.28e-06	1.79e-05	MFS transporter
19884462	BBA_01450	3.0685	7.82e-12	2.43e-10	Alternative sulfate transporter
19890148	BBA_07136	3.2241	1.99e-30	2.54e-28	Major facilitator superfamily transporter
19887340	BBA_04328	3.3627	0.008791	0.0396	Aminotriazole resistance protein
19884134	BBA_01122	4.4026	2.28e-76	2.78e-73	Trk family potassium uptake protein
19887953	BBA_04941	5.1821	1.96e-05	0.000208	RadH flavin-dependent halogenase
GO:0050660
19891701	BBA_08689	-5.1498	5.81e-13	2.04e-11	Putative GMC oxidoreductase
19890624	BBA_07612	-3.8043	7.48e-59	4.56e-56	FAD binding domain-containing protein
19892220	BBA_09208	-3.742	2.11e-06	2.82e-05	Dimethylaniline monooxygenase
19890006	BBA_06994	-3.5345	6.9e-43	1.72e-40	Putative apoptosis-inducing factor (AIF)
19883640	BBA_00628	-3.3239	1.02e-40	2.15e-38	Salicylate hydroxylase
19886591	BBA_03579	-2.6873	1.71e-27	1.83e-25	Putative apoptosis-inducing factor (AIF)
19883071	BBA_00059	-2.6443	3.13e-07	5.04e-06	FAD binding domain containing protein
19888753	BBA_05741	-2.5138	1.42e-18	8.1e-17	4-hydroxyacetophenone monooxygenase
19891447	BBA_08435	-2.4181	2.32e-07	3.83e-06	FAD binding domain-containing protein
19891069	BBA_08057	-2.3632	9.03e-27	9.18e-25	6-hydroxy-D-nicotine oxidase
19890246	BBA_07234	-2.3285	3.37e-26	3.33e-24	Monooxygenase-like protein
19883744	BBA_00732	-2.2729	1.26e-08	2.57e-07	Apoptosis-inducing factor, putative
19892802	BBA_09790	-2.1824	3.21e-06	4.11e-05	Flavin-binding monooxygenase-like family protein
19886554	BBA_03542	-1.9193	2.19e-09	4.87e-08	FAD dependent oxidoreductase
19886555	BBA_03543	-1.8669	0.00053302	0.00377	L-amino acid oxidase LaoA
19888303	BBA_05291	-1.7396	7.1e-13	2.48e-11	Thiol-specific monooxygenase
19889583	BBA_06571	-1.7048	1.76e-05	0.00019	Acyl-CoA dehydrogenase domain-containing protein
19884668	BBA_01656	-1.6961	7.65e-05	0.000697	Amine oxidase
19887077	BBA_04065	-1.5926	0.00010239	0.000901	Monooxygenase-like protein
19884196	BBA_01184	-1.4477	0.00024484	0.00193	FAD binding domain protein
19888738	BBA_05726	-1.2872	2.19e-06	2.92e-05	FAD binding protein
19889208	BBA_06196	-1.2818	1.6e-05	0.000174	Monooxygenase, FAD-binding protein
19893359	BBA_10347	-1.0539	0.0005278	0.00375	FAD binding domain-containing protein
19892783	BBA_09771	-1.0055	5.35e-05	0.000511	FAD dependent oxidoreductase
19886851	BBA_03839	1.0165	1.48e-06	2.02e-05	FAD-dependent oxygenase
19887976	BBA_04964	1.1619	0.0021877	0.0125	Mitochondrial thiazole biosynthetic enzyme
19892693	BBA_09681	1.1659	0.00055613	0.0039	Sarcosine oxidase
19887037	BBA_04025	1.1931	0.00014132	0.00119	Glucose oxidase
19888031	BBA_05019	1.242	0.0066595	0.0317	GMC oxidoreductase
19883358	BBA_00346	1.2809	7.9e-10	1.89e-08	Fructosyl amino acid oxidase
19887074	BBA_04062	1.2884	0.00015412	0.00128	FAD binding domain-containing protein
19888681	BBA_05669	1.3494	0.00014003	0.00118	Acyl-CoA dehydrogenase
19884254	BBA_01242	1.3583	0.00011658	0.00101	Sorbitol dehydrogenase
19886819	BBA_03807	1.3851	0.0010914	0.00695	FAD binding domain-containing protein
19890950	BBA_07938	1.437	0.00078428	0.00522	Flavin-binding monooxygenase-like family protein
19889569	BBA_06557	1.5128	0.00036581	0.00274	FAD binding domain protein
19888397	BBA_05385	1.5593	1.91e-10	4.97e-09	Electron transfer flavoprotein-ubiquinone oxidoreductase
19887102	BBA_04090	1.692	0.0040166	0.0208	Short-chain dehydrogenase
19890187	BBA_07175	1.7248	3.59e-10	8.95e-09	FAD dependent oxidoreductase domain containing protein
19887112	BBA_04100	1.7252	0.00097896	0.00634	GMC oxidoreductase
19889541	BBA_06529	1.747	1.24e-09	2.88e-08	Monooxygenase-like protein
19883974	BBA_00962	1.7589	1.26e-14	5.3e-13	Monooxygenase-like protein
19883721	BBA_00709	1.7627	0.010493	0.0458	FAD binding domain-containing protein
19891484	BBA_08472	1.8268	1.16e-06	1.64e-05	Steroid monooxygenase (CpmA), putative
19884420	BBA_01408	1.8534	2.68e-14	1.09e-12	Thiol-specific monooxygenase
19889545	BBA_06533	1.8942	0.0055463	0.0273	Alcohol oxidase
19885785	BBA_02773	2.4028	1.8e-28	2.03e-26	Glutamate synthase
19886833	BBA_03821	2.5018	5.13e-05	0.000491	N,N-dimethylglycine oxidase
19887630	BBA_04618	3.8797	4.51e-10	1.11e-08	Glucose-methanol-choline (Gmc) oxidoreductase
GO:0055114
19886961	BBA_03949	-8.4709	2.76e-07	4.49e-06	Hydroxyacylglutathione hydrolase
19888283	BBA_05271	-8.0587	3.29e-34	5.31e-32	Fatty acid hydroxylase superfamily protein
19892239	BBA_09227	-6.1837	5.59e-20	3.68e-18	Ferric reductase like transmembrane component
19890625	BBA_07613	-5.3032	1.22e-92	4.45e-89	Cytochrome P450 CYP684A2
19889738	BBA_06726	-5.2328	2.51e-30	3.17e-28	Cytochrome P450 CYP625A1
19889163	BBA_06151	-5.2106	0.00019728	0.0016	Ferric reductase like transmembrane component
19890349	BBA_07337	-5.2087	7.14e-12	2.23e-10	Alcohol dehydrogenase
19891701	BBA_08689	-5.1498	5.81e-13	2.04e-11	Putative GMC oxidoreductase
19888189	BBA_05177	-5.1087	3.9e-07	6.1e-06	Enoyl reductase
Novel00924	Novel00924	-4.3317	2.7e-05	0.000276	Ferric/cupric reductase transmembrane component 2
19892001	BBA_08989	-4.2527	2.04e-05	0.000215	Short-chain dehydrogenase
19885529	BBA_02517	-4.0658	6.43e-36	1.12e-33	BR serine/threonine-protein kinase
19888019	BBA_05007	-4.0257	3.61e-23	3.02e-21	Glycosyltransferase family 4
19888791	BBA_05779	-3.8873	3.93e-08	7.42e-07	Short chain dehydrogenase
19890624	BBA_07612	-3.8043	7.48e-59	4.56e-56	FAD binding domain-containing protein
19892220	BBA_09208	-3.742	2.11e-06	2.82e-05	Dimethylaniline monooxygenase
19888185	BBA_05173	-3.601	4.51e-19	2.74e-17	Cytochrome P450 CYP52G6
19890006	BBA_06994	-3.5345	6.9e-43	1.72e-40	Putative apoptosis-inducing factor (AIF)
19883640	BBA_00628	-3.3239	1.02e-40	2.15e-38	Salicylate hydroxylase
19890347	BBA_07335	-3.1074	1.1e-13	4.27e-12	Cytochrome P450 CYP655C1
19890663	BBA_07651	-3.0154	1.2e-43	3.07e-41	TfdA family Taurine catabolism dioxygenase TauD
19886489	BBA_03477	-2.7083	0.0062284	0.03	Cytochrome P450 CYP682H1
19886591	BBA_03579	-2.6873	1.71e-27	1.83e-25	Putative apoptosis-inducing factor (AIF)
19883071	BBA_00059	-2.6443	3.13e-07	5.04e-06	FAD binding domain containing protein
19888753	BBA_05741	-2.5138	1.42e-18	8.1e-17	4-hydroxyacetophenone monooxygenase
19884030	BBA_01018	-2.4867	0.00060833	0.00421	Riboflavin aldehyde-forming enzyme
19886590	BBA_03578	-2.452	1.17e-13	4.5e-12	Siderophore iron transporter mirB
19891447	BBA_08435	-2.4181	2.32e-07	3.83e-06	FAD binding domain-containing protein
19891069	BBA_08057	-2.3632	9.03e-27	9.18e-25	6-hydroxy-D-nicotine oxidase
19884622	BBA_01610	-2.3535	1.45e-06	1.99e-05	Pyridoxamine 5'-phosphate oxidase, putative
19890246	BBA_07234	-2.3285	3.37e-26	3.33e-24	Monooxygenase-like protein
19885287	BBA_02275	-2.3278	7.47e-14	2.97e-12	Cytochrome P450 CYP5202A1
19883744	BBA_00732	-2.2729	1.26e-08	2.57e-07	Apoptosis-inducing factor, putative
19891143	BBA_08131	-2.2113	3.32e-11	9.44e-10	TfdA family Taurine catabolism dioxygenase TauD
19892802	BBA_09790	-2.1824	3.21e-06	4.11e-05	Flavin-binding monooxygenase-like family protein
19891148	BBA_08136	-2.1266	7.68e-07	1.13e-05	Cytochrome P450 CYP52T1
19884976	BBA_01964	-2.1036	3.8e-22	3e-20	Ferric-chelate reductase
19891530	BBA_08518	-2.0997	8.6e-07	1.24e-05	D-3-phosphoglycerate dehydrogenase
19886554	BBA_03542	-1.9193	2.19e-09	4.87e-08	FAD dependent oxidoreductase
19890297	BBA_07285	-1.9123	1.96e-11	5.79e-10	Multicopper oxidase family protein
19887697	BBA_04685	-1.8716	0.00015321	0.00128	2OG-Fe(II) oxygenase superfamily protein
19886555	BBA_03543	-1.8669	0.00053302	0.00377	L-amino acid oxidase LaoA
19890149	BBA_07137	-1.8465	5.42e-05	0.000517	Extracellular dioxygenase
19892130	BBA_09118	-1.7405	3.5e-16	1.61e-14	Flavonol synthase/flavanone 3-hydroxylase
19888303	BBA_05291	-1.7396	7.1e-13	2.48e-11	Thiol-specific monooxygenase
19889583	BBA_06571	-1.7048	1.76e-05	0.00019	Acyl-CoA dehydrogenase domain-containing protein
19884668	BBA_01656	-1.6961	7.65e-05	0.000697	Amine oxidase
19891147	BBA_08135	-1.6956	7.26e-11	1.98e-09	Alcohol dehydrogenase, putative
19888751	BBA_05739	-1.6597	1.48e-05	0.000162	Dibenzothiophene desulfurization enzyme A
19886412	BBA_03400	-1.6474	5.82e-11	1.61e-09	Cytochrome P450 CYP503B1
19893314	BBA_10302	-1.6301	2.1e-13	7.78e-12	Polyketide synthase
19887101	BBA_04089	-1.5862	0.0046427	0.0235	Zinc-binding dehydrogenase
19885044	BBA_02032	-1.5718	3.64e-07	5.72e-06	Dipeptidyl peptidase III
19889737	BBA_06725	-1.5527	4.62e-09	9.95e-08	ABC transporter
19891952	BBA_08940	-1.5176	7.93e-13	2.74e-11	UDP-glucose 4-epimerase Gal10
19885005	BBA_01993	-1.4956	1.41e-09	3.24e-08	Oxidoreductase family protein
19885781	BBA_02769	-1.4852	1.08e-10	2.88e-09	Taurine catabolism dioxygenase TauD
19889226	BBA_06214	-1.4605	0.00055001	0.00387	Cytochrome P450 CYP5293A1
19888701	BBA_05689	-1.4508	0.0018959	0.0111	Extracellular dioxygenase
19884196	BBA_01184	-1.4477	0.00024484	0.00193	FAD binding domain protein
19892034	BBA_09022	-1.4379	6.04e-05	0.000565	Cytochrome P450 CYP52T1
19887855	BBA_04843	-1.4142	2.05e-11	6.03e-10	Ferric reductase like transmembrane component
19884820	BBA_01808	-1.4141	0.00030657	0.00236	Cytochrome P450 CYP534C2
19891668	BBA_08656	-1.3798	6.22e-06	7.46e-05	ABC transporter
19888973	BBA_05961	-1.3671	1.2e-08	2.48e-07	3-hydroxyacid dehydrogenase/reductase
19892611	BBA_09599	-1.3105	5.06e-05	0.000485	Alcohol dehydrogenase GroES-like domain-containing protein
19888738	BBA_05726	-1.2872	2.19e-06	2.92e-05	FAD binding protein
19889208	BBA_06196	-1.2818	1.6e-05	0.000174	Monooxygenase, FAD-binding protein
19889898	BBA_06886	-1.2806	4.96e-07	7.61e-06	Acyl transferase domain-containing protein
19892684	BBA_09672	-1.2738	0.00032185	0.00246	Cell surface metalloreductase (FreA)
19886922	BBA_03910	-1.2181	1.44e-08	2.92e-07	Oxidoreductase FAD-binding domain-containing protein
19884915	BBA_01903	-1.2172	7.41e-09	1.58e-07	Adenosylhomocysteinase (EC 3.3.1.1)
19883032	BBA_00020	-1.2119	2.69e-07	4.38e-06	Glycerate dehydrogenase
19888009	BBA_04997	-1.2118	1.18e-07	2.07e-06	Uncharacterized protein
19891406	BBA_08394	-1.167	0.0050856	0.0254	UDP-glucose 6-dehydrogenase (EC 1.1.1.22)
19890562	BBA_07550	-1.1658	2.1e-05	0.000222	Phenylalanine ammonia-lyase (EC 4.3.1.24)
Novel00869	Novel00869	-1.1452	9.53e-06	0.000109
19888801	BBA_05789	-1.1296	8.21e-07	1.19e-05	Acyl-CoA dehydrogenase
19891671	BBA_08659	-1.1169	0.0054777	0.027	Nucleoside-diphosphate-sugar epimerase, putative
19884249	BBA_01237	-1.1008	0.00050839	0.00363	Cytochrome P450 CYP620C2
19888733	BBA_05721	-1.0924	3.54e-05	0.000352	Ferric reductase transmembrane component 4
19884821	BBA_01809	-1.0909	2.1e-07	3.5e-06	Formate-tetrahydrofolate ligase
19884719	BBA_01707	-1.0838	0.00014941	0.00125	Methylenetetrahydrofolate reductase (EC 1.5.1.20)
19885042	BBA_02030	-1.058	5.47e-06	6.62e-05	Aldehyde dehydrogenase
19893359	BBA_10347	-1.0539	0.0005278	0.00375	FAD binding domain-containing protein
19888848	BBA_05836	-1.0237	1.09e-05	0.000123	Dihydrofolate reductase-thymidylate synthase
19892783	BBA_09771	-1.0055	5.35e-05	0.000511	FAD dependent oxidoreductase
19885315	BBA_02303	1.0087	2.1e-06	2.81e-05	Coproporphyrinogen III oxidase
19886851	BBA_03839	1.0165	1.48e-06	2.02e-05	FAD-dependent oxygenase
19886587	BBA_03575	1.0179	0.010787	0.0467	Isocitrate dehydrogenase [NADP] (EC 1.1.1.42)
19891437	BBA_08425	1.0338	0.00014785	0.00124	Cytochrome P450 CYP5262A3
19885660	BBA_02648	1.0761	2.1e-07	3.5e-06	Malic enzyme
19887323	BBA_04311	1.1098	8.95e-08	1.6e-06	Aldehyde dehydrogenase
19889166	BBA_06154	1.1133	0.0032376	0.0173	Triacylglycerol lipase
19887839	BBA_04827	1.1156	0.0051155	0.0255	Peptide synthetase
19891209	BBA_08197	1.117	5.24e-06	6.42e-05	2-nitropropane dioxygenase
19884098	BBA_01086	1.1259	5.36e-06	6.53e-05	Thymine dioxygenase
19883495	BBA_00483	1.1282	0.010232	0.0448	Cysteine dioxygenase
19887976	BBA_04964	1.1619	0.0021877	0.0125	Mitochondrial thiazole biosynthetic enzyme
19888565	BBA_05553	1.1645	0.0041483	0.0214	Amine oxidase (EC 1.4.3.-)
19892693	BBA_09681	1.1659	0.00055613	0.0039	Sarcosine oxidase
19890316	BBA_07304	1.1666	3.08e-06	3.95e-05	Malic enzyme
19887037	BBA_04025	1.1931	0.00014132	0.00119	Glucose oxidase
19885605	BBA_02593	1.1933	8.26e-09	1.74e-07	Glutathione peroxidase
19883734	BBA_00722	1.2037	0.00014131	0.00119	Cytochrome P450 CYP645A1
19886197	BBA_03185	1.2076	3.27e-07	5.23e-06	Dihydroflavonol-4-reductase protein
19888031	BBA_05019	1.242	0.0066595	0.0317	GMC oxidoreductase
19888541	BBA_05529	1.2582	1.81e-08	3.62e-07	Extracellular protein
19892528	BBA_09516	1.2683	9.23e-10	2.19e-08	NmrA family transcriptional regulator
19883358	BBA_00346	1.2809	7.9e-10	1.89e-08	Fructosyl amino acid oxidase
19887074	BBA_04062	1.2884	0.00015412	0.00128	FAD binding domain-containing protein
19887677	BBA_04665	1.3466	1.59e-10	4.16e-09	Ketol-acid reductoisomerase
19888681	BBA_05669	1.3494	0.00014003	0.00118	Acyl-CoA dehydrogenase
19887208	BBA_04196	1.3513	0.0013718	0.00844	Cytochrome P450 CYP504A6
19884254	BBA_01242	1.3583	0.00011658	0.00101	Sorbitol dehydrogenase
19886819	BBA_03807	1.3851	0.0010914	0.00695	FAD binding domain-containing protein
19889768	BBA_06756	1.3879	0.0057059	0.0278	NAD-binding Rossmann fold oxidoreductase, putative
19885710	BBA_02698	1.3938	0.00046968	0.0034	Cytochrome P450 CYP5080B3
19891273	BBA_08261	1.4095	0.00021655	0.00174	Inositol oxygenase, putative
19884290	BBA_01278	1.4174	0.0082329	0.0375	Pyridoxamine 5'-phosphate oxidase
19890950	BBA_07938	1.437	0.00078428	0.00522	Flavin-binding monooxygenase-like family protein
19892738	BBA_09726	1.4496	2.1e-06	2.81e-05	2-dehydropantoate 2-reductase, putative
19884201	BBA_01189	1.4959	0.0011436	0.00722	3-hydroxyanthranilate 3,4-dioxygenase (EC 1.13.11.6) (3-hydroxyanthranilate oxygenase) (3-hydroxyanthranilic acid dioxygenase) (Biosynthesis of nicotinic acid protein 1)
19885369	BBA_02357	1.5044	9.54e-09	2e-07	NADP-dependent alcohol dehydrogenase
19889569	BBA_06557	1.5128	0.00036581	0.00274	FAD binding domain protein
19889953	BBA_06941	1.5213	2.75e-08	5.35e-07	Short-chain type dehydrogenase, putative
19888397	BBA_05385	1.5593	1.91e-10	4.97e-09	Electron transfer flavoprotein-ubiquinone oxidoreductase
19885113	BBA_02101	1.5732	8.2e-14	3.23e-12	1-pyrroline-5-carboxylate dehydrogenase
19887650	BBA_04638	1.6155	1.43e-09	3.28e-08	Flavohemoglobin-like protein
19891036	BBA_08024	1.646	2.72e-10	6.94e-09	Heme peroxidase
19888570	BBA_05558	1.6671	1.36e-06	1.89e-05	Short-chain dehydrogenase/reductase SDR
19886458	BBA_03446	1.6729	0.00050924	0.00364	MFS transporter
19887102	BBA_04090	1.692	0.0040166	0.0208	Short-chain dehydrogenase
19890187	BBA_07175	1.7248	3.59e-10	8.95e-09	FAD dependent oxidoreductase domain containing protein
19887112	BBA_04100	1.7252	0.00097896	0.00634	GMC oxidoreductase
19889541	BBA_06529	1.747	1.24e-09	2.88e-08	Monooxygenase-like protein
19883540	BBA_00528	1.7481	4.81e-15	2.1e-13	Short chain dehydrogenase
19883974	BBA_00962	1.7589	1.26e-14	5.3e-13	Monooxygenase-like protein
19883721	BBA_00709	1.7627	0.010493	0.0458	FAD binding domain-containing protein
19891382	BBA_08370	1.8007	7.87e-08	1.42e-06	Short-chain dehydrogenase/oxidoreductase
19886840	BBA_03828	1.8152	8.24e-09	1.74e-07	Cytochrome P450 CYP540B16
19885735	BBA_02723	1.8244	0.011732	0.0497	Uncharacterized protein
19883621	BBA_00609	1.8255	2.64e-07	4.31e-06	Amine oxidase (EC 1.4.3.-)
19891484	BBA_08472	1.8268	1.16e-06	1.64e-05	Steroid monooxygenase (CpmA), putative
19891123	BBA_08111	1.8376	6.18e-17	3.04e-15	Cytochrome P450 CYP537A4
19884420	BBA_01408	1.8534	2.68e-14	1.09e-12	Thiol-specific monooxygenase
19889545	BBA_06533	1.8942	0.0055463	0.0273	Alcohol oxidase
19883357	BBA_00345	1.9067	7.67e-09	1.63e-07	Iron-sulfur cluster-binding protein
19885580	BBA_02568	1.9713	6.46e-06	7.72e-05	Short chain dehydrogenase
19885835	BBA_02823	1.9925	0.001572	0.00942	Cytochrome P450 CYP504E1
19883096	BBA_00084	2.1796	3.55e-10	8.88e-09	Peptidase M64, IgA
19885785	BBA_02773	2.4028	1.8e-28	2.03e-26	Glutamate synthase
19886833	BBA_03821	2.5018	5.13e-05	0.000491	N,N-dimethylglycine oxidase
19889360	BBA_06348	2.6002	3.77e-14	1.53e-12	Fatty acid hydroxylase superfamily protein
19889202	BBA_06190	2.7466	6.64e-26	6.51e-24	Potassium/sodium efflux P-type ATPase
19886839	BBA_03827	2.945	9.44e-24	8.1e-22	Riboflavin synthase-like beta-barrel
19887630	BBA_04618	3.8797	4.51e-10	1.11e-08	Glucose-methanol-choline (Gmc) oxidoreductase
19886090	BBA_03078	3.9296	6.11e-53	2.92e-50	Cytochrome P450 CYP68N1
19888996	BBA_05984	5.542	1.29e-73	1.28e-70	pH regulatory protein
19887660	BBA_04648	#NAME?	2.84e-05	0.00029	Cytochrome P450 CYP5280A1P
19884852	BBA_01840	#NAME?	9.2e-12	2.82e-10	Fatty acid hydroxylase superfamily protein
19885133	BBA_02121	#NAME?	0.0010268	0.00658	Uncharacterized protein
19884853	BBA_01841	#NAME?	1.28e-09	2.95e-08	Polyketide synthase
19889278	BBA_06266	#NAME?	1.77e-36	3.18e-34	Cytochrome P450 CYP570H1
GO:0016491
19886961	BBA_03949	-8.4709	2.76e-07	4.49e-06	Hydroxyacylglutathione hydrolase
19888283	BBA_05271	-8.0587	3.29e-34	5.31e-32	Fatty acid hydroxylase superfamily protein
19892239	BBA_09227	-6.1837	5.59e-20	3.68e-18	Ferric reductase like transmembrane component
19890625	BBA_07613	-5.3032	1.22e-92	4.45e-89	Cytochrome P450 CYP684A2
19889738	BBA_06726	-5.2328	2.51e-30	3.17e-28	Cytochrome P450 CYP625A1
19889163	BBA_06151	-5.2106	0.00019728	0.0016	Ferric reductase like transmembrane component
19891701	BBA_08689	-5.1498	5.81e-13	2.04e-11	Putative GMC oxidoreductase
Novel00924	Novel00924	-4.3317	2.7e-05	0.000276	Ferric/cupric reductase transmembrane component 2
19892001	BBA_08989	-4.2527	2.04e-05	0.000215	Short-chain dehydrogenase
19885529	BBA_02517	-4.0658	6.43e-36	1.12e-33	BR serine/threonine-protein kinase
19888791	BBA_05779	-3.8873	3.93e-08	7.42e-07	Short chain dehydrogenase
19890624	BBA_07612	-3.8043	7.48e-59	4.56e-56	FAD binding domain-containing protein
19892220	BBA_09208	-3.742	2.11e-06	2.82e-05	Dimethylaniline monooxygenase
19888185	BBA_05173	-3.601	4.51e-19	2.74e-17	Cytochrome P450 CYP52G6
19890006	BBA_06994	-3.5345	6.9e-43	1.72e-40	Putative apoptosis-inducing factor (AIF)
19883640	BBA_00628	-3.3239	1.02e-40	2.15e-38	Salicylate hydroxylase
19883103	BBA_00091	-3.2637	1.05e-16	5.07e-15	15-hydroxyprostaglandin dehydrogenase (NAD(+))
19890347	BBA_07335	-3.1074	1.1e-13	4.27e-12	Cytochrome P450 CYP655C1
19890663	BBA_07651	-3.0154	1.2e-43	3.07e-41	TfdA family Taurine catabolism dioxygenase TauD
19886489	BBA_03477	-2.7083	0.0062284	0.03	Cytochrome P450 CYP682H1
19886591	BBA_03579	-2.6873	1.71e-27	1.83e-25	Putative apoptosis-inducing factor (AIF)
19883071	BBA_00059	-2.6443	3.13e-07	5.04e-06	FAD binding domain containing protein
19888753	BBA_05741	-2.5138	1.42e-18	8.1e-17	4-hydroxyacetophenone monooxygenase
19884030	BBA_01018	-2.4867	0.00060833	0.00421	Riboflavin aldehyde-forming enzyme
19886590	BBA_03578	-2.452	1.17e-13	4.5e-12	Siderophore iron transporter mirB
19891447	BBA_08435	-2.4181	2.32e-07	3.83e-06	FAD binding domain-containing protein
19891069	BBA_08057	-2.3632	9.03e-27	9.18e-25	6-hydroxy-D-nicotine oxidase
19884622	BBA_01610	-2.3535	1.45e-06	1.99e-05	Pyridoxamine 5'-phosphate oxidase, putative
19890246	BBA_07234	-2.3285	3.37e-26	3.33e-24	Monooxygenase-like protein
19885287	BBA_02275	-2.3278	7.47e-14	2.97e-12	Cytochrome P450 CYP5202A1
19883744	BBA_00732	-2.2729	1.26e-08	2.57e-07	Apoptosis-inducing factor, putative
19891143	BBA_08131	-2.2113	3.32e-11	9.44e-10	TfdA family Taurine catabolism dioxygenase TauD
19892802	BBA_09790	-2.1824	3.21e-06	4.11e-05	Flavin-binding monooxygenase-like family protein
19891148	BBA_08136	-2.1266	7.68e-07	1.13e-05	Cytochrome P450 CYP52T1
19884976	BBA_01964	-2.1036	3.8e-22	3e-20	Ferric-chelate reductase
19891530	BBA_08518	-2.0997	8.6e-07	1.24e-05	D-3-phosphoglycerate dehydrogenase
19885707	BBA_02695	-1.99	2.44e-14	1e-12	Short chain dehydrogenase
19891777	BBA_08765	-1.9435	0.010197	0.0448	Tyrosinase-like protein
19886554	BBA_03542	-1.9193	2.19e-09	4.87e-08	FAD dependent oxidoreductase
19890297	BBA_07285	-1.9123	1.96e-11	5.79e-10	Multicopper oxidase family protein
19887697	BBA_04685	-1.8716	0.00015321	0.00128	2OG-Fe(II) oxygenase superfamily protein
19886555	BBA_03543	-1.8669	0.00053302	0.00377	L-amino acid oxidase LaoA
19892130	BBA_09118	-1.7405	3.5e-16	1.61e-14	Flavonol synthase/flavanone 3-hydroxylase
19888303	BBA_05291	-1.7396	7.1e-13	2.48e-11	Thiol-specific monooxygenase
19889583	BBA_06571	-1.7048	1.76e-05	0.00019	Acyl-CoA dehydrogenase domain-containing protein
19884668	BBA_01656	-1.6961	7.65e-05	0.000697	Amine oxidase
19888751	BBA_05739	-1.6597	1.48e-05	0.000162	Dibenzothiophene desulfurization enzyme A
19886412	BBA_03400	-1.6474	5.82e-11	1.61e-09	Cytochrome P450 CYP503B1
19893314	BBA_10302	-1.6301	2.1e-13	7.78e-12	Polyketide synthase
19890531	BBA_07519	-1.6027	4.11e-08	7.69e-07	Glucose sorbosone dehydrogenase
19885044	BBA_02032	-1.5718	3.64e-07	5.72e-06	Dipeptidyl peptidase III
19891952	BBA_08940	-1.5176	7.93e-13	2.74e-11	UDP-glucose 4-epimerase Gal10
19885005	BBA_01993	-1.4956	1.41e-09	3.24e-08	Oxidoreductase family protein
19885781	BBA_02769	-1.4852	1.08e-10	2.88e-09	Taurine catabolism dioxygenase TauD
19889226	BBA_06214	-1.4605	0.00055001	0.00387	Cytochrome P450 CYP5293A1
19884196	BBA_01184	-1.4477	0.00024484	0.00193	FAD binding domain protein
19892034	BBA_09022	-1.4379	6.04e-05	0.000565	Cytochrome P450 CYP52T1
19887855	BBA_04843	-1.4142	2.05e-11	6.03e-10	Ferric reductase like transmembrane component
19884820	BBA_01808	-1.4141	0.00030657	0.00236	Cytochrome P450 CYP534C2
19891668	BBA_08656	-1.3798	6.22e-06	7.46e-05	ABC transporter
19888973	BBA_05961	-1.3671	1.2e-08	2.48e-07	3-hydroxyacid dehydrogenase/reductase
19888738	BBA_05726	-1.2872	2.19e-06	2.92e-05	FAD binding protein
19889208	BBA_06196	-1.2818	1.6e-05	0.000174	Monooxygenase, FAD-binding protein
19889898	BBA_06886	-1.2806	4.96e-07	7.61e-06	Acyl transferase domain-containing protein
19892684	BBA_09672	-1.2738	0.00032185	0.00246	Cell surface metalloreductase (FreA)
19886922	BBA_03910	-1.2181	1.44e-08	2.92e-07	Oxidoreductase FAD-binding domain-containing protein
19884915	BBA_01903	-1.2172	7.41e-09	1.58e-07	Adenosylhomocysteinase (EC 3.3.1.1)
19887306	BBA_04294	-1.2141	3.79e-08	7.17e-07	Short chain dehydrogenase
19883032	BBA_00020	-1.2119	2.69e-07	4.38e-06	Glycerate dehydrogenase
19888009	BBA_04997	-1.2118	1.18e-07	2.07e-06	Uncharacterized protein
19888331	BBA_05319	-1.1795	4.51e-08	8.34e-07	Thioredoxin-like protein
19891406	BBA_08394	-1.167	0.0050856	0.0254	UDP-glucose 6-dehydrogenase (EC 1.1.1.22)
19890562	BBA_07550	-1.1658	2.1e-05	0.000222	Phenylalanine ammonia-lyase (EC 4.3.1.24)
Novel00869	Novel00869	-1.1452	9.53e-06	0.000109
19888801	BBA_05789	-1.1296	8.21e-07	1.19e-05	Acyl-CoA dehydrogenase
19891671	BBA_08659	-1.1169	0.0054777	0.027	Nucleoside-diphosphate-sugar epimerase, putative
19884249	BBA_01237	-1.1008	0.00050839	0.00363	Cytochrome P450 CYP620C2
19889899	BBA_06887	-1.0971	0.00036049	0.00271	Fatty acid synthase subunit alpha
19888733	BBA_05721	-1.0924	3.54e-05	0.000352	Ferric reductase transmembrane component 4
19884821	BBA_01809	-1.0909	2.1e-07	3.5e-06	Formate-tetrahydrofolate ligase
19884719	BBA_01707	-1.0838	0.00014941	0.00125	Methylenetetrahydrofolate reductase (EC 1.5.1.20)
19885042	BBA_02030	-1.058	5.47e-06	6.62e-05	Aldehyde dehydrogenase
19893359	BBA_10347	-1.0539	0.0005278	0.00375	FAD binding domain-containing protein
19885565	BBA_02553	-1.0325	1.85e-05	0.000198	Short-chain dehydrogenase/reductase
19892783	BBA_09771	-1.0055	5.35e-05	0.000511	FAD dependent oxidoreductase
19888896	BBA_05884	1.0055	2.91e-06	3.76e-05	Magnesium-translocating P-type ATPase family protein
19885315	BBA_02303	1.0087	2.1e-06	2.81e-05	Coproporphyrinogen III oxidase
19886851	BBA_03839	1.0165	1.48e-06	2.02e-05	FAD-dependent oxygenase
19886587	BBA_03575	1.0179	0.010787	0.0467	Isocitrate dehydrogenase [NADP] (EC 1.1.1.42)
19891437	BBA_08425	1.0338	0.00014785	0.00124	Cytochrome P450 CYP5262A3
19886164	BBA_03152	1.0548	4.82e-05	0.000465	NADPH-dependent FMN reductase family protein
19885660	BBA_02648	1.0761	2.1e-07	3.5e-06	Malic enzyme
19887323	BBA_04311	1.1098	8.95e-08	1.6e-06	Aldehyde dehydrogenase
19889166	BBA_06154	1.1133	0.0032376	0.0173	Triacylglycerol lipase
19887839	BBA_04827	1.1156	0.0051155	0.0255	Peptide synthetase
19891209	BBA_08197	1.117	5.24e-06	6.42e-05	2-nitropropane dioxygenase
19884098	BBA_01086	1.1259	5.36e-06	6.53e-05	Thymine dioxygenase
19883495	BBA_00483	1.1282	0.010232	0.0448	Cysteine dioxygenase
19887976	BBA_04964	1.1619	0.0021877	0.0125	Mitochondrial thiazole biosynthetic enzyme
19888565	BBA_05553	1.1645	0.0041483	0.0214	Amine oxidase (EC 1.4.3.-)
19892693	BBA_09681	1.1659	0.00055613	0.0039	Sarcosine oxidase
19890316	BBA_07304	1.1666	3.08e-06	3.95e-05	Malic enzyme
19887037	BBA_04025	1.1931	0.00014132	0.00119	Glucose oxidase
19885605	BBA_02593	1.1933	8.26e-09	1.74e-07	Glutathione peroxidase
19883734	BBA_00722	1.2037	0.00014131	0.00119	Cytochrome P450 CYP645A1
19886197	BBA_03185	1.2076	3.27e-07	5.23e-06	Dihydroflavonol-4-reductase protein
19888031	BBA_05019	1.242	0.0066595	0.0317	GMC oxidoreductase
19888541	BBA_05529	1.2582	1.81e-08	3.62e-07	Extracellular protein
19892528	BBA_09516	1.2683	9.23e-10	2.19e-08	NmrA family transcriptional regulator
19883358	BBA_00346	1.2809	7.9e-10	1.89e-08	Fructosyl amino acid oxidase
19887074	BBA_04062	1.2884	0.00015412	0.00128	FAD binding domain-containing protein
19884566	BBA_01554	1.2891	5.68e-05	0.000538	Oxidoreductase-like protein
19887073	BBA_04061	1.2968	0.0016885	0.01	Tyrosinase 2
19886994	BBA_03982	1.2988	0.0046366	0.0235	Short chain dehydrogenase/reductase
19892745	BBA_09733	1.3027	0.0089428	0.0401	Dehydrogenase/reductase SDR family member 8
19887677	BBA_04665	1.3466	1.59e-10	4.16e-09	Ketol-acid reductoisomerase
19888681	BBA_05669	1.3494	0.00014003	0.00118	Acyl-CoA dehydrogenase
19887208	BBA_04196	1.3513	0.0013718	0.00844	Cytochrome P450 CYP504A6
19884254	BBA_01242	1.3583	0.00011658	0.00101	Sorbitol dehydrogenase
19886819	BBA_03807	1.3851	0.0010914	0.00695	FAD binding domain-containing protein
19889768	BBA_06756	1.3879	0.0057059	0.0278	NAD-binding Rossmann fold oxidoreductase, putative
19885710	BBA_02698	1.3938	0.00046968	0.0034	Cytochrome P450 CYP5080B3
19891273	BBA_08261	1.4095	0.00021655	0.00174	Inositol oxygenase, putative
19884290	BBA_01278	1.4174	0.0082329	0.0375	Pyridoxamine 5'-phosphate oxidase
19890950	BBA_07938	1.437	0.00078428	0.00522	Flavin-binding monooxygenase-like family protein
19892738	BBA_09726	1.4496	2.1e-06	2.81e-05	2-dehydropantoate 2-reductase, putative
19884201	BBA_01189	1.4959	0.0011436	0.00722	3-hydroxyanthranilate 3,4-dioxygenase (EC 1.13.11.6) (3-hydroxyanthranilate oxygenase) (3-hydroxyanthranilic acid dioxygenase) (Biosynthesis of nicotinic acid protein 1)
19889569	BBA_06557	1.5128	0.00036581	0.00274	FAD binding domain protein
19889953	BBA_06941	1.5213	2.75e-08	5.35e-07	Short-chain type dehydrogenase, putative
19888397	BBA_05385	1.5593	1.91e-10	4.97e-09	Electron transfer flavoprotein-ubiquinone oxidoreductase
19885113	BBA_02101	1.5732	8.2e-14	3.23e-12	1-pyrroline-5-carboxylate dehydrogenase
19887650	BBA_04638	1.6155	1.43e-09	3.28e-08	Flavohemoglobin-like protein
19891036	BBA_08024	1.646	2.72e-10	6.94e-09	Heme peroxidase
19888570	BBA_05558	1.6671	1.36e-06	1.89e-05	Short-chain dehydrogenase/reductase SDR
19886458	BBA_03446	1.6729	0.00050924	0.00364	MFS transporter
19892563	BBA_09551	1.6793	1.12e-12	3.78e-11	C6 transcription factor, putative
19887102	BBA_04090	1.692	0.0040166	0.0208	Short-chain dehydrogenase
19890187	BBA_07175	1.7248	3.59e-10	8.95e-09	FAD dependent oxidoreductase domain containing protein
19887112	BBA_04100	1.7252	0.00097896	0.00634	GMC oxidoreductase
19889541	BBA_06529	1.747	1.24e-09	2.88e-08	Monooxygenase-like protein
19883540	BBA_00528	1.7481	4.81e-15	2.1e-13	Short chain dehydrogenase
19883974	BBA_00962	1.7589	1.26e-14	5.3e-13	Monooxygenase-like protein
19883721	BBA_00709	1.7627	0.010493	0.0458	FAD binding domain-containing protein
Novel00782	Novel00782	1.7702	3.94e-08	7.42e-07
19893059	BBA_10047	1.7754	3.62e-16	1.66e-14	Fungal specific transcription factor
19891382	BBA_08370	1.8007	7.87e-08	1.42e-06	Short-chain dehydrogenase/oxidoreductase
19886840	BBA_03828	1.8152	8.24e-09	1.74e-07	Cytochrome P450 CYP540B16
19885735	BBA_02723	1.8244	0.011732	0.0497	Uncharacterized protein
19883621	BBA_00609	1.8255	2.64e-07	4.31e-06	Amine oxidase (EC 1.4.3.-)
19891484	BBA_08472	1.8268	1.16e-06	1.64e-05	Steroid monooxygenase (CpmA), putative
19891123	BBA_08111	1.8376	6.18e-17	3.04e-15	Cytochrome P450 CYP537A4
19884420	BBA_01408	1.8534	2.68e-14	1.09e-12	Thiol-specific monooxygenase
19889545	BBA_06533	1.8942	0.0055463	0.0273	Alcohol oxidase
19883357	BBA_00345	1.9067	7.67e-09	1.63e-07	Iron-sulfur cluster-binding protein
19885580	BBA_02568	1.9713	6.46e-06	7.72e-05	Short chain dehydrogenase
19885835	BBA_02823	1.9925	0.001572	0.00942	Cytochrome P450 CYP504E1
19883096	BBA_00084	2.1796	3.55e-10	8.88e-09	Peptidase M64, IgA
19887639	BBA_04627	2.2739	0.0031286	0.0169	ACC deaminase
19885785	BBA_02773	2.4028	1.8e-28	2.03e-26	Glutamate synthase
19886833	BBA_03821	2.5018	5.13e-05	0.000491	N,N-dimethylglycine oxidase
19890004	BBA_06992	2.5789	2.25e-05	0.000235	Short chain dehydrogenase
19889360	BBA_06348	2.6002	3.77e-14	1.53e-12	Fatty acid hydroxylase superfamily protein
19889202	BBA_06190	2.7466	6.64e-26	6.51e-24	Potassium/sodium efflux P-type ATPase
19886839	BBA_03827	2.945	9.44e-24	8.1e-22	Riboflavin synthase-like beta-barrel
19887630	BBA_04618	3.8797	4.51e-10	1.11e-08	Glucose-methanol-choline (Gmc) oxidoreductase
19886090	BBA_03078	3.9296	6.11e-53	2.92e-50	Cytochrome P450 CYP68N1
19888996	BBA_05984	5.542	1.29e-73	1.28e-70	pH regulatory protein
19887660	BBA_04648	#NAME?	2.84e-05	0.00029	Cytochrome P450 CYP5280A1P
19884852	BBA_01840	#NAME?	9.2e-12	2.82e-10	Fatty acid hydroxylase superfamily protein
19889278	BBA_06266	#NAME?	1.77e-36	3.18e-34	Cytochrome P450 CYP570H1
19884853	BBA_01841	#NAME?	1.28e-09	2.95e-08	Polyketide synthase
