# Supplementary material for: BrlA and AbaA Govern Virulence-Required Dimorphic Switch, Conidiation, and Pathogenicity in a Fungal Insect Pathogen
Source: mSystems. 2019 Jul 9;4(4):e00140-19. doi: 10.1128/mSystems.00140-19 (PMC6616149; doi:10.1128/mSystems.00140-19)
Supplement: TABLE S5 [file mSystems.00140-19-st005.xlsx]

## Sheet: Table S5
GO term
and gene ID	tag loci	log2 R	p value	corrected p	annotation
GO:0055114
19887837	BBA_04825	-11.417	2.81e-169	2.58e-166	Oxidoreductase, 2OG-Fe(II) oxygenase family
19888283	BBA_05271	-7.7625	1.05e-34	3.41e-33	Fatty acid hydroxylase superfamily protein
19887839	BBA_04827	-7.3978	1.64e-47	8.56e-46	Peptide synthetase
19884853	BBA_01841	-7.0278	2.8e-10	2.42e-09	Polyketide synthase
19892127	BBA_09115	-6.1968	2.75e-65	2.31e-63	Cupin family protein
19893314	BBA_10302	-5.6049	1.74e-111	5.19e-109	Polyketide synthase
19891701	BBA_08689	-5.4684	9.39e-14	1.08e-12	Putative GMC oxidoreductase
Novel00488	Novel00488	-5.3785	8.7e-62	6.65e-60
19885787	BBA_02775	-5.1494	9.01e-125	3.54e-122	Amine oxidase
19892783	BBA_09771	-5.0879	7.79e-86	1.16e-83	FAD dependent oxidoreductase
19887643	BBA_04631	-5.0824	2.47e-72	2.57e-70	Cytochrome P450 CYP6004A2
Novel00910	Novel00910	-4.9733	0.0080756	0.020282	Uncharacterized protein
19888615	BBA_05603	-4.8532	4.26e-35	1.4e-33	Catalase-like domain, heme-dependent
19885580	BBA_02568	-4.7617	1.34e-27	3.31e-26	Short chain dehydrogenase
19887382	BBA_04370	-4.7487	5.7e-68	5.19e-66	Cytochrome P450 CYP584G1
19886483	BBA_03471	-4.5002	4.5e-09	3.38e-08	FAD dependent oxidoreductase domain containing protein
19888701	BBA_05689	-4.4261	1.84e-10	1.62e-09	Extracellular dioxygenase
19889579	BBA_06567	-4.3716	4.66e-11	4.33e-10	Catalase-like domain, heme-dependent
19891447	BBA_08435	-4.358	6.35e-25	1.4e-23	FAD binding domain-containing protein
19886809	BBA_03797	-4.2551	0.005432	0.014381	Oxidoreductase CipA
19889485	BBA_06473	-4.2074	4.91e-97	9.83e-95	Cytochrome P450 CYP684A2
19891530	BBA_08518	-4.1715	4.77e-16	6.51e-15	D-3-phosphoglycerate dehydrogenase
19886651	BBA_03639	-4.0587	3.06e-92	5.43e-90	Cytochrome P450 CYP625A1
19889163	BBA_06151	-4.0495	0.00088125	0.0028315	Ferric reductase like transmembrane component
19883096	BBA_00084	-4.0416	1.57e-06	8.28e-06	Peptidase M64, IgA
19892732	BBA_09720	-4.0247	1.51e-75	1.72e-73	Cytochrome P450 CYP5293A2
19886003	BBA_02991	-3.9916	1.01e-39	4.1e-38	Short-chain dehydrogenase
19890790	BBA_07778	-3.7672	1.67e-12	1.76e-11	Oxidoreductase, 2OG-Fe(II) oxygenase family protein
19884976	BBA_01964	-3.7468	2.61e-77	3.06e-75	Ferric-chelate reductase
19885529	BBA_02517	-3.7049	1.71e-39	6.8e-38	BR serine/threonine-protein kinase
19889484	BBA_06472	-3.5023	4.16e-70	3.99e-68	Cytochrome P450 CYP5099A1
19892046	BBA_09034	-3.4867	1.28e-30	3.57e-29	FAD binding domain-containing protein
19884196	BBA_01184	-3.248	1.61e-13	1.81e-12	FAD binding domain protein
19888167	BBA_05155	-3.2111	2.39e-45	1.17e-43	Extracellular aldonolactonase
19889122	BBA_06110	-3.0701	1.24e-14	1.5e-13	PalI protein
19886051	BBA_03039	-3.0679	1.35e-08	9.62e-08	Flavin containing amine oxidoreductase
19888567	BBA_05555	-2.9607	4.23e-23	8.65e-22	Epoxide hydrolase
19883640	BBA_00628	-2.9571	1.05e-19	1.78e-18	Salicylate hydroxylase
19888973	BBA_05961	-2.8894	1.09e-35	3.67e-34	3-hydroxyacid dehydrogenase/reductase
19890492	BBA_07480	-2.6077	1.16e-17	1.76e-16	Amine oxidase (EC 1.4.3.-)
19883071	BBA_00059	-2.524	3.9e-08	2.6e-07	FAD binding domain containing protein
19884996	BBA_01984	-2.5112	2.9e-34	9.25e-33	Superoxide dismutase
19892220	BBA_09208	-2.48	0.00021811	0.00079925	Dimethylaniline monooxygenase
19883902	BBA_00890	-2.4494	4.6e-07	2.64e-06	Cytochrome P450 CYP5060A1
19883787	BBA_00775	-2.3872	3.41e-38	1.28e-36	Glutamate dehydrogenase
19885046	BBA_02034	-2.3693	2.18e-05	9.82e-05	FAD binding domain protein
19893075	BBA_10063	-2.3664	4.68e-31	1.33e-29	Flavin containing polyamine oxidase, putative
19889067	BBA_06055	-2.2855	4.82e-23	9.81e-22	Dihydroflavonal-4-reductase protein
19888846	BBA_05834	-2.2606	4.76e-18	7.36e-17	Cytochrome P450 CYP528A4
19883317	BBA_00305	-2.1666	3.43e-28	8.65e-27	Cytochrome P450 CYP628A2
19886922	BBA_03910	-2.1422	2.83e-28	7.2e-27	Oxidoreductase FAD-binding domain-containing protein
19890890	BBA_07878	-2.1361	0.00016515	0.00062112	Multicopper oxidase
Novel00469	Novel00469	-2.1127	1.5e-22	2.96e-21
Novel00924	Novel00924	-2.0746	0.005423	0.014364	Ferric/cupric reductase transmembrane component 2
19886554	BBA_03542	-2.073	1.69e-12	1.78e-11	FAD dependent oxidoreductase
19892047	BBA_09035	-2.0566	9.55e-28	2.37e-26	FAD binding domain-containing protein
19891546	BBA_08534	-2.053	0.001972	0.0057825	Pyranose 2-oxidase
19885644	BBA_02632	-1.9219	6.73e-07	3.76e-06	Cytochrome P450 CYP617A2
19892585	BBA_09573	-1.8845	4.53e-25	1.01e-23	Cytochrome P450 CYP542B3
19888955	BBA_05943	-1.7831	9.11e-18	1.39e-16	Dihydrofolate reductase
19893229	BBA_10217	-1.7694	4.31e-14	5.02e-13	Uncharacterized protein
19886590	BBA_03578	-1.7584	8.67e-11	7.84e-10	Siderophore iron transporter mirB
19883032	BBA_00020	-1.7521	2.99e-16	4.14e-15	Glycerate dehydrogenase
19884689	BBA_01677	-1.7485	2.87e-17	4.25e-16	D-isomer specific 2-hydroxyacid dehydrogenase
19884022	BBA_01010	-1.7071	1.2e-20	2.14e-19	Lovastatin nonaketide synthase
19891069	BBA_08057	-1.6765	2.46e-19	4.08e-18	6-hydroxy-D-nicotine oxidase
19887101	BBA_04089	-1.6721	0.00075873	0.0024725	Zinc-binding dehydrogenase
19889757	BBA_06745	-1.6131	2.65e-19	4.36e-18	Putative peroxisomal membrane protein
19887855	BBA_04843	-1.602	3.6e-18	5.61e-17	Ferric reductase like transmembrane component
19884947	BBA_01935	-1.5907	3.54e-16	4.9e-15	Cupredoxin-like protein
19886946	BBA_03934	-1.539	1.38e-11	1.34e-10	Cytochrome P450 CYP617A1
19883893	BBA_00881	-1.4984	4.93e-16	6.7e-15	Cytochrome P450 CYP541A2
19884098	BBA_01086	-1.486	3.56e-13	3.92e-12	Thymine dioxygenase
19887815	BBA_04803	-1.4839	1.46e-13	1.64e-12	F-box domain-containing protein
19892526	BBA_09514	-1.4448	3.15e-15	4.01e-14	Xanthine dehydrogenase
19887614	BBA_04602	-1.412	1.96e-07	1.2e-06	NAD dependent epimerase/dehydratase
19885447	BBA_02435	-1.4046	1.08e-09	8.71e-09	Peptidase C14
19885153	BBA_02141	-1.4012	5.4e-15	6.77e-14	Mannitol-1-phosphate dehydrogenase
19892130	BBA_09118	-1.4008	1.2e-14	1.46e-13	Flavonol synthase/flavanone 3-hydroxylase
19888287	BBA_05275	-1.3524	8.56e-09	6.23e-08	Ribosomal protein L19
19883411	BBA_00399	-1.2979	5.39e-13	5.88e-12	Guanine nucleotide exchange factor synembryn
19885044	BBA_02032	-1.2768	1.38e-06	7.35e-06	Dipeptidyl peptidase III
Novel00395	Novel00395	-1.2557	1.05e-06	5.73e-06
19885502	BBA_02490	-1.2431	0.00015329	0.00058067	FAD dependent oxidoreductase
19890218	BBA_07206	-1.2422	1.33e-06	7.1e-06	Uncharacterized protein
19889856	BBA_06844	-1.218	7.49e-06	3.6e-05	Nitrate reductase
19887191	BBA_04179	-1.2114	1.66e-10	1.46e-09	Cytochrome P450 CYP584E7
19889360	BBA_06348	-1.2021	7.07e-10	5.8e-09	Fatty acid hydroxylase superfamily protein
19886053	BBA_03041	-1.195	3.28e-11	3.08e-10	Isocitrate dehydrogenase [NAD] subunit, mitochondrial (EC 1.1.1.41)
19893291	BBA_10279	-1.1878	2.73e-09	2.11e-08	Reverse transcriptase
19892968	BBA_09956	-1.1694	2.98e-07	1.76e-06	Metalloreductase transmembrane component
19886837	BBA_03825	-1.1673	8.81e-11	7.96e-10	Cytochrome P450 CYP6001C8
19884456	BBA_01444	-1.1597	0.00010978	0.00042821	Dihydrouridine synthase
19888600	BBA_05588	-1.1446	1.31e-07	8.15e-07	MAP kinase kinase skh1/pek1
19883957	BBA_00945	-1.1433	8e-09	5.85e-08	Tetrahydrofolate dehydrogenase/cyclohydrolase
19887466	BBA_04454	-1.1174	0.00037799	0.0013172	Cys/Met metabolism PLP-dependent enzyme
19885885	BBA_02873	-1.111	3.71e-10	3.15e-09	Sarcosine oxidase
19888009	BBA_04997	-1.0756	4.67e-08	3.08e-07	Uncharacterized protein
19883716	BBA_00704	-1.0344	0.0012351	0.0038386	Ferric-chelate reductase
19891123	BBA_08111	-1.0223	6.63e-07	3.71e-06	Cytochrome P450 CYP537A4
19888850	BBA_05838	-1.0076	8.05e-08	5.16e-07	Glycosyl hydrolase family 2
19885347	BBA_02335	-1.0025	7.73e-08	4.97e-07	Cytochrome P450 CYP584E2
19887414	BBA_04402	1.0052	7.39e-05	0.00029859	NADPH--cytochrome P450 reductase (EC 1.6.2.4)
19892673	BBA_09661	1.011	4.33e-08	2.88e-07	Homogentisate 1,2-dioxygenase
19891143	BBA_08131	1.0127	1.19e-08	8.54e-08	TfdA family Taurine catabolism dioxygenase TauD
19888460	BBA_05448	1.0133	3e-07	1.77e-06	D-isomer specific 2-hydroxyacid dehydrogenase
19889551	BBA_06539	1.0167	1.06e-06	5.75e-06	TfdA family Taurine catabolism dioxygenase TauD
19888025	BBA_05013	1.0209	6.58e-08	4.27e-07	Fungal specific transcription factor
19888833	BBA_05821	1.0232	1.8e-05	8.2e-05	Oxidoreductase family protein
19888151	BBA_05139	1.0246	8.89e-09	6.46e-08	2-nitropropane dioxygenase
19886059	BBA_03047	1.0282	0.010638	0.025838	Pyridoxine biosynthesis protein
19888581	BBA_05569	1.0338	1.1e-05	5.17e-05	Protein sco1
19889685	BBA_06673	1.0356	8.54e-05	0.00034133	Flavin-binding monooxygenase, putative
19885939	BBA_02927	1.0397	3.73e-07	2.17e-06	Alcohol dehydrogenase zinc-binding domain-containing protein
19883325	BBA_00313	1.0456	8.11e-09	5.92e-08	Mitochondrial-processing peptidase subunit beta
19892647	BBA_09635	1.0541	3.82e-05	0.00016433	Acyl-CoA dehydrogenase domain-containing protein
19891668	BBA_08656	1.0613	0.00034518	0.0012132	ABC transporter
19884602	BBA_01590	1.0622	1.31e-06	6.99e-06	Shikimate dehydrogenase substrate binding domain-containing protein
19885710	BBA_02698	1.0629	1.51e-06	8e-06	Cytochrome P450 CYP5080B3
19884253	BBA_01241	1.0691	1.34e-05	6.21e-05	2-deoxy-D-gluconate 3-dehydrogenase
19883581	BBA_00569	1.0776	2.64e-08	1.8e-07	Uncharacterized protein
19885781	BBA_02769	1.0799	8.49e-09	6.19e-08	Taurine catabolism dioxygenase TauD
19887957	BBA_04945	1.0878	8.34e-09	6.09e-08	Phytoene dehydrogenase
19885348	BBA_02336	1.09	9.72e-05	0.0003831	Fumarate hydratase
19889317	BBA_06305	1.0928	1.88e-08	1.31e-07	Cytochrome P450 CYP570A1
19892486	BBA_09474	1.0935	6.07e-05	0.00025019	Cytochrome P450 CYP53A11
19884518	BBA_01506	1.1039	2.54e-09	1.98e-08	FAD dependent oxidoreductase
19888383	BBA_05371	1.1059	2.98e-09	2.29e-08	2-nitropropane dioxygenase
19885610	BBA_02598	1.108	0.00090075	0.0028866	Heme oxygenase
19883257	BBA_00245	1.1265	3.58e-10	3.04e-09	Oxidoreductase NAD-binding domain-containing protein
19886014	BBA_03002	1.1268	0.002058	0.0060044	Cytochrome P450 CYP561D2P
19889898	BBA_06886	1.1339	0.011679	0.027978	Acyl transferase domain-containing protein
19888801	BBA_05789	1.1409	2.59e-09	2.02e-08	Acyl-CoA dehydrogenase
19892781	BBA_09769	1.144	0.007949	0.019996	Fatty acid hydroxylase superfamily protein
19887164	BBA_04152	1.1571	2.01e-10	1.75e-09	Cytochrome P450 CYP504B10
19883629	BBA_00617	1.1778	6.92e-09	5.1e-08	Ankyrin repeat protein
19883395	BBA_00383	1.1779	8.71e-10	7.08e-09	FMN-dependent dehydrogenase
19884290	BBA_01278	1.1783	1.21e-05	5.67e-05	Pyridoxamine 5'-phosphate oxidase
19889198	BBA_06186	1.1865	1.61e-08	1.13e-07	Catalase (EC 1.11.1.6)
19889605	BBA_06593	1.1921	3.6e-08	2.42e-07	Fungal specific transcription factor
19887325	BBA_04313	1.1954	3.81e-08	2.55e-07	AhpC/Tsa family protein
19885913	BBA_02901	1.2026	1.58e-08	1.11e-07	Short chain dehydrogenase
19889187	BBA_06175	1.2086	2.48e-10	2.15e-09	Amine oxidase
19889699	BBA_06687	1.2328	6.93e-10	5.69e-09	2OG-Fe(II) oxygenase superfamily protein
19892742	BBA_09730	1.2329	7.25e-12	7.19e-11	Methylmalonate-semialdehyde dehydrogenase
19886765	BBA_03753	1.234	0.00029145	0.0010407	Glutamate/Leucine/Phenylalanine/Valine dehydrogenase
19888337	BBA_05325	1.2392	0.020675	0.045528	Uncharacterized protein
19891791	BBA_08779	1.247	4.27e-05	0.00018204	Multidrug resistance ABC transporter, putative
19888996	BBA_05984	1.2688	1.25e-08	8.91e-08	pH regulatory protein
19890350	BBA_07338	1.272	1.29e-07	8.02e-07	Tenellin polyketide synthase
19885566	BBA_02554	1.2763	0.0012469	0.0038677	Thioredoxin reductase GliT
19883571	BBA_00559	1.2787	4.03e-08	2.69e-07	Oxidoreductase molybdopterin binding domain-containing protein
19888397	BBA_05385	1.2818	3.09e-09	2.38e-08	Electron transfer flavoprotein-ubiquinone oxidoreductase
19892394	BBA_09382	1.2871	0.00063523	0.0021075	Superoxide dismutase (EC 1.15.1.1)
19890141	BBA_07129	1.2954	2.43e-07	1.46e-06	Cytochrome P450 CYP526H1
19891763	BBA_08751	1.3008	1.45e-12	1.53e-11	DENN domain-containing protein
19884014	BBA_01002	1.3027	9.47e-13	1.02e-11	Succinate dehydrogenase [ubiquinone] flavoprotein subunit, mitochondrial (EC 1.3.5.1)
19886783	BBA_03771	1.3028	1.87e-11	1.78e-10	Heavy-metal-associated domain-containing protein
19892311	BBA_09299	1.3045	4.15e-10	3.5e-09	Sarcosine oxidase
19891468	BBA_08456	1.3078	4.48e-13	4.9e-12	Acyl-CoA dehydrogenase
19883971	BBA_00959	1.3145	0.0062199	0.016156	Ferric-chelate reductase (Fre2)
19893146	BBA_10134	1.3161	5.96e-11	5.46e-10	Fatty acid hydroxylase superfamily protein
19892034	BBA_09022	1.3333	3.1e-08	2.1e-07	Cytochrome P450 CYP52T1
19884939	BBA_01927	1.3338	0.0049189	0.013162	3-isopropylmalate dehydrogenase (EC 1.1.1.85)
19889768	BBA_06756	1.3365	3.95e-10	3.34e-09	NAD-binding Rossmann fold oxidoreductase, putative
19890292	BBA_07280	1.3425	3.77e-06	1.89e-05	Oxidoreductase 2-nitropropane dioxygenase family, putative
19887255	BBA_04243	1.3575	8.38e-10	6.82e-09	Ubiquinone biosynthesis monooxygenase COQ6
19892868	BBA_09856	1.361	0.00039273	0.001364	Hybrid PKS-NRPS protein
19891702	BBA_08690	1.3666	0.0032684	0.0090939	FAD binding domain protein
19891484	BBA_08472	1.3748	0.00070906	0.0023327	Steroid monooxygenase (CpmA), putative
19885440	BBA_02428	1.3766	1.92e-06	1e-05	Cytochrome P450 CYP52G8
19890663	BBA_07651	1.3809	0.0012645	0.0039122	TfdA family Taurine catabolism dioxygenase TauD
19884254	BBA_01242	1.3826	0.018542	0.041554	Sorbitol dehydrogenase
19889628	BBA_06616	1.3858	0.010033	0.024598	Short chain dehydrogenase
19891523	BBA_08511	1.3927	2.02e-12	2.12e-11	Short-chain dehydrogenase/reductase 2
19889361	BBA_06349	1.3957	1.45e-13	1.63e-12	Zinc-binding dehydrogenase
19888343	BBA_05331	1.3961	6.9e-15	8.55e-14	Flavocytochrome c
19890297	BBA_07285	1.4128	1.1e-14	1.35e-13	Multicopper oxidase family protein
19886394	BBA_03382	1.4205	1.1e-08	7.92e-08	Fe-containing alcohol dehydrogenase
19886295	BBA_03283	1.4271	0.0018674	0.0055245	Taurine catabolism dioxygenase TauD
19888019	BBA_05007	1.4333	1.38e-05	6.42e-05	Glycosyltransferase family 4
19884725	BBA_01713	1.4357	0.0060628	0.0158	Pyridine nucleotide-disulfide oxidoreductase, putative
19891194	BBA_08182	1.4633	4.7e-15	5.89e-14	FAD binding domain-containing protein
19887743	BBA_04731	1.4637	5.26e-10	4.39e-09	Aldehyde dehydrogenase
19892299	BBA_09287	1.4749	4.57e-05	0.00019355	Carboxylic ester hydrolase (EC 3.1.1.-)
19892757	BBA_09745	1.476	2.26e-05	0.00010141	Polyketide synthase
19885515	BBA_02503	1.4788	2.39e-15	3.1e-14	3-hydroxybutyryl-CoA dehydrogenase
19886441	BBA_03429	1.4865	1.43e-08	1.01e-07	FAD binding domain-containing protein
19892897	BBA_09885	1.4941	1.47e-11	1.43e-10	Oxidoreductase-like protein
19883544	BBA_00532	1.5005	2e-16	2.81e-15	Short chain dehydrogenase
19885323	BBA_02311	1.5013	1.94e-16	2.72e-15	Superoxide dismutase [Cu-Zn] (EC 1.15.1.1)
19885042	BBA_02030	1.5304	1.58e-17	2.37e-16	Aldehyde dehydrogenase
19884079	BBA_01067	1.5364	8.46e-06	4.04e-05	NAD dependent epimerase/dehydratase
19890104	BBA_07092	1.5378	6e-10	4.98e-09	UDP-galactopyranose mutase
19885996	BBA_02984	1.5394	2.04e-09	1.6e-08	Squalene epoxidase
19888055	BBA_05043	1.5425	0.019133	0.042644	Taurine catabolism dioxygenase TauD
19885424	BBA_02412	1.5486	1.88e-17	2.81e-16	Dimethylaniline monooxygenase
19885516	BBA_02504	1.5602	1.65e-16	2.32e-15	Acyl-CoA dehydrogenase
19890003	BBA_06991	1.5722	1.27e-08	9.02e-08	Alcohol dehydrogenase GroES-like domain-containing protein
19885593	BBA_02581	1.573	4.48e-11	4.17e-10	Fatty acid hydroxylase superfamily protein
19889686	BBA_06674	1.574	8.91e-13	9.59e-12	NADH:flavin oxidoreductase/NADH oxidase
19885649	BBA_02637	1.5746	5.66e-11	5.2e-10	Putative FadE2-like acyl-CoA dehydrogenase
19885237	BBA_02225	1.5808	5.84e-17	8.46e-16	Dihydroorotate dehydrogenase
19887074	BBA_04062	1.5844	4.57e-09	3.43e-08	FAD binding domain-containing protein
19883847	BBA_00835	1.5942	1.07e-12	1.15e-11	Uncharacterized protein
19893359	BBA_10347	1.5965	0.0046672	0.012543	FAD binding domain-containing protein
19890307	BBA_07295	1.613	5.62e-15	7.03e-14	Cytochrome P450 CYP578A2
19886110	BBA_03098	1.629	2.23e-05	0.00010034	Zinc-binding dehydrogenase
19883498	BBA_00486	1.6411	1.05e-16	1.51e-15	Fatty acid hydroxylase superfamily protein
19890315	BBA_07303	1.6503	2.84e-11	2.68e-10	Uncharacterized protein
19890951	BBA_07939	1.6711	9.43e-10	7.64e-09	Flavin-binding monooxygenase, putative
19891802	BBA_08790	1.6775	0.00021086	0.00077552	Zinc-binding dehydrogenase
19883886	BBA_00874	1.6935	7.64e-20	1.31e-18	FAD binding domain-containing protein
19886811	BBA_03799	1.6956	1.42e-12	1.5e-11	Short-chain dehydrogenase/reductase 2
19886320	BBA_03308	1.7044	9.14e-05	0.00036186	Fatty acid hydroxylase superfamily protein
19891209	BBA_08197	1.7134	4.59e-08	3.03e-07	2-nitropropane dioxygenase
19886172	BBA_03160	1.7462	8.59e-19	1.38e-17	Dimeric dihydrodiol dehydrogenase
19885605	BBA_02593	1.7643	2.19e-12	2.28e-11	Glutathione peroxidase
19885638	BBA_02626	1.772	3.62e-09	2.76e-08	Putative pyridoxamine phosphate oxidase
19889545	BBA_06533	1.7771	1.54e-18	2.43e-17	Alcohol oxidase
19886832	BBA_03820	1.7973	2.1e-12	2.19e-11	Sarcosine oxidase
19891669	BBA_08657	1.8145	0.00013557	0.00052106	Short chain dehydrogenase
19892738	BBA_09726	1.8181	1.21e-12	1.29e-11	2-dehydropantoate 2-reductase, putative
19885625	BBA_02613	1.8221	0.012692	0.029994	Multicopper oxidase
19889166	BBA_06154	1.8244	4.88e-16	6.64e-15	Triacylglycerol lipase
19885922	BBA_02910	1.8591	7.23e-23	1.45e-21	Methionine aminopeptidase (EC 3.4.11.18)
19891404	BBA_08392	1.8661	0.00010124	0.00039732	Salicylate hydroxylase
19890323	BBA_07311	1.8777	9.41e-24	2e-22	Ferro-O2-oxidoreductase
19888387	BBA_05375	1.8975	2.12e-05	9.58e-05	Ferric reductase transmembrane component 4
19891231	BBA_08219	1.9066	1.47e-06	7.78e-06	Polyketide synthase, putative
19888018	BBA_05006	1.9177	0.0031399	0.0087636	Nucleotide sugar dehydrogenase
19890483	BBA_07471	1.9191	1.14e-18	1.82e-17	Acyl-CoA dehydrogenase
19885394	BBA_02382	1.9231	8.07e-23	1.61e-21	Cytochrome P450 CYP52T1
19892001	BBA_08989	2.0116	7.53e-08	4.84e-07	Short-chain dehydrogenase
19891036	BBA_08024	2.0407	7.47e-26	1.72e-24	Heme peroxidase
19892312	BBA_09300	2.0419	0.015871	0.036413	Delta-1-pyrroline-5-carboxylate dehydrogenase
19887290	BBA_04278	2.0521	0.0095138	0.023466	Pyridine nucleotide-disulfide oxidoreductase, putative
19889953	BBA_06941	2.0564	1.01e-13	1.15e-12	Short-chain type dehydrogenase, putative
19883734	BBA_00722	2.0649	8.83e-16	1.18e-14	Cytochrome P450 CYP645A1
19886412	BBA_03400	2.074	7.53e-23	1.51e-21	Cytochrome P450 CYP503B1
19891949	BBA_08937	2.0856	0.011239	0.027101	Lipase/thioesterase family protein
19892121	BBA_09109	2.111	0.0086162	0.021493	Catalase (EC 1.11.1.6)
19885714	BBA_02702	2.121	4.49e-25	1e-23	Salicylate hydroxylase
19885351	BBA_02339	2.1259	0.0012655	0.003913	Taurine catabolism dioxygenase TauD
19886606	BBA_03594	2.1267	3.35e-20	5.86e-19	Thioredoxin-like protein
19884249	BBA_01237	2.1382	1.48e-30	4.12e-29	Cytochrome P450 CYP620C2
19891292	BBA_08280	2.147	0.00082571	0.0026702	L-aminoadipate-semialdehyde dehydrogenase (EC 1.2.1.31) (Alpha-aminoadipate reductase)
19891261	BBA_08249	2.1494	3.26e-09	2.5e-08	2OG-Fe(II) oxygenase superfamily protein
19889746	BBA_06734	2.1655	2.58e-06	1.32e-05	D-lactate dehydrogenase
19887625	BBA_04613	2.1702	1.62e-30	4.49e-29	Pyridoxamine phosphate oxidase
19887252	BBA_04240	2.1734	1.23e-31	3.55e-30	Multicopper oxidase
19888751	BBA_05739	2.1748	2.12e-07	1.29e-06	Dibenzothiophene desulfurization enzyme A
19884516	BBA_01504	2.1756	8.06e-30	2.16e-28	Intradiol ring-cleavage dioxygenase, core
19889621	BBA_06609	2.1826	1.14e-06	6.15e-06	Myosin-cross-reactive antigen
19884374	BBA_01362	2.1869	4.7e-08	3.1e-07	RHS Repeat protein
19886458	BBA_03446	2.2916	4.78e-05	0.00020152	MFS transporter
19890294	BBA_07282	2.2953	0.00022446	0.00082115	Pristinamycin IIA synthase subunit A
19890563	BBA_07551	2.2955	9.47e-07	5.19e-06	ABC transporter, transmembrane domain, type 1
19889639	BBA_06627	2.2986	3.81e-11	3.57e-10	Dihydrodipicolinate synthase
19890348	BBA_07336	2.3133	0.00068144	0.0022493	Cytochrome P450 CYP623C1
19885244	BBA_02232	2.3244	0.0066108	0.017035	F-box domain containing protein
19890950	BBA_07938	2.326	8.64e-27	2.07e-25	Flavin-binding monooxygenase-like family protein
19885315	BBA_02303	2.3377	4.27e-07	2.46e-06	Coproporphyrinogen III oxidase
19892033	BBA_09021	2.3402	0.019533	0.043377	Alcohol dehydrogenase, putative
19889333	BBA_06321	2.378	2.03e-37	7.41e-36	Monodehydroascorbate reductase
19887171	BBA_04159	2.384	3.86e-20	6.72e-19	Serum paraoxonase/arylesterase 2
19888399	BBA_05387	2.3981	3.58e-09	2.74e-08	FAD binding domain-containing protein
19890347	BBA_07335	2.4217	0.011026	0.026659	Cytochrome P450 CYP655C1
19887037	BBA_04025	2.4271	3.02e-16	4.19e-15	Glucose oxidase
19889229	BBA_06217	2.4362	2.89e-27	7e-26	Quinone oxidoreductase
19892032	BBA_09020	2.4513	0.01809	0.040662	Uncharacterized protein
19889569	BBA_06557	2.4595	2.24e-14	2.67e-13	FAD binding domain protein
19891657	BBA_08645	2.4767	6.06e-36	2.07e-34	Acyl-coenzyme A oxidase
19889737	BBA_06725	2.4771	1.42e-25	3.23e-24	ABC transporter
19890383	BBA_07371	2.4775	0.0065621	0.016929	Alcohol dehydrogenase
19883977	BBA_00965	2.5731	2.05e-13	2.29e-12	Cytochrome P450 CYP52T1
19892008	BBA_08996	2.5971	1.36e-30	3.79e-29	NADH-cytochrome b5 reductase (EC 1.6.2.2)
19891437	BBA_08425	2.6383	2.89e-09	2.23e-08	Cytochrome P450 CYP5262A3
19888541	BBA_05529	2.7101	3.74e-44	1.79e-42	Extracellular protein
19885726	BBA_02714	2.7322	1.73e-45	8.59e-44	PhoD-like phosphatase
19886197	BBA_03185	2.7592	2.67e-43	1.22e-41	Dihydroflavonol-4-reductase protein
19885835	BBA_02823	2.7673	1.66e-05	7.64e-05	Cytochrome P450 CYP504E1
19891769	BBA_08757	2.7857	3.4e-06	1.72e-05	FAD binding domain-containing protein
19886819	BBA_03807	2.8407	0.0046128	0.012421	FAD binding domain-containing protein
19891770	BBA_08758	2.8559	5.85e-08	3.81e-07	FAD dependent oxidoreductase
19891451	BBA_08439	2.8826	6.03e-07	3.38e-06	Zinc-binding dehydrogenase
19890187	BBA_07175	2.9091	2.77e-06	1.41e-05	FAD dependent oxidoreductase domain containing protein
19888059	BBA_05047	2.9172	2.18e-37	7.96e-36	D-isomer specific 2-hydroxyacid dehydrogenase
19886664	BBA_03652	2.9515	1.37e-07	8.47e-07	Short chain dehydrogenase
19885049	BBA_02037	2.9858	3.57e-06	1.79e-05	Multicopper oxidase
19883804	BBA_00792	2.9862	2.1e-56	1.38e-54	Beta-1, 3 exoglucanase
19885369	BBA_02357	3.0134	2.12e-44	1.02e-42	NADP-dependent alcohol dehydrogenase
19890624	BBA_07612	3.1259	2.73e-10	2.36e-09	FAD binding domain-containing protein
19891414	BBA_08402	3.1519	1.67e-14	2.01e-13	Monooxygenase-like protein
19887716	BBA_04704	3.1782	4.26e-05	0.00018179	Uncharacterized protein
19889279	BBA_06267	3.2154	3.09e-29	8.08e-28	Flavin-binding monooxygenase, putative
19891755	BBA_08743	3.2475	6.31e-10	5.21e-09	Sarcosine oxidase
19891148	BBA_08136	3.3453	2.24e-05	0.00010078	Cytochrome P450 CYP52T1
Novel00706	Novel00706	3.3489	0.001957	0.0057432
19891195	BBA_08183	3.4379	3.52e-70	3.4e-68	Laccase 2
19892298	BBA_09286	3.463	5.19e-63	4.27e-61	Oxygenase-like protein
19888105	BBA_05093	3.5044	0.013	0.030623	Uncharacterized protein
19889278	BBA_06266	3.5164	9.11e-07	5e-06	Cytochrome P450 CYP570H1
19888268	BBA_05256	3.7168	1.5e-10	1.33e-09	Nucleoside-diphosphate-sugar epimerase, putative
19888189	BBA_05177	3.7809	1.01e-05	4.76e-05	Enoyl reductase
19883740	BBA_00728	3.8459	7.07e-09	5.21e-08	Zinc-binding dehydrogenase
19890625	BBA_07613	3.8849	6.35e-35	2.08e-33	Cytochrome P450 CYP684A2
19887844	BBA_04832	3.9506	1.94e-11	1.85e-10	Cytochrome P450 CYP684B2
19887650	BBA_04638	3.9713	5.76e-20	9.95e-19	Flavohemoglobin-like protein
19888791	BBA_05779	3.9982	0.0031552	0.0088042	Short chain dehydrogenase
19888185	BBA_05173	4.0161	3.21e-56	2.08e-54	Cytochrome P450 CYP52G6
19885242	BBA_02230	4.0173	1.27e-91	2.22e-89	Chitinase-like protein
Novel00733	Novel00733	4.1178	0.00012679	0.00048981	Putative AC transposase
19891672	BBA_08660	4.1837	3.18e-11	2.99e-10	FAD linked oxidase domain-containing protein
19888188	BBA_05176	4.2108	2.08e-06	1.08e-05	Hybrid NRPS/PKS enzyme, putative
19891696	BBA_08684	4.2801	1.07e-07	6.72e-07	Fatty acid desaturase
19884854	BBA_01842	4.4119	1.39e-08	9.83e-08	Nucleotide sugar dehydrogenase
19889567	BBA_06555	4.5133	2.14e-06	1.11e-05	2-nitropropane dioxygenase
19889738	BBA_06726	4.6214	2.25e-10	1.96e-09	Cytochrome P450 CYP625A1
19891673	BBA_08661	4.8253	0.00041436	0.0014285	FMN-dependent dehydrogenase
19893174	BBA_10162	4.9866	8.77e-18	1.34e-16	Uncharacterized protein
19889178	BBA_06166	5.0245	2.77e-105	6.93e-103	Alcohol dehydrogenase I
19886654	BBA_03642	5.1965	8.66e-19	1.39e-17	2-polyprenyl-6-methoxyphenol hydroxylase-like oxidoreductase
19890425	BBA_07413	5.9353	1.39e-14	1.67e-13	Short chain dehydrogenase
19887630	BBA_04618	6.2417	3.13e-14	3.68e-13	Glucose-methanol-choline (Gmc) oxidoreductase
19887717	BBA_04705	6.9727	3.64e-05	0.00015725	Cytochrome P450 CYP5293A1
19885356	BBA_02344	7.2839	1.36e-06	7.26e-06	Succinate-semialdehyde dehydrogenase
19891674	BBA_08662	7.389	2.72e-05	0.00011999	Cytochrome P450 CYP561D2P
19890433	BBA_07421	Inf	7.24e-08	4.67e-07	Flavin-binding monooxygenase-like family protein
19886421	BBA_03409	#NAME?	0.0022411	0.0064698	Cytochrome P450 CYP639A3
19884852	BBA_01840	#NAME?	3.47e-12	3.55e-11	Fatty acid hydroxylase superfamily protein
19889838	BBA_06826	#NAME?	0.012904	0.030429	Glucose oxidase
GO:0016491
19887837	BBA_04825	-11.417	2.81e-169	2.58e-166	Oxidoreductase, 2OG-Fe(II) oxygenase family
19888283	BBA_05271	-7.7625	1.05e-34	3.41e-33	Fatty acid hydroxylase superfamily protein
19887839	BBA_04827	-7.3978	1.64e-47	8.56e-46	Peptide synthetase
19884853	BBA_01841	-7.0278	2.8e-10	2.42e-09	Polyketide synthase
19892127	BBA_09115	-6.1968	2.75e-65	2.31e-63	Cupin family protein
19893314	BBA_10302	-5.6049	1.74e-111	5.19e-109	Polyketide synthase
19891701	BBA_08689	-5.4684	9.39e-14	1.08e-12	Putative GMC oxidoreductase
Novel00488	Novel00488	-5.3785	8.7e-62	6.65e-60
19885787	BBA_02775	-5.1494	9.01e-125	3.54e-122	Amine oxidase
19892783	BBA_09771	-5.0879	7.79e-86	1.16e-83	FAD dependent oxidoreductase
19887643	BBA_04631	-5.0824	2.47e-72	2.57e-70	Cytochrome P450 CYP6004A2
19888615	BBA_05603	-4.8532	4.26e-35	1.4e-33	Catalase-like domain, heme-dependent
19885580	BBA_02568	-4.7617	1.34e-27	3.31e-26	Short chain dehydrogenase
19887382	BBA_04370	-4.7487	5.7e-68	5.19e-66	Cytochrome P450 CYP584G1
19886483	BBA_03471	-4.5002	4.5e-09	3.38e-08	FAD dependent oxidoreductase domain containing protein
19889579	BBA_06567	-4.3716	4.66e-11	4.33e-10	Catalase-like domain, heme-dependent
19891447	BBA_08435	-4.358	6.35e-25	1.4e-23	FAD binding domain-containing protein
19886809	BBA_03797	-4.2551	0.005432	0.014381	Oxidoreductase CipA
19889485	BBA_06473	-4.2074	4.91e-97	9.83e-95	Cytochrome P450 CYP684A2
19891530	BBA_08518	-4.1715	4.77e-16	6.51e-15	D-3-phosphoglycerate dehydrogenase
19886651	BBA_03639	-4.0587	3.06e-92	5.43e-90	Cytochrome P450 CYP625A1
19889163	BBA_06151	-4.0495	0.00088125	0.0028315	Ferric reductase like transmembrane component
19883096	BBA_00084	-4.0416	1.57e-06	8.28e-06	Peptidase M64, IgA
19892732	BBA_09720	-4.0247	1.51e-75	1.72e-73	Cytochrome P450 CYP5293A2
19886003	BBA_02991	-3.9916	1.01e-39	4.1e-38	Short-chain dehydrogenase
19890531	BBA_07519	-3.7803	2.54e-33	7.62e-32	Glucose sorbosone dehydrogenase
19890790	BBA_07778	-3.7672	1.67e-12	1.76e-11	Oxidoreductase, 2OG-Fe(II) oxygenase family protein
19884976	BBA_01964	-3.7468	2.61e-77	3.06e-75	Ferric-chelate reductase
19885529	BBA_02517	-3.7049	1.71e-39	6.8e-38	BR serine/threonine-protein kinase
19889484	BBA_06472	-3.5023	4.16e-70	3.99e-68	Cytochrome P450 CYP5099A1
19892046	BBA_09034	-3.4867	1.28e-30	3.57e-29	FAD binding domain-containing protein
19884196	BBA_01184	-3.248	1.61e-13	1.81e-12	FAD binding domain protein
19888167	BBA_05155	-3.2111	2.39e-45	1.17e-43	Extracellular aldonolactonase
19886929	BBA_03917	-3.1303	0.0010741	0.0033899	Uncharacterized protein
19886051	BBA_03039	-3.0679	1.35e-08	9.62e-08	Flavin containing amine oxidoreductase
19888567	BBA_05555	-2.9607	4.23e-23	8.65e-22	Epoxide hydrolase
19883640	BBA_00628	-2.9571	1.05e-19	1.78e-18	Salicylate hydroxylase
19888973	BBA_05961	-2.8894	1.09e-35	3.67e-34	3-hydroxyacid dehydrogenase/reductase
19890492	BBA_07480	-2.6077	1.16e-17	1.76e-16	Amine oxidase (EC 1.4.3.-)
19883071	BBA_00059	-2.524	3.9e-08	2.6e-07	FAD binding domain containing protein
19892220	BBA_09208	-2.48	0.00021811	0.00079925	Dimethylaniline monooxygenase
19883902	BBA_00890	-2.4494	4.6e-07	2.64e-06	Cytochrome P450 CYP5060A1
19883787	BBA_00775	-2.3872	3.41e-38	1.28e-36	Glutamate dehydrogenase
19885046	BBA_02034	-2.3693	2.18e-05	9.82e-05	FAD binding domain protein
19893075	BBA_10063	-2.3664	4.68e-31	1.33e-29	Flavin containing polyamine oxidase, putative
19889067	BBA_06055	-2.2855	4.82e-23	9.81e-22	Dihydroflavonal-4-reductase protein
19888846	BBA_05834	-2.2606	4.76e-18	7.36e-17	Cytochrome P450 CYP528A4
19883317	BBA_00305	-2.1666	3.43e-28	8.65e-27	Cytochrome P450 CYP628A2
19886922	BBA_03910	-2.1422	2.83e-28	7.2e-27	Oxidoreductase FAD-binding domain-containing protein
19890890	BBA_07878	-2.1361	0.00016515	0.00062112	Multicopper oxidase
Novel00469	Novel00469	-2.1127	1.5e-22	2.96e-21
Novel00924	Novel00924	-2.0746	0.005423	0.014364	Ferric/cupric reductase transmembrane component 2
19886554	BBA_03542	-2.073	1.69e-12	1.78e-11	FAD dependent oxidoreductase
19892047	BBA_09035	-2.0566	9.55e-28	2.37e-26	FAD binding domain-containing protein
19891546	BBA_08534	-2.053	0.001972	0.0057825	Pyranose 2-oxidase
19885644	BBA_02632	-1.9219	6.73e-07	3.76e-06	Cytochrome P450 CYP617A2
19892585	BBA_09573	-1.8845	4.53e-25	1.01e-23	Cytochrome P450 CYP542B3
19888955	BBA_05943	-1.7831	9.11e-18	1.39e-16	Dihydrofolate reductase
19893229	BBA_10217	-1.7694	4.31e-14	5.02e-13	Uncharacterized protein
19887671	BBA_04659	-1.7621	3.36e-22	6.46e-21	Monooxygenase-like protein
19886590	BBA_03578	-1.7584	8.67e-11	7.84e-10	Siderophore iron transporter mirB
19883032	BBA_00020	-1.7521	2.99e-16	4.14e-15	Glycerate dehydrogenase
19884689	BBA_01677	-1.7485	2.87e-17	4.25e-16	D-isomer specific 2-hydroxyacid dehydrogenase
19884022	BBA_01010	-1.7071	1.2e-20	2.14e-19	Lovastatin nonaketide synthase
19891069	BBA_08057	-1.6765	2.46e-19	4.08e-18	6-hydroxy-D-nicotine oxidase
19889757	BBA_06745	-1.6131	2.65e-19	4.36e-18	Putative peroxisomal membrane protein
19887855	BBA_04843	-1.602	3.6e-18	5.61e-17	Ferric reductase like transmembrane component
19884947	BBA_01935	-1.5907	3.54e-16	4.9e-15	Cupredoxin-like protein
19886946	BBA_03934	-1.539	1.38e-11	1.34e-10	Cytochrome P450 CYP617A1
19892180	BBA_09168	-1.5352	0.021263	0.046691	Retinol dehydrogenase 12
19883893	BBA_00881	-1.4984	4.93e-16	6.7e-15	Cytochrome P450 CYP541A2
19884098	BBA_01086	-1.486	3.56e-13	3.92e-12	Thymine dioxygenase
19892526	BBA_09514	-1.4448	3.15e-15	4.01e-14	Xanthine dehydrogenase
19883103	BBA_00091	-1.428	8.23e-07	4.55e-06	15-hydroxyprostaglandin dehydrogenase (NAD(+))
19887614	BBA_04602	-1.412	1.96e-07	1.2e-06	NAD dependent epimerase/dehydratase
19885447	BBA_02435	-1.4046	1.08e-09	8.71e-09	Peptidase C14
19885153	BBA_02141	-1.4012	5.4e-15	6.77e-14	Mannitol-1-phosphate dehydrogenase
19892130	BBA_09118	-1.4008	1.2e-14	1.46e-13	Flavonol synthase/flavanone 3-hydroxylase
19889728	BBA_06716	-1.3722	3.47e-05	0.00015055	Short-chain dehydrogenase/reductase family protein, putative
19888287	BBA_05275	-1.3524	8.56e-09	6.23e-08	Ribosomal protein L19
19883411	BBA_00399	-1.2979	5.39e-13	5.88e-12	Guanine nucleotide exchange factor synembryn
19885044	BBA_02032	-1.2768	1.38e-06	7.35e-06	Dipeptidyl peptidase III
Novel00395	Novel00395	-1.2557	1.05e-06	5.73e-06
19885502	BBA_02490	-1.2431	0.00015329	0.00058067	FAD dependent oxidoreductase
19890218	BBA_07206	-1.2422	1.33e-06	7.1e-06	Uncharacterized protein
19889856	BBA_06844	-1.218	7.49e-06	3.6e-05	Nitrate reductase
19887191	BBA_04179	-1.2114	1.66e-10	1.46e-09	Cytochrome P450 CYP584E7
19889360	BBA_06348	-1.2021	7.07e-10	5.8e-09	Fatty acid hydroxylase superfamily protein
19886053	BBA_03041	-1.195	3.28e-11	3.08e-10	Isocitrate dehydrogenase [NAD] subunit, mitochondrial (EC 1.1.1.41)
19893291	BBA_10279	-1.1878	2.73e-09	2.11e-08	Reverse transcriptase
19892968	BBA_09956	-1.1694	2.98e-07	1.76e-06	Metalloreductase transmembrane component
19886837	BBA_03825	-1.1673	8.81e-11	7.96e-10	Cytochrome P450 CYP6001C8
19884456	BBA_01444	-1.1597	0.00010978	0.00042821	Dihydrouridine synthase
19888600	BBA_05588	-1.1446	1.31e-07	8.15e-07	MAP kinase kinase skh1/pek1
19883957	BBA_00945	-1.1433	8e-09	5.85e-08	Tetrahydrofolate dehydrogenase/cyclohydrolase
19887466	BBA_04454	-1.1174	0.00037799	0.0013172	Cys/Met metabolism PLP-dependent enzyme
19885885	BBA_02873	-1.111	3.71e-10	3.15e-09	Sarcosine oxidase
19888009	BBA_04997	-1.0756	4.67e-08	3.08e-07	Uncharacterized protein
19888896	BBA_05884	-1.0448	7.15e-09	5.25e-08	Magnesium-translocating P-type ATPase family protein
19883716	BBA_00704	-1.0344	0.0012351	0.0038386	Ferric-chelate reductase
19891123	BBA_08111	-1.0223	6.63e-07	3.71e-06	Cytochrome P450 CYP537A4
19892199	BBA_09187	-1.0146	1.1e-06	5.95e-06	Dcp1-like decapping family protein
19885347	BBA_02335	-1.0025	7.73e-08	4.97e-07	Cytochrome P450 CYP584E2
19887414	BBA_04402	1.0052	7.39e-05	0.00029859	NADPH--cytochrome P450 reductase (EC 1.6.2.4)
19892673	BBA_09661	1.011	4.33e-08	2.88e-07	Homogentisate 1,2-dioxygenase
19891143	BBA_08131	1.0127	1.19e-08	8.54e-08	TfdA family Taurine catabolism dioxygenase TauD
19888460	BBA_05448	1.0133	3e-07	1.77e-06	D-isomer specific 2-hydroxyacid dehydrogenase
19889551	BBA_06539	1.0167	1.06e-06	5.75e-06	TfdA family Taurine catabolism dioxygenase TauD
19888025	BBA_05013	1.0209	6.58e-08	4.27e-07	Fungal specific transcription factor
19888833	BBA_05821	1.0232	1.8e-05	8.2e-05	Oxidoreductase family protein
19888151	BBA_05139	1.0246	8.89e-09	6.46e-08	2-nitropropane dioxygenase
19886059	BBA_03047	1.0282	0.010638	0.025838	Pyridoxine biosynthesis protein
19883458	BBA_00446	1.0292	0.00033392	0.0011759	Oxidoreductase-like protein
19888581	BBA_05569	1.0338	1.1e-05	5.17e-05	Protein sco1
19889685	BBA_06673	1.0356	8.54e-05	0.00034133	Flavin-binding monooxygenase, putative
19883325	BBA_00313	1.0456	8.11e-09	5.92e-08	Mitochondrial-processing peptidase subunit beta
19884962	BBA_01950	1.0485	9.29e-05	0.00036732	Glutaredoxin domain-containing protein
19887888	BBA_04876	1.0498	1.25e-06	6.7e-06	Cytochrome c oxidase subunit Va
19892647	BBA_09635	1.0541	3.82e-05	0.00016433	Acyl-CoA dehydrogenase domain-containing protein
19891668	BBA_08656	1.0613	0.00034518	0.0012132	ABC transporter
19884602	BBA_01590	1.0622	1.31e-06	6.99e-06	Shikimate dehydrogenase substrate binding domain-containing protein
19885710	BBA_02698	1.0629	1.51e-06	8e-06	Cytochrome P450 CYP5080B3
19884253	BBA_01241	1.0691	1.34e-05	6.21e-05	2-deoxy-D-gluconate 3-dehydrogenase
19885507	BBA_02495	1.077	2.72e-09	2.11e-08	Cytochrome-c oxidase chain VIIc
19883581	BBA_00569	1.0776	2.64e-08	1.8e-07	Uncharacterized protein
19885781	BBA_02769	1.0799	8.49e-09	6.19e-08	Taurine catabolism dioxygenase TauD
19887957	BBA_04945	1.0878	8.34e-09	6.09e-08	Phytoene dehydrogenase
19889317	BBA_06305	1.0928	1.88e-08	1.31e-07	Cytochrome P450 CYP570A1
19892486	BBA_09474	1.0935	6.07e-05	0.00025019	Cytochrome P450 CYP53A11
19888503	BBA_05491	1.0991	1.05e-09	8.51e-09	Cytochrome oxidase c subunit VIb
19890851	BBA_07839	1.1022	0.011465	0.027549	Short chain dehydrogenase, putative
19884518	BBA_01506	1.1039	2.54e-09	1.98e-08	FAD dependent oxidoreductase
19888383	BBA_05371	1.1059	2.98e-09	2.29e-08	2-nitropropane dioxygenase
19885610	BBA_02598	1.108	0.00090075	0.0028866	Heme oxygenase
19883257	BBA_00245	1.1265	3.58e-10	3.04e-09	Oxidoreductase NAD-binding domain-containing protein
19886014	BBA_03002	1.1268	0.002058	0.0060044	Cytochrome P450 CYP561D2P
19889898	BBA_06886	1.1339	0.011679	0.027978	Acyl transferase domain-containing protein
19891938	BBA_08926	1.136	8.37e-10	6.82e-09	Very-long-chain 3-oxoacyl-CoA reductase (EC 1.1.1.330) (3-ketoacyl-CoA reductase) (Microsomal beta-keto-reductase)
19888801	BBA_05789	1.1409	2.59e-09	2.02e-08	Acyl-CoA dehydrogenase
19891107	BBA_08095	1.144	6.88e-07	3.84e-06	Cytochrome c oxidase polypeptide V
19892781	BBA_09769	1.144	0.007949	0.019996	Fatty acid hydroxylase superfamily protein
19887164	BBA_04152	1.1571	2.01e-10	1.75e-09	Cytochrome P450 CYP504B10
19891782	BBA_08770	1.1634	2.03e-10	1.78e-09	Cytochrome c oxidase polypeptide IV
19883629	BBA_00617	1.1778	6.92e-09	5.1e-08	Ankyrin repeat protein
19883395	BBA_00383	1.1779	8.71e-10	7.08e-09	FMN-dependent dehydrogenase
19884290	BBA_01278	1.1783	1.21e-05	5.67e-05	Pyridoxamine 5'-phosphate oxidase
19889198	BBA_06186	1.1865	1.61e-08	1.13e-07	Catalase (EC 1.11.1.6)
19886632	BBA_03620	1.1905	1.28e-09	1.02e-08	NADH:ubiquinone oxidoreductase, 17.2kDa subunit
19889605	BBA_06593	1.1921	3.6e-08	2.42e-07	Fungal specific transcription factor
19887325	BBA_04313	1.1954	3.81e-08	2.55e-07	AhpC/Tsa family protein
19885913	BBA_02901	1.2026	1.58e-08	1.11e-07	Short chain dehydrogenase
19888634	BBA_05622	1.204	3.35e-07	1.97e-06	DSBA-like thioredoxin domain-containing protein
19889187	BBA_06175	1.2086	2.48e-10	2.15e-09	Amine oxidase
19889699	BBA_06687	1.2328	6.93e-10	5.69e-09	2OG-Fe(II) oxygenase superfamily protein
19892742	BBA_09730	1.2329	7.25e-12	7.19e-11	Methylmalonate-semialdehyde dehydrogenase
19886765	BBA_03753	1.234	0.00029145	0.0010407	Glutamate/Leucine/Phenylalanine/Valine dehydrogenase
19888337	BBA_05325	1.2392	0.020675	0.045528	Uncharacterized protein
19886568	BBA_03556	1.2436	1.28e-11	1.24e-10	Dehydrogenase E1 component
19891791	BBA_08779	1.247	4.27e-05	0.00018204	Multidrug resistance ABC transporter, putative
19888996	BBA_05984	1.2688	1.25e-08	8.91e-08	pH regulatory protein
19890350	BBA_07338	1.272	1.29e-07	8.02e-07	Tenellin polyketide synthase
19885566	BBA_02554	1.2763	0.0012469	0.0038677	Thioredoxin reductase GliT
19883571	BBA_00559	1.2787	4.03e-08	2.69e-07	Oxidoreductase molybdopterin binding domain-containing protein
19888397	BBA_05385	1.2818	3.09e-09	2.38e-08	Electron transfer flavoprotein-ubiquinone oxidoreductase
19883878	BBA_00866	1.2871	1e-11	9.89e-11	Putative NADPH-dependent beta-ketoacyl reductase (RhlG)
19892394	BBA_09382	1.2871	0.00063523	0.0021075	Superoxide dismutase (EC 1.15.1.1)
19889899	BBA_06887	1.2915	0.0069774	0.017862	Fatty acid synthase subunit alpha
19890141	BBA_07129	1.2954	2.43e-07	1.46e-06	Cytochrome P450 CYP526H1
19884014	BBA_01002	1.3027	9.47e-13	1.02e-11	Succinate dehydrogenase [ubiquinone] flavoprotein subunit, mitochondrial (EC 1.3.5.1)
19892311	BBA_09299	1.3045	4.15e-10	3.5e-09	Sarcosine oxidase
19891468	BBA_08456	1.3078	4.48e-13	4.9e-12	Acyl-CoA dehydrogenase
19883971	BBA_00959	1.3145	0.0062199	0.016156	Ferric-chelate reductase (Fre2)
19893146	BBA_10134	1.3161	5.96e-11	5.46e-10	Fatty acid hydroxylase superfamily protein
19893059	BBA_10047	1.3239	7.35e-11	6.69e-10	Fungal specific transcription factor
19892034	BBA_09022	1.3333	3.1e-08	2.1e-07	Cytochrome P450 CYP52T1
19884939	BBA_01927	1.3338	0.0049189	0.013162	3-isopropylmalate dehydrogenase (EC 1.1.1.85)
19889768	BBA_06756	1.3365	3.95e-10	3.34e-09	NAD-binding Rossmann fold oxidoreductase, putative
19884369	BBA_01357	1.342	6.86e-14	7.9e-13	Short chain dehydrogenase
19890292	BBA_07280	1.3425	3.77e-06	1.89e-05	Oxidoreductase 2-nitropropane dioxygenase family, putative
19887255	BBA_04243	1.3575	8.38e-10	6.82e-09	Ubiquinone biosynthesis monooxygenase COQ6
19892868	BBA_09856	1.361	0.00039273	0.001364	Hybrid PKS-NRPS protein
19891702	BBA_08690	1.3666	0.0032684	0.0090939	FAD binding domain protein
19891484	BBA_08472	1.3748	0.00070906	0.0023327	Steroid monooxygenase (CpmA), putative
19885440	BBA_02428	1.3766	1.92e-06	1e-05	Cytochrome P450 CYP52G8
19890663	BBA_07651	1.3809	0.0012645	0.0039122	TfdA family Taurine catabolism dioxygenase TauD
19884254	BBA_01242	1.3826	0.018542	0.041554	Sorbitol dehydrogenase
19889628	BBA_06616	1.3858	0.010033	0.024598	Short chain dehydrogenase
19891523	BBA_08511	1.3927	2.02e-12	2.12e-11	Short-chain dehydrogenase/reductase 2
19889361	BBA_06349	1.3957	1.45e-13	1.63e-12	Zinc-binding dehydrogenase
19888343	BBA_05331	1.3961	6.9e-15	8.55e-14	Flavocytochrome c
19890297	BBA_07285	1.4128	1.1e-14	1.35e-13	Multicopper oxidase family protein
19886394	BBA_03382	1.4205	1.1e-08	7.92e-08	Fe-containing alcohol dehydrogenase
19886295	BBA_03283	1.4271	0.0018674	0.0055245	Taurine catabolism dioxygenase TauD
19884725	BBA_01713	1.4357	0.0060628	0.0158	Pyridine nucleotide-disulfide oxidoreductase, putative
19891194	BBA_08182	1.4633	4.7e-15	5.89e-14	FAD binding domain-containing protein
19887743	BBA_04731	1.4637	5.26e-10	4.39e-09	Aldehyde dehydrogenase
19892299	BBA_09287	1.4749	4.57e-05	0.00019355	Carboxylic ester hydrolase (EC 3.1.1.-)
19892757	BBA_09745	1.476	2.26e-05	0.00010141	Polyketide synthase
19885515	BBA_02503	1.4788	2.39e-15	3.1e-14	3-hydroxybutyryl-CoA dehydrogenase
19886441	BBA_03429	1.4865	1.43e-08	1.01e-07	FAD binding domain-containing protein
19883544	BBA_00532	1.5005	2e-16	2.81e-15	Short chain dehydrogenase
19885042	BBA_02030	1.5304	1.58e-17	2.37e-16	Aldehyde dehydrogenase
19884079	BBA_01067	1.5364	8.46e-06	4.04e-05	NAD dependent epimerase/dehydratase
19890104	BBA_07092	1.5378	6e-10	4.98e-09	UDP-galactopyranose mutase
19885996	BBA_02984	1.5394	2.04e-09	1.6e-08	Squalene epoxidase
19888055	BBA_05043	1.5425	0.019133	0.042644	Taurine catabolism dioxygenase TauD
19890459	BBA_07447	1.5485	2.84e-17	4.21e-16	Short chain dehydrogenase
19885424	BBA_02412	1.5486	1.88e-17	2.81e-16	Dimethylaniline monooxygenase
19885516	BBA_02504	1.5602	1.65e-16	2.32e-15	Acyl-CoA dehydrogenase
19885593	BBA_02581	1.573	4.48e-11	4.17e-10	Fatty acid hydroxylase superfamily protein
19889686	BBA_06674	1.574	8.91e-13	9.59e-12	NADH:flavin oxidoreductase/NADH oxidase
19885649	BBA_02637	1.5746	5.66e-11	5.2e-10	Putative FadE2-like acyl-CoA dehydrogenase
19885237	BBA_02225	1.5808	5.84e-17	8.46e-16	Dihydroorotate dehydrogenase
19887074	BBA_04062	1.5844	4.57e-09	3.43e-08	FAD binding domain-containing protein
19883847	BBA_00835	1.5942	1.07e-12	1.15e-11	Uncharacterized protein
19893359	BBA_10347	1.5965	0.0046672	0.012543	FAD binding domain-containing protein
19890307	BBA_07295	1.613	5.62e-15	7.03e-14	Cytochrome P450 CYP578A2
19883498	BBA_00486	1.6411	1.05e-16	1.51e-15	Fatty acid hydroxylase superfamily protein
19890951	BBA_07939	1.6711	9.43e-10	7.64e-09	Flavin-binding monooxygenase, putative
19883886	BBA_00874	1.6935	7.64e-20	1.31e-18	FAD binding domain-containing protein
19886811	BBA_03799	1.6956	1.42e-12	1.5e-11	Short-chain dehydrogenase/reductase 2
19886320	BBA_03308	1.7044	9.14e-05	0.00036186	Fatty acid hydroxylase superfamily protein
19891209	BBA_08197	1.7134	4.59e-08	3.03e-07	2-nitropropane dioxygenase
19885836	BBA_02824	1.7297	0.00022899	0.00083608	Short chain dehydrogenase
19887645	BBA_04633	1.7333	3.47e-11	3.26e-10	Oxidoreductase, short-chain dehydrogenase/reductase family
19886172	BBA_03160	1.7462	8.59e-19	1.38e-17	Dimeric dihydrodiol dehydrogenase
19885605	BBA_02593	1.7643	2.19e-12	2.28e-11	Glutathione peroxidase
19892672	BBA_09660	1.767	2.39e-07	1.44e-06	Short chain dehydrogenase/reductase family oxidoreductase
19885638	BBA_02626	1.772	3.62e-09	2.76e-08	Putative pyridoxamine phosphate oxidase
19889545	BBA_06533	1.7771	1.54e-18	2.43e-17	Alcohol oxidase
19893224	BBA_10212	1.7851	8.12e-08	5.2e-07	Nonsense-mediated mRNA decay protein, putative
19886832	BBA_03820	1.7973	2.1e-12	2.19e-11	Sarcosine oxidase
19883676	BBA_00664	1.8053	1.71e-19	2.85e-18	Oxidoreductase, short-chain dehydrogenase/reductase family
19891669	BBA_08657	1.8145	0.00013557	0.00052106	Short chain dehydrogenase
19892738	BBA_09726	1.8181	1.21e-12	1.29e-11	2-dehydropantoate 2-reductase, putative
19885625	BBA_02613	1.8221	0.012692	0.029994	Multicopper oxidase
19889166	BBA_06154	1.8244	4.88e-16	6.64e-15	Triacylglycerol lipase
19885922	BBA_02910	1.8591	7.23e-23	1.45e-21	Methionine aminopeptidase (EC 3.4.11.18)
19891404	BBA_08392	1.8661	0.00010124	0.00039732	Salicylate hydroxylase
19884566	BBA_01554	1.872	0.0062621	0.016246	Oxidoreductase-like protein
19890323	BBA_07311	1.8777	9.41e-24	2e-22	Ferro-O2-oxidoreductase
19888387	BBA_05375	1.8975	2.12e-05	9.58e-05	Ferric reductase transmembrane component 4
19891231	BBA_08219	1.9066	1.47e-06	7.78e-06	Polyketide synthase, putative
19888018	BBA_05006	1.9177	0.0031399	0.0087636	Nucleotide sugar dehydrogenase
19890483	BBA_07471	1.9191	1.14e-18	1.82e-17	Acyl-CoA dehydrogenase
19885394	BBA_02382	1.9231	8.07e-23	1.61e-21	Cytochrome P450 CYP52T1
19888618	BBA_05606	1.9491	0.0037727	0.010331	Short chain dehydrogenase
19887180	BBA_04168	2.0112	6.63e-10	5.46e-09	Extradiol ring-cleavage dioxygenase class III protein subunit B
19892001	BBA_08989	2.0116	7.53e-08	4.84e-07	Short-chain dehydrogenase
19891036	BBA_08024	2.0407	7.47e-26	1.72e-24	Heme peroxidase
19892312	BBA_09300	2.0419	0.015871	0.036413	Delta-1-pyrroline-5-carboxylate dehydrogenase
19887290	BBA_04278	2.0521	0.0095138	0.023466	Pyridine nucleotide-disulfide oxidoreductase, putative
19889953	BBA_06941	2.0564	1.01e-13	1.15e-12	Short-chain type dehydrogenase, putative
19883734	BBA_00722	2.0649	8.83e-16	1.18e-14	Cytochrome P450 CYP645A1
19886412	BBA_03400	2.074	7.53e-23	1.51e-21	Cytochrome P450 CYP503B1
19891949	BBA_08937	2.0856	0.011239	0.027101	Lipase/thioesterase family protein
19892121	BBA_09109	2.111	0.0086162	0.021493	Catalase (EC 1.11.1.6)
19885714	BBA_02702	2.121	4.49e-25	1e-23	Salicylate hydroxylase
19885351	BBA_02339	2.1259	0.0012655	0.003913	Taurine catabolism dioxygenase TauD
19886606	BBA_03594	2.1267	3.35e-20	5.86e-19	Thioredoxin-like protein
19884249	BBA_01237	2.1382	1.48e-30	4.12e-29	Cytochrome P450 CYP620C2
19891292	BBA_08280	2.147	0.00082571	0.0026702	L-aminoadipate-semialdehyde dehydrogenase (EC 1.2.1.31) (Alpha-aminoadipate reductase)
19891261	BBA_08249	2.1494	3.26e-09	2.5e-08	2OG-Fe(II) oxygenase superfamily protein
19889746	BBA_06734	2.1655	2.58e-06	1.32e-05	D-lactate dehydrogenase
19887625	BBA_04613	2.1702	1.62e-30	4.49e-29	Pyridoxamine phosphate oxidase
19887252	BBA_04240	2.1734	1.23e-31	3.55e-30	Multicopper oxidase
19888751	BBA_05739	2.1748	2.12e-07	1.29e-06	Dibenzothiophene desulfurization enzyme A
19884516	BBA_01504	2.1756	8.06e-30	2.16e-28	Intradiol ring-cleavage dioxygenase, core
19889621	BBA_06609	2.1826	1.14e-06	6.15e-06	Myosin-cross-reactive antigen
19884374	BBA_01362	2.1869	4.7e-08	3.1e-07	RHS Repeat protein
19884227	BBA_01215	2.1869	0.0010053	0.0031884	Oxidoreductase, short chain dehydrogenase/reductase family superfamily
19887708	BBA_04696	2.189	6.63e-30	1.79e-28	Short chain dehydrogenase/reductase
19886458	BBA_03446	2.2916	4.78e-05	0.00020152	MFS transporter
19890294	BBA_07282	2.2953	0.00022446	0.00082115	Pristinamycin IIA synthase subunit A
19890563	BBA_07551	2.2955	9.47e-07	5.19e-06	ABC transporter, transmembrane domain, type 1
19889639	BBA_06627	2.2986	3.81e-11	3.57e-10	Dihydrodipicolinate synthase
19890348	BBA_07336	2.3133	0.00068144	0.0022493	Cytochrome P450 CYP623C1
19885244	BBA_02232	2.3244	0.0066108	0.017035	F-box domain containing protein
19890950	BBA_07938	2.326	8.64e-27	2.07e-25	Flavin-binding monooxygenase-like family protein
19885315	BBA_02303	2.3377	4.27e-07	2.46e-06	Coproporphyrinogen III oxidase
19889333	BBA_06321	2.378	2.03e-37	7.41e-36	Monodehydroascorbate reductase
19888399	BBA_05387	2.3981	3.58e-09	2.74e-08	FAD binding domain-containing protein
19890347	BBA_07335	2.4217	0.011026	0.026659	Cytochrome P450 CYP655C1
19887037	BBA_04025	2.4271	3.02e-16	4.19e-15	Glucose oxidase
19889569	BBA_06557	2.4595	2.24e-14	2.67e-13	FAD binding domain protein
19891657	BBA_08645	2.4767	6.06e-36	2.07e-34	Acyl-coenzyme A oxidase
19886404	BBA_03392	2.4977	0.0013747	0.0042164	Membrane protein, putative
19883977	BBA_00965	2.5731	2.05e-13	2.29e-12	Cytochrome P450 CYP52T1
19892008	BBA_08996	2.5971	1.36e-30	3.79e-29	NADH-cytochrome b5 reductase (EC 1.6.2.2)
19891437	BBA_08425	2.6383	2.89e-09	2.23e-08	Cytochrome P450 CYP5262A3
19888541	BBA_05529	2.7101	3.74e-44	1.79e-42	Extracellular protein
19885726	BBA_02714	2.7322	1.73e-45	8.59e-44	PhoD-like phosphatase
19892563	BBA_09551	2.753	9.48e-09	6.86e-08	C6 transcription factor, putative
19886197	BBA_03185	2.7592	2.67e-43	1.22e-41	Dihydroflavonol-4-reductase protein
19885835	BBA_02823	2.7673	1.66e-05	7.64e-05	Cytochrome P450 CYP504E1
19891769	BBA_08757	2.7857	3.4e-06	1.72e-05	FAD binding domain-containing protein
19886819	BBA_03807	2.8407	0.0046128	0.012421	FAD binding domain-containing protein
19891770	BBA_08758	2.8559	5.85e-08	3.81e-07	FAD dependent oxidoreductase
19890187	BBA_07175	2.9091	2.77e-06	1.41e-05	FAD dependent oxidoreductase domain containing protein
19888959	BBA_05947	2.9321	7.08e-09	5.21e-08	Short chain dehydrogenase
19886664	BBA_03652	2.9515	1.37e-07	8.47e-07	Short chain dehydrogenase
19885049	BBA_02037	2.9858	3.57e-06	1.79e-05	Multicopper oxidase
19883804	BBA_00792	2.9862	2.1e-56	1.38e-54	Beta-1, 3 exoglucanase
19890624	BBA_07612	3.1259	2.73e-10	2.36e-09	FAD binding domain-containing protein
19891414	BBA_08402	3.1519	1.67e-14	2.01e-13	Monooxygenase-like protein
19887716	BBA_04704	3.1782	4.26e-05	0.00018179	Uncharacterized protein
19889279	BBA_06267	3.2154	3.09e-29	8.08e-28	Flavin-binding monooxygenase, putative
19891755	BBA_08743	3.2475	6.31e-10	5.21e-09	Sarcosine oxidase
19891148	BBA_08136	3.3453	2.24e-05	0.00010078	Cytochrome P450 CYP52T1
Novel00706	Novel00706	3.3489	0.001957	0.0057432
19891195	BBA_08183	3.4379	3.52e-70	3.4e-68	Laccase 2
19892298	BBA_09286	3.463	5.19e-63	4.27e-61	Oxygenase-like protein
19888105	BBA_05093	3.5044	0.013	0.030623	Uncharacterized protein
19889278	BBA_06266	3.5164	9.11e-07	5e-06	Cytochrome P450 CYP570H1
19888268	BBA_05256	3.7168	1.5e-10	1.33e-09	Nucleoside-diphosphate-sugar epimerase, putative
19890625	BBA_07613	3.8849	6.35e-35	2.08e-33	Cytochrome P450 CYP684A2
19887844	BBA_04832	3.9506	1.94e-11	1.85e-10	Cytochrome P450 CYP684B2
19887650	BBA_04638	3.9713	5.76e-20	9.95e-19	Flavohemoglobin-like protein
19885426	BBA_02414	3.9758	0.00031296	0.0011106	Short chain dehydrogenase
19888791	BBA_05779	3.9982	0.0031552	0.0088042	Short chain dehydrogenase
19888185	BBA_05173	4.0161	3.21e-56	2.08e-54	Cytochrome P450 CYP52G6
19885242	BBA_02230	4.0173	1.27e-91	2.22e-89	Chitinase-like protein
19891672	BBA_08660	4.1837	3.18e-11	2.99e-10	FAD linked oxidase domain-containing protein
19888188	BBA_05176	4.2108	2.08e-06	1.08e-05	Hybrid NRPS/PKS enzyme, putative
19891696	BBA_08684	4.2801	1.07e-07	6.72e-07	Fatty acid desaturase
19887073	BBA_04061	4.3696	1.23e-30	3.47e-29	Tyrosinase 2
19884854	BBA_01842	4.4119	1.39e-08	9.83e-08	Nucleotide sugar dehydrogenase
19887639	BBA_04627	4.434	1.71e-59	1.22e-57	ACC deaminase
19889567	BBA_06555	4.5133	2.14e-06	1.11e-05	2-nitropropane dioxygenase
19889738	BBA_06726	4.6214	2.25e-10	1.96e-09	Cytochrome P450 CYP625A1
19891673	BBA_08661	4.8253	0.00041436	0.0014285	FMN-dependent dehydrogenase
19893174	BBA_10162	4.9866	8.77e-18	1.34e-16	Uncharacterized protein
19889178	BBA_06166	5.0245	2.77e-105	6.93e-103	Alcohol dehydrogenase I
19886654	BBA_03642	5.1965	8.66e-19	1.39e-17	2-polyprenyl-6-methoxyphenol hydroxylase-like oxidoreductase
19890652	BBA_07640	5.3932	1.12e-126	4.57e-124	Tyrosinase-like protein
19890425	BBA_07413	5.9353	1.39e-14	1.67e-13	Short chain dehydrogenase
19887630	BBA_04618	6.2417	3.13e-14	3.68e-13	Glucose-methanol-choline (Gmc) oxidoreductase
19887717	BBA_04705	6.9727	3.64e-05	0.00015725	Cytochrome P450 CYP5293A1
19885356	BBA_02344	7.2839	1.36e-06	7.26e-06	Succinate-semialdehyde dehydrogenase
19891674	BBA_08662	7.389	2.72e-05	0.00011999	Cytochrome P450 CYP561D2P
19890433	BBA_07421	Inf	7.24e-08	4.67e-07	Flavin-binding monooxygenase-like family protein
19889838	BBA_06826	#NAME?	0.012904	0.030429	Glucose oxidase
19884852	BBA_01840	#NAME?	3.47e-12	3.55e-11	Fatty acid hydroxylase superfamily protein
19892609	BBA_09597	#NAME?	0.0080359	0.020192	Oxidoreductase, short chain dehydrogenase/reductase family protein
19886421	BBA_03409	#NAME?	0.0022411	0.0064698	Cytochrome P450 CYP639A3
GO:0055085
19884913	BBA_01901	-10.517	1.4e-189	2.2e-186	RBP protein
19885773	BBA_02761	-8.5695	7.7e-50	4.2e-48	Major facilitator superfamily, general substrate transporter
19890011	BBA_06999	-7.1668	2.87e-11	2.71e-10	Uncharacterized protein
19892127	BBA_09115	-6.1968	2.75e-65	2.31e-63	Cupin family protein
19885788	BBA_02776	-5.2436	2.23e-89	3.78e-87	Choline transport protein
19884690	BBA_01678	-5.15	3.29e-05	0.00014321	ZIP Zinc transporter family protein
19888779	BBA_05767	-5.0122	1.01e-27	2.5e-26	Tetracycline efflux protein (Otrb)
19887383	BBA_04371	-4.4454	9.75e-63	7.89e-61	MFS multidrug transporter, putative
19889428	BBA_06416	-4.4208	3.94e-19	6.44e-18	Membrane transporter
19888332	BBA_05320	-4.1544	9.71e-24	2.06e-22	Plasma membrane zinc ion transporter, putative
19889753	BBA_06741	-3.9707	6.97e-61	5.15e-59	Uncharacterized protein
19889763	BBA_06751	-3.9515	1.96e-82	2.6e-80	Canalicular multispecific organic anion transporter 1
19893278	BBA_10266	-3.9231	2.48e-15	3.2e-14	Sugar transporter
19886122	BBA_03110	-3.7606	0.0016205	0.004882	OPT oligopeptide transporter
19887840	BBA_04828	-3.651	3.34e-28	8.45e-27	Vacuolar basic amino acid transporter 1
19887508	BBA_04496	-3.5918	7.37e-05	0.00029821	Putative sugar transporter
19891629	BBA_08617	-3.5548	2e-19	3.33e-18	Uncharacterized protein
19889068	BBA_06056	-3.5196	1.87e-31	5.38e-30	Allantoate permease
19885837	BBA_02825	-3.4334	2.15e-09	1.69e-08	Proline transporter
19886650	BBA_03638	-3.3309	2.99e-38	1.13e-36	MFS transporter
19889954	BBA_06942	-3.2317	3.84e-07	2.23e-06	MFS multidrug transporter, putative
19887646	BBA_04634	-3.1702	2.75e-43	1.26e-41	Amino acid permease
19884027	BBA_01015	-3.1229	1.08e-35	3.63e-34	Major facilitator superfamily transporter
19885928	BBA_02916	-3.1208	2.31e-54	1.42e-52	MFS transporter, putative
19888821	BBA_05809	-3.1141	9.44e-38	3.49e-36	MFS allantoate transporter, putative
19890537	BBA_07525	-3.0226	2.02e-32	5.91e-31	Glucose/galactose transporter
19890132	BBA_07120	-2.9904	6.32e-10	5.21e-09	Major facilitator superfamily transporter
19886553	BBA_03541	-2.7994	1.76e-22	3.46e-21	Putative allantoate permease
19892364	BBA_09352	-2.6336	4.61e-39	1.81e-37	MFS allantoate transporter, putative
19885303	BBA_02291	-2.5858	1.58e-11	1.52e-10	V-type ATPase
19883552	BBA_00540	-2.4935	2.02e-15	2.62e-14	MFS transporter, putative
19890339	BBA_07327	-2.4728	1.17e-31	3.4e-30	Putative MEI5 protein
19883780	BBA_00768	-2.4658	2.29e-35	7.62e-34	Major facilitator superfamily transporter
19893322	BBA_10310	-2.4239	0.0026901	0.007634	Uncharacterized protein
19888686	BBA_05674	-2.3752	1.03e-36	3.62e-35	Hexose transporter
19892181	BBA_09169	-2.3709	1.43e-10	1.27e-09	Hexose transport-related protein, putative
19891632	BBA_08620	-2.3348	1.51e-34	4.85e-33	Drug resistance protein
19889217	BBA_06205	-2.3132	3.71e-24	7.99e-23	Ankyrin repeat protein
19883956	BBA_00944	-2.2533	1.13e-07	7.06e-07	Nitrite transporter
19883559	BBA_00547	-2.2096	3.85e-06	1.92e-05	Purine nucleoside permease
19884306	BBA_01294	-2.174	1.19e-07	7.42e-07	Zinc/iron transporter protein
19888665	BBA_05653	-2.1568	4.7e-11	4.36e-10	Major facilitator superfamily transporter
Novel00113	Novel00113	-2.1425	0.00080999	0.0026263
19889668	BBA_06656	-2.1263	1.96e-19	3.26e-18	MFS1 family protein
19886056	BBA_03044	-2.1168	6.88e-15	8.54e-14	Hexose transporter
19885488	BBA_02476	-2.0923	1.96e-27	4.79e-26	Sugar transporter family protein
19891655	BBA_08643	-2.0715	8.07e-28	2.01e-26	MFS transporter
19892509	BBA_09497	-2.0654	0.00016958	0.00063691	Major facilitator superfamily transporter
19885338	BBA_02326	-2.0647	0.0029749	0.0083603	Sodium symporter family protein
19888834	BBA_05822	-2.0184	1.31e-25	3e-24	Major facilitator superfamily transporter
19890661	BBA_07649	-1.9631	2.6e-26	6.13e-25	Major facilitator superfamily transporter
19892902	BBA_09890	-1.9085	6.18e-10	5.11e-09	Sodium/hydrogen exchanger family protein
19885753	BBA_02741	-1.8896	1.64e-09	1.3e-08	GABA permease
19889548	BBA_06536	-1.876	2.69e-15	3.44e-14	Carboxylic acid transport protein
19888406	BBA_05394	-1.8337	1.41e-07	8.68e-07	C4-dicarboxylate transporter/malic acid transporter
19890247	BBA_07235	-1.8302	2.26e-06	1.16e-05	Cation efflux family protein
Novel00825	Novel00825	-1.8258	0.0039454	0.010769	Uncharacterized protein
19889356	BBA_06344	-1.8045	1.11e-19	1.86e-18	Drug resistance protein
19891393	BBA_08381	-1.7891	3.72e-22	7.1e-21	Nickel/cobalt efflux system
19886224	BBA_03212	-1.7849	1.64e-08	1.15e-07	Phthalate transporter
19891603	BBA_08591	-1.7763	5.34e-20	9.25e-19	Hexose transporter
19886590	BBA_03578	-1.7584	8.67e-11	7.84e-10	Siderophore iron transporter mirB
19887137	BBA_04125	-1.7476	2.9e-07	1.72e-06	GABA permease
19883686	BBA_00674	-1.7449	8.72e-13	9.39e-12	Major facilitator superfamily transporter
19883294	BBA_00282	-1.7209	6.75e-08	4.37e-07	MFS allantoate transporter, putative
19891392	BBA_08380	-1.7125	7.95e-20	1.36e-18	Uracil permease
19884973	BBA_01961	-1.7104	8.03e-11	7.28e-10	Uncharacterized protein
19890397	BBA_07385	-1.6856	1.06e-05	5.02e-05	MFS transporter
19890800	BBA_07788	-1.6462	1.18e-07	7.37e-07	OPT family small oligopeptide transporter
19887188	BBA_04176	-1.6414	1.4e-07	8.67e-07	Puromycin resistance protein pur8
19892489	BBA_09477	-1.6243	5.34e-10	4.44e-09	Hexose transporter
19885807	BBA_02795	-1.6221	2.64e-05	0.00011699	Vacuolar calcium ion transporter
19884969	BBA_01957	-1.606	2.25e-08	1.55e-07	Major facilitator superfamily transporter
19885930	BBA_02918	-1.5782	6.94e-15	8.59e-14	Major facilitator superfamily transporter
19889754	BBA_06742	-1.5712	1.04e-17	1.58e-16	HET domain-containing protein
19884411	BBA_01399	-1.5483	8.23e-11	7.45e-10	Calcium/proton exchanger
19884224	BBA_01212	-1.5419	5.06e-17	7.38e-16	Sodium/calcium exchanger protein
19889444	BBA_06432	-1.5238	1.52e-05	7.01e-05	Permease-like protein
19886065	BBA_03053	-1.513	1.44e-06	7.62e-06	Abc transporter
19889285	BBA_06273	-1.5048	3.61e-08	2.42e-07	OPT oligopeptide transporter
19889948	BBA_06936	-1.5038	0.00011649	0.00045313	Zinc transporter 1
19886380	BBA_03368	-1.4751	4.89e-10	4.09e-09	Amino acid permease
19890107	BBA_07095	-1.4593	1.8e-15	2.34e-14	Glucose transporter
19892384	BBA_09372	-1.4493	5.55e-11	5.11e-10	Major facilitator superfamily transporter
19884940	BBA_01928	-1.4219	9.6e-14	1.1e-12	Proline-specific permease, putative
19883262	BBA_00250	-1.37	1.12e-11	1.1e-10	Major facilitator superfamily transporter
19891253	BBA_08241	-1.3425	1.64e-09	1.3e-08	General alpha-glucoside permease
19884652	BBA_01640	-1.3345	5.63e-14	6.52e-13	Copper transport protein ctr4
19887663	BBA_04651	-1.3314	0.0009593	0.0030591	MFS transporter
19883997	BBA_00985	-1.2831	7.32e-12	7.26e-11	MFS transporter
19887662	BBA_04650	-1.2739	0.004589	0.01236	Polyketide synthase, putative
19884295	BBA_01283	-1.2575	3.59e-08	2.41e-07	Major facilitator superfamily transporter
19887174	BBA_04162	-1.2412	5.77e-08	3.77e-07	ZIP zinc/iron transporter
19883308	BBA_00296	-1.2277	5.07e-11	4.68e-10	RING-8 protein
19889034	BBA_06022	-1.2212	2.49e-11	2.35e-10	Polyol transporter 5
19883620	BBA_00608	-1.2032	7.94e-11	7.2e-10	Amino acid permease family protein
19887261	BBA_04249	-1.1952	6.34e-09	4.69e-08	CorA-like Mg2+ transporter
19883574	BBA_00562	-1.1776	2.84e-06	1.45e-05	Purine permease
19890602	BBA_07590	-1.1565	3.13e-06	1.59e-05	MFS drug efflux transporter, putative
19888445	BBA_05433	-1.1556	1.44e-08	1.02e-07	Pantothenate transporter liz1
19892493	BBA_09481	-1.1546	2.62e-08	1.79e-07	Quinate permease
19892091	BBA_09079	-1.1444	0.0014961	0.0045456	Major facilitator superfamily protein
19884462	BBA_01450	-1.1391	0.00040847	0.0014109	Alternative sulfate transporter
19892328	BBA_09316	-1.1112	2.92e-08	1.98e-07	MFS transporter, putative
19891894	BBA_08882	-1.1101	6.91e-09	5.1e-08	Proline-specific permease
19883080	BBA_00068	-1.0933	0.010385	0.025347	Vitamin H transporter
19884650	BBA_01638	-1.0471	6.11e-07	3.42e-06	Allantoate permease
19891072	BBA_08060	-1.0362	0.0026361	0.0074963	MFS monosaccharide transporter, putative
19883813	BBA_00801	-1.0289	9.35e-07	5.13e-06	HAM-2 protein
19884817	BBA_01805	1.0026	5.48e-07	3.09e-06	MFS transporter
19883563	BBA_00551	1.0033	1.04e-06	5.66e-06	Major facilitator superfamily transporter
19893068	BBA_10056	1.011	1.19e-08	8.51e-08	Amino acid/polyamine transporter I
19891668	BBA_08656	1.0613	0.00034518	0.0012132	ABC transporter
19888364	BBA_05352	1.0662	7.72e-05	0.00031045	Uncharacterized protein
19892157	BBA_09145	1.07	5.41e-08	3.54e-07	ABC transporter
19883687	BBA_00675	1.0856	0.00022463	0.00082152	Hexose transporter
19893020	BBA_10008	1.0858	0.0062144	0.016149	Uncharacterized protein
19887406	BBA_04394	1.0871	2.92e-05	0.00012833	Major facilitator superfamily transporter
19892135	BBA_09123	1.0922	0.00034036	0.0011974	Multidrug resistance protein MDR, putative
19885030	BBA_02018	1.0955	0.0036321	0.0099832	ABC transporter
19891084	BBA_08072	1.1037	4.96e-05	0.00020826	Phosphate transporter
19883794	BBA_00782	1.1336	0.00080668	0.0026171	Uncharacterized protein
19885607	BBA_02595	1.1389	1.39e-08	9.87e-08	Major facilitator superfamily transporter
19890619	BBA_07607	1.1554	9.58e-10	7.75e-09	Major facilitator superfamily transporter
19887052	BBA_04040	1.1561	1.03e-06	5.63e-06	MFS monocarboxylate transporter
19883295	BBA_00283	1.1635	0.00064509	0.002137	Membrane transporter
19883942	BBA_00930	1.1644	1.78e-10	1.56e-09	MFS multidrug transporter
19886420	BBA_03408	1.1693	1.06e-05	5.02e-05	ABC multidrug transporter, putative
19893279	BBA_10267	1.1741	0.0013693	0.0042022	Amidohydrolase-like protein
19885065	BBA_02053	1.2087	1.49e-09	1.19e-08	Cation efflux family protein
19892368	BBA_09356	1.2139	3.8e-07	2.21e-06	Major Facilitator Superfamily protein
19883219	BBA_00207	1.2139	2.62e-08	1.79e-07	Cation diffusion facilitator family transporter
19888952	BBA_05940	1.2158	1.95e-07	1.19e-06	OPT family small oligopeptide transporter
19886951	BBA_03939	1.2424	3.43e-12	3.51e-11	Hexose transporter
19889348	BBA_06336	1.2537	5.84e-07	3.28e-06	Hexose transporter-like protein
19891857	BBA_08845	1.2548	2.92e-11	2.76e-10	H+ symporter family protein
19884686	BBA_01674	1.2581	6.77e-12	6.74e-11	Lactose permease
19885613	BBA_02601	1.2641	1.43e-08	1.01e-07	Thiamine-repressible mitochondrial transport protein THI74
19887249	BBA_04237	1.2678	1.91e-10	1.67e-09	Ubiquitin carboxyl-terminal hydrolase (EC 3.4.19.12)
19887410	BBA_04398	1.2722	4.36e-09	3.29e-08	OPT oligopeptide transporter
19889244	BBA_06232	1.3088	3.62e-11	3.39e-10	Amino acid permease
19885355	BBA_02343	1.315	3.99e-08	2.67e-07	Amino acid permease
19885463	BBA_02451	1.3169	1.61e-13	1.82e-12	Oligopeptide transporter
19890153	BBA_07141	1.3185	2.48e-07	1.48e-06	MFS transporter, putative
19888845	BBA_05833	1.3278	0.00052982	0.0017814	Major facilitator superfamily transporter
Novel00244	Novel00244	1.3366	7.36e-13	7.95e-12	ATP-dependent bile acid permease
19889589	BBA_06577	1.3447	0.0021261	0.0061753	ABC transporter
19890084	BBA_07072	1.3497	1.95e-11	1.85e-10	Cytochrome b5-like Heme/Steroid binding domain containing protein
19888773	BBA_05761	1.3548	2.9e-06	1.48e-05	Phosphate permease
19886427	BBA_03415	1.3608	2.47e-14	2.93e-13	Calcofluor white hypersensitive protein
19886862	BBA_03850	1.3692	2.08e-12	2.17e-11	Sodium/hydrogen antiporter
19884326	BBA_01314	1.4031	0.01114	0.026899	Peptide transporter MTD1
19890324	BBA_07312	1.4104	2.96e-10	2.55e-09	Sugar transporter
19887041	BBA_04029	1.4113	0.0035305	0.009731	Amino acid permease
19884448	BBA_01436	1.4175	7.66e-05	0.00030855	ATP synthase subunit g
19888752	BBA_05740	1.4399	0.00015936	0.00060137	Major facilitator superfamily transporter
19884409	BBA_01397	1.4511	0.0054355	0.014387	ABC multidrug transporter, putative
19890446	BBA_07434	1.4606	7.95e-14	9.13e-13	Major facilitator superfamily transporter
19892405	BBA_09393	1.489	6.6e-15	8.21e-14	Sugar transport protein
19890653	BBA_07641	1.5148	1.97e-15	2.56e-14	Uncharacterized protein
19886631	BBA_03619	1.5166	6.24e-14	7.21e-13	Major facilitator superfamily transporter
19886866	BBA_03854	1.5223	1.84e-14	2.2e-13	ABC transporter
19883908	BBA_00896	1.5334	1.03e-08	7.4e-08	Major facilitator superfamily transporter
19889818	BBA_06806	1.5372	2.81e-07	1.67e-06	Multidrug resistance protein MDR, putative
19889432	BBA_06420	1.5511	0.00013993	0.00053671	Oligopeptide transporter
19886586	BBA_03574	1.5522	5.56e-05	0.00023136	Canalicular multispecific organic anion transporter 1
19885105	BBA_02093	1.5554	9.65e-07	5.28e-06	Major facilitator superfamily transporter
19885782	BBA_02770	1.5622	1.43e-05	6.63e-05	DUF895 domain membrane protein
19883029	BBA_00017	1.5656	1.49e-11	1.44e-10	ABC transporter
19891575	BBA_08563	1.5702	0.0014582	0.004449	ABC transporter, putative
19884780	BBA_01768	1.5734	3.54e-05	0.00015303	Major facilitator superfamily transporter
19888975	BBA_05963	1.5867	0.0040858	0.011111	Major facilitator superfamily transporter
19885612	BBA_02600	1.6787	1.06e-11	1.04e-10	MFS multidrug transporter
19889843	BBA_06831	1.7006	5.06e-16	6.86e-15	Major facilitator superfamily transporter
19884750	BBA_01738	1.7075	1.11e-10	9.97e-10	MFS transporter
Novel00755	Novel00755	1.7189	0.003432	0.0094998	pantothenate transporter liz1
19885846	BBA_02834	1.7237	0.0011538	0.0036197	Allantoate permease
19890898	BBA_07886	1.724	0.0052652	0.013986	Hsp20-like protein
19889318	BBA_06306	1.7312	2.64e-06	1.35e-05	ATP synthase F0
19889902	BBA_06890	1.7333	0.0034219	0.0094775	Major facilitator superfamily transporter
19889480	BBA_06468	1.7527	3.77e-14	4.4e-13	ABC transporter
19887953	BBA_04941	1.761	2.69e-14	3.18e-13	RadH flavin-dependent halogenase
19887420	BBA_04408	1.7744	8.26e-05	0.00033135	OPT oligopeptide transporter
19887217	BBA_04205	1.8008	6.17e-06	3e-05	Major facilitator superfamily transporter
19893192	BBA_10180	1.8029	0.0012112	0.0037718	MFS transporter
19889608	BBA_06596	1.8085	1.43e-12	1.51e-11	Glucuronyl hydrolase
19890789	BBA_07777	1.8165	5.8e-14	6.7e-13	ABC metal ion transporter
19887985	BBA_04973	1.8311	3.28e-14	3.84e-13	MFS transporter
19891919	BBA_08907	1.8338	2.87e-24	6.21e-23	Plasma membrane ATPase (EC 3.6.3.6)
19890308	BBA_07296	1.8508	5.3e-23	1.08e-21	Peptidase family S58
19883435	BBA_00423	1.8554	1.01e-14	1.24e-13	Multidrug and toxin extrusion protein
19891320	BBA_08308	1.8568	1.04e-16	1.49e-15	OPT oligopeptide transporter
19887492	BBA_04480	1.8705	3.44e-22	6.61e-21	Oligopeptide transporter
19884391	BBA_01379	1.8777	1.2e-11	1.17e-10	Major facilitator superfamily transporter
19884705	BBA_01693	1.892	0.00010829	0.00042288	Major facilitator superfamily transporter
19889082	BBA_06070	1.9157	8.36e-07	4.61e-06	ABC multidrug transporter
19890566	BBA_07554	1.9236	1.02e-20	1.82e-19	MFS quinate transporter QutD
19891188	BBA_08176	1.9613	3.78e-07	2.19e-06	Mitochondrial CorA family metal ion transporter
19890022	BBA_07010	1.9845	7.26e-06	3.5e-05	Major facilitator superfamily transporter
19892423	BBA_09411	2.0202	2.43e-15	3.15e-14	Major facilitator superfamily transporter
19884037	BBA_01025	2.0611	1.1e-16	1.58e-15	ABC transporter
19887908	BBA_04896	2.0757	6.44e-07	3.61e-06	MFS multidrug transporter
19884248	BBA_01236	2.1092	7.21e-08	4.66e-07	Major facilitator superfamily transporter
19887773	BBA_04761	2.1206	0.0018115	0.0053794	UNC93-like protein
19890293	BBA_07281	2.1642	0.00052561	0.0017689	Urea active transporter
19891494	BBA_08482	2.179	0.00032524	0.0011501	Major facilitator superfamily transporter
19888776	BBA_05764	2.1948	0.0003977	0.0013788	Major facilitator superfamily, general substrate transporter
19891615	BBA_08603	2.2006	5.28e-17	7.67e-16	Methionine transporter, putative
19884885	BBA_01873	2.2135	1.01e-31	2.93e-30	MFS transporter
19890760	BBA_07748	2.2534	0.0026251	0.0074668	ABC transporter
19888161	BBA_05149	2.275	1.72e-33	5.21e-32	Serine/arginine repetitive matrix protein 1
19891789	BBA_08777	2.2809	1.52e-18	2.41e-17	Glucoamylase-like protein
19884837	BBA_01825	2.2865	2.45e-30	6.74e-29	Siderochrome-iron transporter MirB
19890563	BBA_07551	2.2955	9.47e-07	5.19e-06	ABC transporter, transmembrane domain, type 1
19885172	BBA_02160	2.3527	3.38e-36	1.17e-34	H+ symporter
19884134	BBA_01122	2.3795	3.24e-21	5.94e-20	Trk family potassium uptake protein
19892602	BBA_09590	2.3975	0.011026	0.026659	Major facilitator superfamily transporter
19889093	BBA_06081	2.4292	1.39e-06	7.37e-06	Allantoate permease
19889570	BBA_06558	2.4316	7.07e-39	2.73e-37	ABC transporter, putative
19891192	BBA_08180	2.435	1.64e-39	6.54e-38	MFS multidrug resistance transporter, putative
19886063	BBA_03051	2.4386	0.00013934	0.00053462	Polyamine transporter 3
19889737	BBA_06725	2.4771	1.42e-25	3.23e-24	ABC transporter
19885944	BBA_02932	2.6134	2.13e-05	9.62e-05	General substrate transporter
19890561	BBA_07549	2.6441	0.0081764	0.020502	MFS transporter
19886633	BBA_03621	2.7158	2.09e-29	5.52e-28	Major facilitator superfamily transporter
19887340	BBA_04328	2.8176	5.92e-16	8e-15	Aminotriazole resistance protein
19888888	BBA_05876	2.9023	4.85e-40	1.98e-38	Major facilitator superfamily transporter
19883017	BBA_00005	2.9146	1.04e-53	6.33e-52	ABC transporter transmembrane region
19885441	BBA_02429	2.9779	0.00051953	0.0017511	Alpha glucoside transporter
19888461	BBA_05449	2.9797	2.53e-15	3.27e-14	Metabolite transport protein GIT1
19883195	BBA_00183	3.1772	1.77e-51	1.01e-49	Major facilitator superfamily transporter
19885079	BBA_02067	3.2265	1.23e-11	1.2e-10	Proline-specific permease, putative
19887659	BBA_04647	3.2782	2.55e-31	7.31e-30	H(+)-myo-inositol cotransporter
19884310	BBA_01298	3.2846	3.2e-62	2.55e-60	Monocarboxylate permease-like protein
19891269	BBA_08257	3.56	0.00018422	0.00068766	Choline transport protein
19885048	BBA_02036	3.5748	3.6e-09	2.75e-08	Iron permease FTR1 family protein
19889879	BBA_06867	3.6655	1.38e-49	7.43e-48	Major facilitator superfamily transporter
19887430	BBA_04418	3.6898	1.62e-05	7.43e-05	Major facilitator superfamily transporter
19888276	BBA_05264	3.782	1.41e-54	8.82e-53	Chitinase-like protein
19886042	BBA_03030	3.8661	3.95e-61	2.94e-59	MFS multidrug transporter
19886244	BBA_03232	4.2864	8.26e-08	5.28e-07	OPT oligopeptide transporter
19890043	BBA_07031	4.346	8.45e-13	9.11e-12	MFS multidrug transporter
19885227	BBA_02215	4.5103	4.75e-29	1.23e-27	Monocarboxylate transporter
19886431	BBA_03419	4.9429	9.55e-127	4.2e-124	Uncharacterized protein
19888628	BBA_05616	5.1574	1.85e-53	1.11e-51	Major facilitator superfamily transporter
19887718	BBA_04706	5.2066	2.73e-05	0.00012057	MFS multidrug resistance transporter
19889224	BBA_06212	5.4075	4.2e-16	5.77e-15	MFS monocarboxylate transporter
19889816	BBA_06804	Inf	0.0026106	0.0074389	MFS transporter, putative
19890161	BBA_07149	#NAME?	6.57e-12	6.55e-11	Major facilitator superfamily transporter
GO:0003824
19887837	BBA_04825	-11.417	2.81e-169	2.58e-166	Oxidoreductase, 2OG-Fe(II) oxygenase family
19888284	BBA_05272	-11.141	1.53e-110	4.44e-108	ABC transporter
19884913	BBA_01901	-10.517	1.4e-189	2.2e-186	RBP protein
19889329	BBA_06317	-8.0455	6.37e-105	1.56e-102	Chitinase-like protein
19888283	BBA_05271	-7.7625	1.05e-34	3.41e-33	Fatty acid hydroxylase superfamily protein
19885194	BBA_02182	-7.6526	8.89e-72	8.98e-70	Carboxylic ester hydrolase (EC 3.1.1.-)
19887838	BBA_04826	-7.4535	4.73e-113	1.49e-110	Aspartate-tRNA ligase
19887839	BBA_04827	-7.3978	1.64e-47	8.56e-46	Peptide synthetase
19890086	BBA_07074	-7.1942	1.1e-126	4.57e-124	Methyltransferase domain-containing protein
19890011	BBA_06999	-7.1668	2.87e-11	2.71e-10	Uncharacterized protein
19884853	BBA_01841	-7.0278	2.8e-10	2.42e-09	Polyketide synthase
19892038	BBA_09026	-6.9714	6.66e-10	5.48e-09	Isochorismatase family protein
19889721	BBA_06709	-6.8585	1.07e-34	3.44e-33	Carboxylic ester hydrolase (EC 3.1.1.-)
Novel00866	Novel00866	-6.821	2.86e-59	1.98e-57
19890799	BBA_07787	-6.6378	7.9e-31	2.23e-29	Cobalamin synthesis protein
19887987	BBA_04975	-6.4505	2.35e-180	2.88e-177	AMP-binding enzyme
19892153	BBA_09141	-6.3734	9.07e-164	7.68e-161	Uncharacterized protein
19883601	BBA_00589	-6.2121	4.26e-42	1.85e-40	Pyruvate dehydrogenase
19892127	BBA_09115	-6.1968	2.75e-65	2.31e-63	Cupin family protein
19892282	BBA_09270	-5.9161	5.9e-62	4.64e-60	Subtilisin-like protease PR1G
19892458	BBA_09446	-5.8637	5.37e-120	1.91e-117	Aminotransferase class-III
19887044	BBA_04032	-5.793	7.37e-120	2.54e-117	Hydrolase, alpha/beta fold family protein
19892144	BBA_09132	-5.7618	0.00081543	0.0026416	UbiE/COQ5 family methyltransferase
19885140	BBA_02128	-5.6625	2.15e-24	4.68e-23	Glycoside hydrolase, family 31
19889518	BBA_06506	-5.6466	1.86e-106	4.87e-104	Carbohydrate esterase family 3
19883553	BBA_00541	-5.6444	4.93e-51	2.78e-49	Phosphatidylserine decarboxylase family protein
19893314	BBA_10302	-5.6049	1.74e-111	5.19e-109	Polyketide synthase
19888715	BBA_05703	-5.5278	3.41e-80	4.36e-78	Methyltransferase domain-containing protein
19887647	BBA_04635	-5.5217	0.00027822	0.00099697	CAMK kinase
19890491	BBA_07479	-5.4993	4.17e-17	6.1e-16	Putative peptidylarginine deiminase
19892472	BBA_09460	-5.4888	4.04e-124	1.53e-121	SAM dependent carboxyl methyltransferase
19891701	BBA_08689	-5.4684	9.39e-14	1.08e-12	Putative GMC oxidoreductase
19883078	BBA_00066	-5.4499	0.00063163	0.0020968	Phosphotransferase enzyme family domain protein
19885197	BBA_02185	-5.4421	1.89e-87	3.02e-85	Phosphatidylserine decarboxylase-like protein
Novel00488	Novel00488	-5.3785	8.7e-62	6.65e-60
19893260	BBA_10248	-5.3276	4e-06	2e-05	Aminotransferase class-III
19891910	BBA_08898	-5.2882	9.12e-34	2.81e-32	Peptidase cysteine/serine, trypsin
19885787	BBA_02775	-5.1494	9.01e-125	3.54e-122	Amine oxidase
19892783	BBA_09771	-5.0879	7.79e-86	1.16e-83	FAD dependent oxidoreductase
19887643	BBA_04631	-5.0824	2.47e-72	2.57e-70	Cytochrome P450 CYP6004A2
19887627	BBA_04615	-5.0783	1.13e-33	3.46e-32	Uncharacterized protein
19891259	BBA_08247	-5.0271	1.17e-60	8.6e-59	Carboxypeptidase-like protein
19890515	BBA_07503	-4.9907	1.5e-56	9.89e-55	2-C-methyl-D-erythritol 2,4-cyclodiphosphate synthase
19888837	BBA_05825	-4.8556	1.55e-47	8.14e-46	Secreted glucosidase
19888615	BBA_05603	-4.8532	4.26e-35	1.4e-33	Catalase-like domain, heme-dependent
19885580	BBA_02568	-4.7617	1.34e-27	3.31e-26	Short chain dehydrogenase
19887382	BBA_04370	-4.7487	5.7e-68	5.19e-66	Cytochrome P450 CYP584G1
19892571	BBA_09559	-4.7325	5.69e-08	3.72e-07	Reverse transcriptase
19886484	BBA_03472	-4.6959	1.98e-25	4.48e-24	Ankyrin repeat protein
19883455	BBA_00443	-4.6945	1.32e-15	1.74e-14	Cuticle-degrading protease bassiasin I
19888236	BBA_05224	-4.6802	0.0082017	0.020556	Protein phosphatase 2C
19885393	BBA_02381	-4.5538	1.41e-77	1.66e-75	Putative endochitinase CHI2
19886483	BBA_03471	-4.5002	4.5e-09	3.38e-08	FAD dependent oxidoreductase domain containing protein
19893333	BBA_10321	-4.452	1.16e-84	1.64e-82	Dynamin family protein
19888701	BBA_05689	-4.4261	1.84e-10	1.62e-09	Extracellular dioxygenase
19886968	BBA_03956	-4.4067	6.24e-99	1.37e-96	Sterigmatocystin 8-O-methyltransferase, putative
19889579	BBA_06567	-4.3716	4.66e-11	4.33e-10	Catalase-like domain, heme-dependent
19887803	BBA_04791	-4.3604	9.55e-38	3.52e-36	Uncharacterized protein
19891447	BBA_08435	-4.358	6.35e-25	1.4e-23	FAD binding domain-containing protein
19883781	BBA_00769	-4.2882	4.29e-43	1.94e-41	Uncharacterized protein
19887075	BBA_04063	-4.2758	9.64e-72	9.64e-70	Aspartic proteinase
Novel00306	Novel00306	-4.2729	6.32e-06	3.07e-05
19887190	BBA_04178	-4.2642	1.42e-74	1.55e-72	Cyclopropane-fatty-acyl-phospholipid synthase
19891513	BBA_08501	-4.2623	1.56e-42	6.93e-41	Putative SAM-dependent methyltransferase
19886809	BBA_03797	-4.2551	0.005432	0.014381	Oxidoreductase CipA
19884015	BBA_01003	-4.2439	3.77e-74	3.99e-72	Subtilase-like protein
19890857	BBA_07845	-4.2196	4.63e-66	4.01e-64	Peptide hydrolase (EC 3.4.-.-)
19887990	BBA_04978	-4.2116	3.5e-38	1.31e-36	Tripeptidyl peptidase
19889485	BBA_06473	-4.2074	4.91e-97	9.83e-95	Cytochrome P450 CYP684A2
19891530	BBA_08518	-4.1715	4.77e-16	6.51e-15	D-3-phosphoglycerate dehydrogenase
19887597	BBA_04585	-4.1607	1.06e-18	1.7e-17	Elongation factor-2 kinase EFK-1B isoform
19884393	BBA_01381	-4.16	0.0012437	0.003862	Uncharacterized protein
19884975	BBA_01963	-4.1157	6.36e-09	4.7e-08	Pepsin A1
19886052	BBA_03040	-4.0773	1.03e-88	1.69e-86	DUF636 domain protein
19886651	BBA_03639	-4.0587	3.06e-92	5.43e-90	Cytochrome P450 CYP625A1
19892936	BBA_09924	-4.0576	1.08e-79	1.37e-77	Zinc finger protein
19889163	BBA_06151	-4.0495	0.00088125	0.0028315	Ferric reductase like transmembrane component
19885494	BBA_02482	-4.0486	5.77e-38	2.15e-36	Carboxypeptidase Y
19883096	BBA_00084	-4.0416	1.57e-06	8.28e-06	Peptidase M64, IgA
19883258	BBA_00246	-4.0276	2.12e-92	3.82e-90	Cutinase-like protein
19892732	BBA_09720	-4.0247	1.51e-75	1.72e-73	Cytochrome P450 CYP5293A2
19886003	BBA_02991	-3.9916	1.01e-39	4.1e-38	Short-chain dehydrogenase
19889763	BBA_06751	-3.9515	1.96e-82	2.6e-80	Canalicular multispecific organic anion transporter 1
19887755	BBA_04743	-3.8795	8.3e-13	8.96e-12	Fusicoccadiene synthase
19883334	BBA_00322	-3.8753	0.0044001	0.011889	Metalloprotease-like protein
Novel00221	Novel00221	-3.8659	4.58e-14	5.33e-13
19893117	BBA_10105	-3.8608	1.3e-21	2.43e-20	Nonribosomal peptide synthase
19885026	BBA_02014	-3.7896	0.0018308	0.0054277	Serine carboxypeptidase
Novel00895	Novel00895	-3.7872	0.0018445	0.0054612	Uncharacterized protein
19890531	BBA_07519	-3.7803	2.54e-33	7.62e-32	Glucose sorbosone dehydrogenase
19890790	BBA_07778	-3.7672	1.67e-12	1.76e-11	Oxidoreductase, 2OG-Fe(II) oxygenase family protein
19887988	BBA_04976	-3.7581	9.22e-79	1.14e-76	Enoyl-CoA hydratase/isomerase family protein
19884976	BBA_01964	-3.7468	2.61e-77	3.06e-75	Ferric-chelate reductase
Novel00385	Novel00385	-3.74	1.5e-27	3.69e-26
19885529	BBA_02517	-3.7049	1.71e-39	6.8e-38	BR serine/threonine-protein kinase
19890038	BBA_07026	-3.6678	3.61e-15	4.58e-14	Ornithine-oxo-acid transaminase
19886043	BBA_03031	-3.6429	8.59e-35	2.8e-33	Lipase 2
19889929	BBA_06917	-3.5989	1.13e-59	8.12e-58	Glycosyl hydrolase
19889326	BBA_06314	-3.5851	5.04e-58	3.47e-56	Arabinofuranosidase B
19891629	BBA_08617	-3.5548	2e-19	3.33e-18	Uncharacterized protein
19889484	BBA_06472	-3.5023	4.16e-70	3.99e-68	Cytochrome P450 CYP5099A1
19892046	BBA_09034	-3.4867	1.28e-30	3.57e-29	FAD binding domain-containing protein
Novel00882	Novel00882	-3.4255	0.020739	0.045659	cell surface metalloreductase (FreA)
19887078	BBA_04066	-3.4098	2.08e-60	1.52e-58	PLC-like phosphodiesterase
19887733	BBA_04721	-3.3986	1.41e-18	2.25e-17	Serine protein kinase
19891856	BBA_08844	-3.3777	5.48e-06	2.69e-05	Eukaryotic aspartyl protease
19883925	BBA_00913	-3.3361	2.24e-57	1.5e-55	Uncharacterized protein
19893363	BBA_10351	-3.3338	3e-14	3.53e-13	Serine/threonine protein kinase Japonica Group
19892473	BBA_09461	-3.3331	3.16e-64	2.62e-62	Methyltransferase-like protein
19888920	BBA_05908	-3.3136	1.72e-05	7.87e-05	Uncharacterized protein
19888617	BBA_05605	-3.2596	5.6e-36	1.92e-34	Formyl transferase domain-containing protein
19884196	BBA_01184	-3.248	1.61e-13	1.81e-12	FAD binding domain protein
19885198	BBA_02186	-3.2466	0.021216	0.046606	Protein kinase domain-containing protein
19888167	BBA_05155	-3.2111	2.39e-45	1.17e-43	Extracellular aldonolactonase
19886977	BBA_03965	-3.201	0.0027821	0.0078687	Aorsin-like protein
19892937	BBA_09925	-3.1861	1.93e-33	5.81e-32	Tetratricopeptide repeat domain protein
19889944	BBA_06932	-3.1786	8.24e-62	6.34e-60	Carbamoyl transferase
19893067	BBA_10055	-3.1759	2.58e-59	1.81e-57	Beta-hexosaminidase (EC 3.2.1.52)
19891928	BBA_08916	-3.1317	2.24e-59	1.59e-57	Carbonic anhydrase (EC 4.2.1.1) (Carbonate dehydratase)
19886929	BBA_03917	-3.1303	0.0010741	0.0033899	Uncharacterized protein
19892391	BBA_09379	-3.1211	1.01e-25	2.32e-24	Glycosyl hydrolase
19893156	BBA_10144	-3.1134	1.69e-26	4.03e-25	Methyltransferase type 11
19893337	BBA_10325	-3.0754	2.99e-56	1.95e-54	CBR-TBB-4 protein
19886051	BBA_03039	-3.0679	1.35e-08	9.62e-08	Flavin containing amine oxidoreductase
19890693	BBA_07681	-3.0255	6.53e-23	1.32e-21	Methyltransferase domain-containing protein
19888891	BBA_05879	-3.0166	2.72e-05	0.00011999	Aorsin-like protein
19887983	BBA_04971	-3.0156	2.54e-41	1.08e-39	Uncharacterized protein
19885604	BBA_02592	-2.9824	4.33e-47	2.23e-45	Eukaryotic aspartyl protease
19888567	BBA_05555	-2.9607	4.23e-23	8.65e-22	Epoxide hydrolase
19886299	BBA_03287	-2.9579	3.96e-12	4.02e-11	Pfs, NACHT and Ankyrin domain protein
19883640	BBA_00628	-2.9571	1.05e-19	1.78e-18	Salicylate hydroxylase
19885139	BBA_02127	-2.956	3.57e-15	4.53e-14	Pfs, NACHT and Ankyrin domain protein
19885330	BBA_02318	-2.927	3.2e-20	5.62e-19	Ser/Thr protein phosphatase family protein
19883429	BBA_00417	-2.9188	5.05e-10	4.22e-09	K-family cellulase
19888973	BBA_05961	-2.8894	1.09e-35	3.67e-34	3-hydroxyacid dehydrogenase/reductase
19887193	BBA_04181	-2.88	2.44e-46	1.23e-44	S1/P1 nuclease
19889487	BBA_06475	-2.8581	1.66e-52	9.75e-51	Adenylate-forming enzyme AfeA
19892606	BBA_09594	-2.8562	6.7e-17	9.66e-16	Putative peptidylarginine deiminase
19887419	BBA_04407	-2.8478	2.65e-07	1.58e-06	MSP1 protein
Novel00787	Novel00787	-2.8266	0.00020206	0.0007469
19892043	BBA_09031	-2.8209	9.93e-10	8.03e-09	Uncharacterized protein
19883645	BBA_00633	-2.813	8.48e-46	4.24e-44	NACHT and TPR domain-containing protein
19883105	BBA_00093	-2.793	1.75e-05	7.99e-05	Methyltransferase domain-containing protein
19891524	BBA_08512	-2.7719	0.00043529	0.0014941	Glycoside hydrolase family 29 protein
19891073	BBA_08061	-2.7197	3.49e-10	2.98e-09	UPF0075 domain protein
19887096	BBA_04084	-2.6892	5.21e-08	3.42e-07	Putative aspartic protease
19889919	BBA_06907	-2.6751	6.12e-44	2.88e-42	Histidine acid phosphatase
19891254	BBA_08242	-2.6676	1.88e-05	8.52e-05	Glycoside hydrolase family 43 protein
19891255	BBA_08243	-2.6666	5.32e-34	1.66e-32	Calcineurin-like phosphoesterase
19892935	BBA_09923	-2.6277	7.78e-11	7.06e-10	Putative peptidylarginine deiminase
19888566	BBA_05554	-2.6184	1.23e-33	3.74e-32	Nicotinate-nucleotide pyrophosphorylase [carboxylating] (EC 2.4.2.19) (Quinolinate phosphoribosyltransferase [decarboxylating])
19890492	BBA_07480	-2.6077	1.16e-17	1.76e-16	Amine oxidase (EC 1.4.3.-)
19891968	BBA_08956	-2.5866	4.13e-42	1.81e-40	Tubulin beta chain
19883717	BBA_00705	-2.5858	0.0090387	0.022445	Uncharacterized protein
19884252	BBA_01240	-2.5738	7.84e-16	1.05e-14	LysR family regulatory protein
19891139	BBA_08127	-2.5501	5.25e-16	7.11e-15	Uncharacterized protein
19887878	BBA_04866	-2.539	4.52e-40	1.86e-38	Finger protein AZF1
19890992	BBA_07980	-2.5293	2.7e-39	1.07e-37	Dynamin GTPase
19883071	BBA_00059	-2.524	3.9e-08	2.6e-07	FAD binding domain containing protein
19887462	BBA_04450	-2.5077	2.66e-20	4.7e-19	Aspartic-type endopeptidase
19887670	BBA_04658	-2.4984	4.23e-41	1.78e-39	Methyltransferase-like protein
19883552	BBA_00540	-2.4935	2.02e-15	2.62e-14	MFS transporter, putative
19892220	BBA_09208	-2.48	0.00021811	0.00079925	Dimethylaniline monooxygenase
19890339	BBA_07327	-2.4728	1.17e-31	3.4e-30	Putative MEI5 protein
19892268	BBA_09256	-2.4673	4.7e-16	6.43e-15	Prephenate dehydratase
19891488	BBA_08476	-2.4547	1.87e-33	5.64e-32	Serine carboxypeptidase S28
19888021	BBA_05009	-2.4518	7.21e-39	2.77e-37	Formamidase-like protein
19883902	BBA_00890	-2.4494	4.6e-07	2.64e-06	Cytochrome P450 CYP5060A1
19891446	BBA_08434	-2.4375	1.57e-17	2.36e-16	Lipase class 2
Novel00638	Novel00638	-2.4349	0.00013844	0.00053136
19885298	BBA_02286	-2.4335	1.63e-37	5.98e-36	Protein tyrosine phosphatase (Pyp1), putative
19887001	BBA_03989	-2.4242	5.74e-05	0.00023775	Uncharacterized protein
19893322	BBA_10310	-2.4239	0.0026901	0.007634	Uncharacterized protein
19883787	BBA_00775	-2.3872	3.41e-38	1.28e-36	Glutamate dehydrogenase
19885046	BBA_02034	-2.3693	2.18e-05	9.82e-05	FAD binding domain protein
19893075	BBA_10063	-2.3664	4.68e-31	1.33e-29	Flavin containing polyamine oxidase, putative
19893373	BBA_10362	-2.3577	0.00013324	0.00051267	PDZ domain-containing protein
19883450	BBA_00438	-2.3288	7.54e-09	5.53e-08	GNAT family acetyltransferase, putative
19889217	BBA_06205	-2.3132	3.71e-24	7.99e-23	Ankyrin repeat protein
19889344	BBA_06332	-2.297	2.31e-17	3.44e-16	Gamma-glutamyltranspeptidase
19889067	BBA_06055	-2.2855	4.82e-23	9.81e-22	Dihydroflavonal-4-reductase protein
19885642	BBA_02630	-2.2795	1.07e-13	1.21e-12	Bassianolide nonribosomal peptide synthetase
19888846	BBA_05834	-2.2606	4.76e-18	7.36e-17	Cytochrome P450 CYP528A4
19891711	BBA_08699	-2.2544	0.011763	0.028168	Nonribosomal peptide synthase, putative
19887998	BBA_04986	-2.253	4.12e-05	0.00017622	Uncharacterized protein
19890008	BBA_06996	-2.2406	9.33e-07	5.12e-06	AMP-binding enzyme
Novel00514	Novel00514	-2.2333	2.19e-10	1.9e-09
19892515	BBA_09503	-2.1841	4.11e-09	3.12e-08	WD domain protein
19883317	BBA_00305	-2.1666	3.43e-28	8.65e-27	Cytochrome P450 CYP628A2
19892574	BBA_09562	-2.154	7.67e-10	6.28e-09	Adenosine deaminase
19893185	BBA_10173	-2.152	5.97e-25	1.32e-23	K-3-type glutaminase
19886922	BBA_03910	-2.1422	2.83e-28	7.2e-27	Oxidoreductase FAD-binding domain-containing protein
Novel00099	Novel00099	-2.1409	4.75e-13	5.2e-12
19890890	BBA_07878	-2.1361	0.00016515	0.00062112	Multicopper oxidase
Novel00469	Novel00469	-2.1127	1.5e-22	2.96e-21
19892448	BBA_09436	-2.0936	9.47e-06	4.5e-05	Zinc finger-like protein
Novel00924	Novel00924	-2.0746	0.005423	0.014364	Ferric/cupric reductase transmembrane component 2
19886554	BBA_03542	-2.073	1.69e-12	1.78e-11	FAD dependent oxidoreductase
19892439	BBA_09427	-2.0685	6.84e-30	1.84e-28	Serine carboxypeptidase
19892047	BBA_09035	-2.0566	9.55e-28	2.37e-26	FAD binding domain-containing protein
19891546	BBA_08534	-2.053	0.001972	0.0057825	Pyranose 2-oxidase
19888849	BBA_05837	-2.028	6.6e-24	1.4e-22	WD domain-containing protein
19888315	BBA_05303	-2.0253	1.07e-19	1.81e-18	Subtilase-like protein
19885682	BBA_02670	-1.9988	7.2e-23	1.45e-21	Uncharacterized protein
19890881	BBA_07869	-1.9963	9.01e-11	8.12e-10	Nudix domain containing protein
19889616	BBA_06604	-1.9939	5.57e-06	2.72e-05	Casein kinase 1 epsilon
19886619	BBA_03607	-1.9898	0.00020965	0.00077183	Endothiapepsin-like protein
19887319	BBA_04307	-1.9889	3.23e-21	5.93e-20	Carboxylic ester hydrolase (EC 3.1.1.-)
19889309	BBA_06297	-1.9704	4.56e-19	7.44e-18	Chitinase-like protein
19891462	BBA_08450	-1.9644	0.0089283	0.022201	Glycerophosphoryl diester phosphodiesterase
19888922	BBA_05910	-1.9561	2.94e-17	4.35e-16	Protein-S-isoprenylcysteine O-methyltransferase (EC 2.1.1.100)
19883208	BBA_00196	-1.9518	1.6e-12	1.69e-11	Tat pathway signal sequence
19891947	BBA_08935	-1.9423	3.32e-09	2.55e-08	Methyltransferase domain-containing protein
19884824	BBA_01812	-1.9255	3.34e-24	7.22e-23	HD domain-containing protein
19885644	BBA_02632	-1.9219	6.73e-07	3.76e-06	Cytochrome P450 CYP617A2
19886717	BBA_03705	-1.9157	1.58e-08	1.11e-07	Trypsin-related protease
19883663	BBA_00651	-1.9055	2e-20	3.55e-19	Zinc carboxypeptidase
19885398	BBA_02386	-1.9046	2.39e-05	0.00010667	Uncharacterized protein
19890673	BBA_07661	-1.8943	3.25e-21	5.94e-20	Potassium/sodium efflux P-type ATPase
19883527	BBA_00515	-1.8933	0.00012618	0.00048788	Concanavalin A-like lectin/glucanase
19892066	BBA_09054	-1.8931	3.6e-07	2.1e-06	Putative MEI5 protein
19893069	BBA_10057	-1.8857	4.43e-21	8.05e-20	Acyl-CoA N-acyltransferase
19892585	BBA_09573	-1.8845	4.53e-25	1.01e-23	Cytochrome P450 CYP542B3
19892536	BBA_09524	-1.8681	8.26e-10	6.73e-09	Agmatine deiminase
19883532	BBA_00520	-1.8416	7.42e-21	1.34e-19	Heterokaryon incompatibility protein Het-C
19888406	BBA_05394	-1.8337	1.41e-07	8.68e-07	C4-dicarboxylate transporter/malic acid transporter
19884669	BBA_01657	-1.8254	4e-22	7.62e-21	Prolyl oligopeptidase
19884740	BBA_01728	-1.8093	9.9e-22	1.87e-20	Eukaryotic aspartyl protease
19890755	BBA_07743	-1.8085	3.22e-09	2.47e-08	Serine peptidase, putative
19889532	BBA_06520	-1.7841	2.48e-08	1.7e-07	Calcineurin-like phosphoesterase
19888955	BBA_05943	-1.7831	9.11e-18	1.39e-16	Dihydrofolate reductase
19884259	BBA_01247	-1.7771	9.65e-08	6.1e-07	Negative acting factor
19890303	BBA_07291	-1.7711	2.5e-17	3.72e-16	Peptidase A4 family protein
19893229	BBA_10217	-1.7694	4.31e-14	5.02e-13	Uncharacterized protein
19893364	BBA_10352	-1.7683	1.25e-21	2.35e-20	Protein kinase domain-containing protein
19887671	BBA_04659	-1.7621	3.36e-22	6.46e-21	Monooxygenase-like protein
19886590	BBA_03578	-1.7584	8.67e-11	7.84e-10	Siderophore iron transporter mirB
19883032	BBA_00020	-1.7521	2.99e-16	4.14e-15	Glycerate dehydrogenase
19890679	BBA_07667	-1.7491	0.00040235	0.0013932	Reverse transcriptase
19884689	BBA_01677	-1.7485	2.87e-17	4.25e-16	D-isomer specific 2-hydroxyacid dehydrogenase
19887137	BBA_04125	-1.7476	2.9e-07	1.72e-06	GABA permease
19885903	BBA_02891	-1.7451	1.3e-15	1.72e-14	Isoleucyl-tRNA synthetase ,cytoplasmic
19883294	BBA_00282	-1.7209	6.75e-08	4.37e-07	MFS allantoate transporter, putative
19884179	BBA_01167	-1.7168	1.66e-16	2.34e-15	Geranylgeranyltransferase beta subunit
19891392	BBA_08380	-1.7125	7.95e-20	1.36e-18	Uracil permease
19886594	BBA_03582	-1.7073	1.51e-15	1.99e-14	O-methyltransferase family protein
19884022	BBA_01010	-1.7071	1.2e-20	2.14e-19	Lovastatin nonaketide synthase
19891913	BBA_08901	-1.7029	6.52e-11	5.96e-10	Peptidase S8/S53, subtilisin/kexin/sedolisin
19892987	BBA_09975	-1.6987	2.75e-06	1.4e-05	RNA recognition domain-containing protein 2
19886841	BBA_03829	-1.6976	5.45e-10	4.53e-09	Peptidase family M3
19891428	BBA_08416	-1.6972	2.57e-19	4.24e-18	Peptide hydrolase (EC 3.4.-.-)
19892169	BBA_09157	-1.6971	1.63e-06	8.55e-06	Uncharacterized protein
19886847	BBA_03835	-1.6923	2.3e-13	2.56e-12	NAD dependent epimerase/dehydratase
19890684	BBA_07672	-1.6915	3.22e-07	1.89e-06	HET domain protein
19890099	BBA_07087	-1.6876	1.64e-09	1.3e-08	Serine/threonine kinase protein
19886686	BBA_03674	-1.6835	5.46e-10	4.54e-09	Formyl transferase
19888407	BBA_05395	-1.6828	2.85e-07	1.7e-06	Major allergen Asp f 2-like protein
19891069	BBA_08057	-1.6765	2.46e-19	4.08e-18	6-hydroxy-D-nicotine oxidase
19890632	BBA_07620	-1.6709	1.31e-06	7.02e-06	Polysaccharide deacetylase
19887404	BBA_04392	-1.6698	0.00016132	0.00060825	Lipase/thioesterase
19885974	BBA_02962	-1.6676	1.36e-06	7.24e-06	Uncharacterized protein
19884822	BBA_01810	-1.6582	1.03e-09	8.35e-09	Nonribosomal peptide synthase
19885406	BBA_02394	-1.6488	2.91e-08	1.97e-07	Methyltransferase-like protein
19889647	BBA_06635	-1.6466	0.0013051	0.004022	Uncharacterized protein
19889757	BBA_06745	-1.6131	2.65e-19	4.36e-18	Putative peroxisomal membrane protein
19892131	BBA_09119	-1.6097	1.01e-13	1.16e-12	Phosphoesterase-like protein
19892440	BBA_09428	-1.6054	2.79e-07	1.66e-06	Peptidase family M3
19892612	BBA_09600	-1.6021	1.78e-15	2.32e-14	FluG domain-containing protein
19887855	BBA_04843	-1.602	3.6e-18	5.61e-17	Ferric reductase like transmembrane component
19883859	BBA_00847	-1.5989	6.15e-09	4.56e-08	Alkaline phosphatase
19884974	BBA_01962	-1.592	2.26e-06	1.16e-05	Uncharacterized protein
19884947	BBA_01935	-1.5907	3.54e-16	4.9e-15	Cupredoxin-like protein
19886675	BBA_03663	-1.5845	6.56e-06	3.18e-05	Protein kinase, putative
19891041	BBA_08029	-1.5791	2.78e-16	3.87e-15	Lipase-like protein
19889754	BBA_06742	-1.5712	1.04e-17	1.58e-16	HET domain-containing protein
Novel00484	Novel00484	-1.5705	6.6e-11	6.02e-10
19892474	BBA_09462	-1.5698	3.14e-18	4.92e-17	Methyltransferase-like protein
19885013	BBA_02001	-1.5652	9.32e-16	1.24e-14	WSC domain-containing protein
19892051	BBA_09039	-1.5646	2.13e-06	1.1e-05	Transposase-like protein
19890657	BBA_07645	-1.5552	1.76e-14	2.1e-13	Exopolyphosphatase-like protein
19886627	BBA_03615	-1.547	0.00018663	0.00069523	Class II aminotransferase/8-amino-7-oxononanoate synthase
19885080	BBA_02068	-1.545	3.87e-17	5.68e-16	Endopolyphosphatase (EC 3.6.1.10)
19890436	BBA_07424	-1.5422	8.5e-09	6.2e-08	Metalloprotease MEP1
19887674	BBA_04662	-1.5414	5.39e-18	8.3e-17	SAM-dependent methyltransferase
19886946	BBA_03934	-1.539	1.38e-11	1.34e-10	Cytochrome P450 CYP617A1
19892180	BBA_09168	-1.5352	0.021263	0.046691	Retinol dehydrogenase 12
19889391	BBA_06379	-1.5325	4.51e-07	2.59e-06	Glycoside hydrolase family 16 protein
19893181	BBA_10169	-1.5275	1.17e-09	9.4e-09	ATPase protein
19886065	BBA_03053	-1.513	1.44e-06	7.62e-06	Abc transporter
19888624	BBA_05612	-1.5056	1.37e-05	6.35e-05	Beta-mannosidase A
19883893	BBA_00881	-1.4984	4.93e-16	6.7e-15	Cytochrome P450 CYP541A2
19884098	BBA_01086	-1.486	3.56e-13	3.92e-12	Thymine dioxygenase
19892833	BBA_09821	-1.4802	7.24e-06	3.5e-05	Translation factor (SUA5)
19890009	BBA_06997	-1.4715	6.62e-16	8.92e-15	AMP-binding enzyme
19887862	BBA_04850	-1.4702	1.25e-09	1e-08	Ankyrin repeat protein
19890428	BBA_07416	-1.4696	0.00013467	0.00051779	Glutamyl-tRNA synthetase
19890471	BBA_07459	-1.4669	0.001818	0.0053957	Sterol glucosyltransferase
19891401	BBA_08389	-1.4521	3.24e-12	3.32e-11	Cyclin-related 2
19886846	BBA_03834	-1.4514	2.78e-15	3.56e-14	Glycosyl hydrolase family 16
19892526	BBA_09514	-1.4448	3.15e-15	4.01e-14	Xanthine dehydrogenase
19889700	BBA_06688	-1.4431	1.22e-09	9.76e-09	ATP dependent DNA ligase domain-containing protein
19883638	BBA_00626	-1.4376	7.43e-15	9.19e-14	Amidohydrolase family protein
19885572	BBA_02560	-1.4362	0.00070351	0.0023166	Dual specificity phosphatase Yvh1, putative
19892319	BBA_09307	-1.4315	4.72e-15	5.92e-14	Acidic chitinase
19888859	BBA_05847	-1.4313	2.57e-14	3.04e-13	Putative glycosyl hydrolase
19884523	BBA_01511	-1.429	2.78e-09	2.15e-08	SNF2 family DNA-dependent ATPase
19883103	BBA_00091	-1.428	8.23e-07	4.55e-06	15-hydroxyprostaglandin dehydrogenase (NAD(+))
19892621	BBA_09609	-1.4249	2.85e-05	0.00012539	Uncharacterized protein
19891469	BBA_08457	-1.4148	7.57e-07	4.2e-06	NACHT and WD40 domain protein
19887850	BBA_04838	-1.4142	4.99e-08	3.28e-07	1-aminocyclopropane-1-carboxylate synthase
19887614	BBA_04602	-1.412	1.96e-07	1.2e-06	NAD dependent epimerase/dehydratase
19893376	BBA_10366	-1.4099	0.0056463	0.014862	PDZ domain-containing protein
19891095	BBA_08083	-1.4047	1.31e-14	1.58e-13	Helix-loop-helix DNA-binding domain-containing protein
19885447	BBA_02435	-1.4046	1.08e-09	8.71e-09	Peptidase C14
19885153	BBA_02141	-1.4012	5.4e-15	6.77e-14	Mannitol-1-phosphate dehydrogenase
19892130	BBA_09118	-1.4008	1.2e-14	1.46e-13	Flavonol synthase/flavanone 3-hydroxylase
19892247	BBA_09235	-1.4007	3.11e-14	3.66e-13	Putative dual specificity protein kinase pom1
Novel00377	Novel00377	-1.4001	1.05e-08	7.57e-08
19885808	BBA_02796	-1.3895	0.00041151	0.00142	GNAT family acetyltransferase, putative
19890381	BBA_07369	-1.3885	2.66e-05	0.00011777	Peptidase S1 and S6, chymotrypsin/Hap
19891654	BBA_08642	-1.385	5.45e-06	2.67e-05	ATPase protein
19889728	BBA_06716	-1.3722	3.47e-05	0.00015055	Short-chain dehydrogenase/reductase family protein, putative
19887545	BBA_04533	-1.3685	4.01e-07	2.32e-06	Uncharacterized protein
19888287	BBA_05275	-1.3524	8.56e-09	6.23e-08	Ribosomal protein L19
19891809	BBA_08797	-1.3438	0.00024844	0.00089962	Uncharacterized protein
19892822	BBA_09810	-1.3426	3.55e-06	1.79e-05	Aminotransferase class-III
19888655	BBA_05643	-1.3407	1.6e-12	1.69e-11	Polyadenylate-binding protein (PABP)
19886733	BBA_03721	-1.3403	6.12e-13	6.65e-12	Alkaline phosphatase (EC 3.1.3.1)
19885749	BBA_02737	-1.3402	9.73e-14	1.11e-12	Aminopeptidase I zinc metalloprotease
19889193	BBA_06181	-1.3332	3.92e-10	3.33e-09	Ubiquitin conjugating enzyme, putative
19887663	BBA_04651	-1.3314	0.0009593	0.0030591	MFS transporter
19883926	BBA_00914	-1.3075	3.58e-07	2.09e-06	SMP-30/Gluconolaconase/LRE-like region
19889298	BBA_06286	-1.3068	4.85e-13	5.3e-12	ATPase protein
19889889	BBA_06877	-1.3051	4.64e-12	4.68e-11	Phospholipase PldA, putative
19890007	BBA_06995	-1.3029	0.00044881	0.0015361	Aerobactin siderophore biosynthesis protein iucB
19886048	BBA_03036	-1.3024	1.02e-10	9.16e-10	Methyltransferase domain-containing protein
19892392	BBA_09380	-1.302	2.2e-08	1.52e-07	Uncharacterized protein
19883411	BBA_00399	-1.2979	5.39e-13	5.88e-12	Guanine nucleotide exchange factor synembryn
19892919	BBA_09907	-1.2859	7.41e-08	4.78e-07	Uncharacterized protein
19890599	BBA_07587	-1.2829	1.35e-12	1.43e-11	ADP-ribosylation factor 1
19893015	BBA_10003	-1.2813	0.017076	0.03875	Mitochondrial chaperone BCS1
19883483	BBA_00471	-1.2804	4.72e-11	4.38e-10	Catechol O-methyltransferase
19891642	BBA_08630	-1.2774	0.0012469	0.0038677	Kinesin-like protein
19885044	BBA_02032	-1.2768	1.38e-06	7.35e-06	Dipeptidyl peptidase III
19887662	BBA_04650	-1.2739	0.004589	0.01236	Polyketide synthase, putative
19885324	BBA_02312	-1.2718	1.17e-11	1.14e-10	Eukaryotic aspartyl protease
19888982	BBA_05970	-1.2708	1.61e-06	8.46e-06	QDE-2-interacting protein
19885482	BBA_02470	-1.2643	4.8e-07	2.75e-06	Protein kinase domain-containing protein
19890596	BBA_07584	-1.263	4.66e-06	2.31e-05	MAP kinase kinase skh1/pek1
19885230	BBA_02218	-1.2624	3.93e-10	3.33e-09	Calmodulin-binding protein kinase
Novel00395	Novel00395	-1.2557	1.05e-06	5.73e-06
19883679	BBA_00667	-1.2519	1.55e-11	1.49e-10	Sterol 3-beta-glucosyltransferase (EC 2.4.1.173) (Autophagy-related protein 26)
19890517	BBA_07505	-1.2446	1.56e-10	1.38e-09	Peptidase A4 family protein
19885502	BBA_02490	-1.2431	0.00015329	0.00058067	FAD dependent oxidoreductase
19890218	BBA_07206	-1.2422	1.33e-06	7.1e-06	Uncharacterized protein
19883598	BBA_00586	-1.2375	1.79e-10	1.57e-09	DNA polymerase POL4, putative
19890843	BBA_07831	-1.2315	2.11e-09	1.66e-08	Phosphoinositide phospholipase C (EC 3.1.4.11)
19883308	BBA_00296	-1.2277	5.07e-11	4.68e-10	RING-8 protein
19890620	BBA_07608	-1.2263	1.96e-11	1.86e-10	Serine-threonine rich protein
19890680	BBA_07668	-1.2216	7.39e-11	6.72e-10	Peptidase C14
Novel00132	Novel00132	-1.221	7.11e-08	4.6e-07	Uncharacterized protein
19890888	BBA_07876	-1.22	2.99e-08	2.02e-07	U6 snRNA phosphodiesterase (EC 3.1.4.-)
19889856	BBA_06844	-1.218	7.49e-06	3.6e-05	Nitrate reductase
19887191	BBA_04179	-1.2114	1.66e-10	1.46e-09	Cytochrome P450 CYP584E7
19884590	BBA_01578	-1.2051	4.48e-09	3.37e-08	Thermoresistant glucokinase family carbohydrate kinase
19889000	BBA_05988	-1.2048	1.59e-10	1.41e-09	Pumilio domain-containing protein
19889360	BBA_06348	-1.2021	7.07e-10	5.8e-09	Fatty acid hydroxylase superfamily protein
19886053	BBA_03041	-1.195	3.28e-11	3.08e-10	Isocitrate dehydrogenase [NAD] subunit, mitochondrial (EC 1.1.1.41)
19885297	BBA_02285	-1.1943	2.26e-10	1.96e-09	PBN1 protein
19886117	BBA_03105	-1.1942	0.00036453	0.0012739	Uncharacterized protein
19893291	BBA_10279	-1.1878	2.73e-09	2.11e-08	Reverse transcriptase
19885654	BBA_02642	-1.1813	3.57e-10	3.04e-09	Low temperature viability protein
Novel00720	Novel00720	-1.1787	0.0061975	0.016113
19891450	BBA_08438	-1.1757	0.0014762	0.0044964	Trypsin-like protein
19888519	BBA_05507	-1.1756	4.7e-08	3.1e-07	Uncharacterized protein
19883634	BBA_00622	-1.1752	3.4e-07	1.99e-06	Uncharacterized protein
19890319	BBA_07307	-1.1741	8.96e-11	8.09e-10	Methyltransferase-like protein
19892968	BBA_09956	-1.1694	2.98e-07	1.76e-06	Metalloreductase transmembrane component
19890778	BBA_07766	-1.1674	0.0046601	0.012527	Endothiapepsin-like protein
19886837	BBA_03825	-1.1673	8.81e-11	7.96e-10	Cytochrome P450 CYP6001C8
19892508	BBA_09496	-1.1653	0.016272	0.037194	Uncharacterized protein
Novel00241	Novel00241	-1.1631	0.00050552	0.0017107	Protein csh3
19884456	BBA_01444	-1.1597	0.00010978	0.00042821	Dihydrouridine synthase
19890810	BBA_07798	-1.1549	5.14e-10	4.29e-09	Beta-glucosidase (EC 3.2.1.21)
19885666	BBA_02654	-1.1491	1.59e-07	9.75e-07	Carbon-nitrogen hydrolase
19888600	BBA_05588	-1.1446	1.31e-07	8.15e-07	MAP kinase kinase skh1/pek1
19883957	BBA_00945	-1.1433	8e-09	5.85e-08	Tetrahydrofolate dehydrogenase/cyclohydrolase
19884462	BBA_01450	-1.1391	0.00040847	0.0014109	Alternative sulfate transporter
19884264	BBA_01252	-1.1334	7.46e-06	3.59e-05	Lecithin:cholesterol acyltransferase
19887412	BBA_04400	-1.1253	2.72e-06	1.39e-05	RIO1 family protein
19888355	BBA_05343	-1.122	1.11e-05	5.23e-05	Flavoprotein-like protein
19892334	BBA_09322	-1.1189	0.00018544	0.00069127	Chitin synthase
19886054	BBA_03042	-1.1186	1.39e-06	7.37e-06	Putative germinal center kinases group protein
19887466	BBA_04454	-1.1174	0.00037799	0.0013172	Cys/Met metabolism PLP-dependent enzyme
19892427	BBA_09415	-1.1147	4.47e-09	3.37e-08	DNA ligase (EC 6.5.1.1)
19885885	BBA_02873	-1.111	3.71e-10	3.15e-09	Sarcosine oxidase
19890903	BBA_07891	-1.1073	5.56e-06	2.72e-05	BZIP transcription factor
19891399	BBA_08387	-1.1053	0.0055383	0.014613	Aromatic amino acid aminotransferase
19885101	BBA_02089	-1.105	4.32e-09	3.27e-08	Protein arginine N-methyltransferase
19884140	BBA_01128	-1.0978	8.97e-05	0.00035581	Yippee family protein
19889789	BBA_06777	-1.0965	4.86e-09	3.64e-08	Nuclease S1
Novel00980	Novel00980	-1.0937	0.015367	0.035418	PDZ domain-containing protein
19883080	BBA_00068	-1.0933	0.010385	0.025347	Vitamin H transporter
19884268	BBA_01256	-1.0838	8.52e-09	6.21e-08	Phosphatidylserine synthase
19888156	BBA_05144	-1.0819	2.42e-08	1.66e-07	Diacylglycerol kinase catalytic domain-containing protein
19888009	BBA_04997	-1.0756	4.67e-08	3.08e-07	Uncharacterized protein
19887641	BBA_04629	-1.0702	1.05e-07	6.63e-07	Uncharacterized protein
19888843	BBA_05831	-1.0701	9.01e-08	5.72e-07	Thiamine pyrophosphokinase
19883118	BBA_00106	-1.0698	8.79e-08	5.59e-07	WD domain-containing protein
19886356	BBA_03344	-1.064	9.66e-07	5.28e-06	Nicotinamide N-methyltransferase, putative
19889234	BBA_06222	-1.0629	0.0034496	0.0095409	Protealysin-like protein
19884301	BBA_01289	-1.061	1.37e-08	9.72e-08	DNA primase (EC 2.7.7.-)
19884438	BBA_01426	-1.0539	2.88e-07	1.71e-06	Protein argonaute
19889930	BBA_06918	-1.0472	1.61e-06	8.49e-06	Glycosyltransferase family 17
19888896	BBA_05884	-1.0448	7.15e-09	5.25e-08	Magnesium-translocating P-type ATPase family protein
19884564	BBA_01552	-1.0446	6.16e-05	0.00025342	RNase P subunit p30
19886667	BBA_03655	-1.0377	1.14e-07	7.15e-07	Putative RING-H2 finger protein
19887506	BBA_04494	-1.0372	2.8e-08	1.9e-07	DNA helicase (EC 3.6.4.12)
19883716	BBA_00704	-1.0344	0.0012351	0.0038386	Ferric-chelate reductase
19890030	BBA_07018	-1.0304	1.44e-08	1.02e-07	Beta tubulin
19885845	BBA_02833	-1.0287	0.010995	0.026608	Phosphoenolpyruvate carboxykinase
19886108	BBA_03096	-1.0286	8.12e-07	4.49e-06	Ribonuclease H
19885418	BBA_02406	-1.0271	2.41e-07	1.45e-06	Ras small GTPase, Ras type
19892256	BBA_09244	-1.0252	2.27e-08	1.56e-07	DEAD/DEAH box helicase
19891123	BBA_08111	-1.0223	6.63e-07	3.71e-06	Cytochrome P450 CYP537A4
19888607	BBA_05595	-1.0199	0.0011659	0.0036492	DNA-directed RNA polymerase (EC 2.7.7.6)
19888096	BBA_05084	-1.0186	1.2e-07	7.48e-07	Kinase domain containing protein
19892199	BBA_09187	-1.0146	1.1e-06	5.95e-06	Dcp1-like decapping family protein
19888850	BBA_05838	-1.0076	8.05e-08	5.16e-07	Glycosyl hydrolase family 2
19887151	BBA_04139	-1.0066	4.4e-07	2.53e-06	Glutamate 5-kinase
19885347	BBA_02335	-1.0025	7.73e-08	4.97e-07	Cytochrome P450 CYP584E2
19887002	BBA_03990	1.0009	2.39e-08	1.64e-07	1,3-beta-glucanosyltransferase (EC 2.4.1.-)
19890734	BBA_07722	1.0036	3.49e-08	2.35e-07	Serine/threonine-protein kinase ppk24
19887414	BBA_04402	1.0052	7.39e-05	0.00029859	NADPH--cytochrome P450 reductase (EC 1.6.2.4)
19886255	BBA_03243	1.0066	3.55e-07	2.07e-06	Uridine kinase (EC 2.7.1.48)
19887324	BBA_04312	1.0097	3.78e-07	2.19e-06	Fungal specific transcription factor, putative
19891377	BBA_08365	1.0105	0.018723	0.041866	Amidohydrolase family protein
19892673	BBA_09661	1.011	4.33e-08	2.88e-07	Homogentisate 1,2-dioxygenase
19891143	BBA_08131	1.0127	1.19e-08	8.54e-08	TfdA family Taurine catabolism dioxygenase TauD
19892193	BBA_09181	1.0132	8.36e-08	5.33e-07	Chalcone-flavanone isomerase
19888460	BBA_05448	1.0133	3e-07	1.77e-06	D-isomer specific 2-hydroxyacid dehydrogenase
19890539	BBA_07527	1.0159	7.29e-06	3.52e-05	Uncharacterized protein
19889551	BBA_06539	1.0167	1.06e-06	5.75e-06	TfdA family Taurine catabolism dioxygenase TauD
19887053	BBA_04041	1.0175	1.42e-08	1.01e-07	Uncharacterized protein
19884233	BBA_01221	1.018	1.82e-08	1.27e-07	Proline iminopeptidase
19892400	BBA_09388	1.0194	8.01e-09	5.86e-08	Cobalamin-independent methionine synthase
19886406	BBA_03394	1.0202	4.67e-08	3.08e-07	Fructose-1-6-bisphosphatase
19888025	BBA_05013	1.0209	6.58e-08	4.27e-07	Fungal specific transcription factor
19885984	BBA_02972	1.0229	2.42e-07	1.46e-06	Mitochondrial carrier protein LEU5
19888833	BBA_05821	1.0232	1.8e-05	8.2e-05	Oxidoreductase family protein
19888151	BBA_05139	1.0246	8.89e-09	6.46e-08	2-nitropropane dioxygenase
19886059	BBA_03047	1.0282	0.010638	0.025838	Pyridoxine biosynthesis protein
19883458	BBA_00446	1.0292	0.00033392	0.0011759	Oxidoreductase-like protein
19889830	BBA_06818	1.0316	4.53e-08	3e-07	Putative carnitine O-acetyltransferase
19885277	BBA_02265	1.0327	5.91e-07	3.32e-06	Uncharacterized protein
19893191	BBA_10179	1.0334	6.94e-09	5.12e-08	Alkaline phosphatase-like protein
19888581	BBA_05569	1.0338	1.1e-05	5.17e-05	Protein sco1
19883637	BBA_00625	1.0356	9.84e-07	5.37e-06	Alpha-galactosidase (EC 3.2.1.22) (Melibiase)
19889685	BBA_06673	1.0356	8.54e-05	0.00034133	Flavin-binding monooxygenase, putative
19886533	BBA_03521	1.0361	1.77e-08	1.24e-07	GDA1/CD39 family protein
19891362	BBA_08350	1.0365	0.0060289	0.015723	Esterase family protein
19889236	BBA_06224	1.0367	4.44e-09	3.34e-08	Ice nucleation protein
19891263	BBA_08251	1.0396	0.00039156	0.001361	Amidohydrolase-like protein
19891141	BBA_08129	1.04	2.39e-05	0.00010656	Tousled-like kinase
19888352	BBA_05340	1.0438	1.37e-08	9.71e-08	Ankyrin repeat domain-containing protein 52
19883451	BBA_00439	1.0447	9.49e-06	4.51e-05	Alanyl-tRNA synthetase
19883325	BBA_00313	1.0456	8.11e-09	5.92e-08	Mitochondrial-processing peptidase subunit beta
19890606	BBA_07594	1.0478	3.89e-09	2.96e-08	Uncharacterized protein
19884962	BBA_01950	1.0485	9.29e-05	0.00036732	Glutaredoxin domain-containing protein
19887888	BBA_04876	1.0498	1.25e-06	6.7e-06	Cytochrome c oxidase subunit Va
19889322	BBA_06310	1.0511	4.42e-09	3.33e-08	Citrate synthase
Novel00531	Novel00531	1.0515	0.018824	0.042031
19888160	BBA_05148	1.0533	0.017383	0.039332	Acyl-CoA N-acyltransferase
19884891	BBA_01879	1.0538	0.022277	0.048675	Glycosyltransferase family 17
19892647	BBA_09635	1.0541	3.82e-05	0.00016433	Acyl-CoA dehydrogenase domain-containing protein
19892722	BBA_09710	1.057	1.74e-07	1.07e-06	Uncharacterized protein
19891668	BBA_08656	1.0613	0.00034518	0.0012132	ABC transporter
19889956	BBA_06944	1.0614	3.35e-09	2.56e-08	Serine hydroxymethyltransferase (EC 2.1.2.1)
19884602	BBA_01590	1.0622	1.31e-06	6.99e-06	Shikimate dehydrogenase substrate binding domain-containing protein
19890057	BBA_07045	1.0626	7.93e-07	4.39e-06	Sterol esterase
19885710	BBA_02698	1.0629	1.51e-06	8e-06	Cytochrome P450 CYP5080B3
19888364	BBA_05352	1.0662	7.72e-05	0.00031045	Uncharacterized protein
19884253	BBA_01241	1.0691	1.34e-05	6.21e-05	2-deoxy-D-gluconate 3-dehydrogenase
19892157	BBA_09145	1.07	5.41e-08	3.54e-07	ABC transporter
19890105	BBA_07093	1.0716	0.00020649	0.00076071	RING finger protein
19885507	BBA_02495	1.077	2.72e-09	2.11e-08	Cytochrome-c oxidase chain VIIc
19883581	BBA_00569	1.0776	2.64e-08	1.8e-07	Uncharacterized protein
19885781	BBA_02769	1.0799	8.49e-09	6.19e-08	Taurine catabolism dioxygenase TauD
19887954	BBA_04942	1.0812	0.00061897	0.0020579	FluG protein
19887957	BBA_04945	1.0878	8.34e-09	6.09e-08	Phytoene dehydrogenase
19889709	BBA_06697	1.0881	5.37e-07	3.04e-06	Arginine biosynthesis bifunctional protein ArgJ, mitochondrial
19887287	BBA_04275	1.0881	1.74e-09	1.38e-08	5-aminolevulinate synthase (EC 2.3.1.37) (5-aminolevulinic acid synthase) (Delta-ALA synthase) (Delta-aminolevulinate synthase)
19885869	BBA_02857	1.0881	3.55e-08	2.38e-07	Phenazine biosynthesis protein phzF
19885348	BBA_02336	1.09	9.72e-05	0.0003831	Fumarate hydratase
19890532	BBA_07520	1.0908	5.39e-09	4.03e-08	Long-chain-fatty-acid-CoA ligase
19892135	BBA_09123	1.0922	0.00034036	0.0011974	Multidrug resistance protein MDR, putative
19889317	BBA_06305	1.0928	1.88e-08	1.31e-07	Cytochrome P450 CYP570A1
19892486	BBA_09474	1.0935	6.07e-05	0.00025019	Cytochrome P450 CYP53A11
19885030	BBA_02018	1.0955	0.0036321	0.0099832	ABC transporter
19887942	BBA_04930	1.0979	8.25e-10	6.73e-09	Peptidase family M1
19888503	BBA_05491	1.0991	1.05e-09	8.51e-09	Cytochrome oxidase c subunit VIb
19888269	BBA_05257	1.1019	4.14e-08	2.76e-07	SWIM zinc finger protein
19890851	BBA_07839	1.1022	0.011465	0.027549	Short chain dehydrogenase, putative
19884518	BBA_01506	1.1039	2.54e-09	1.98e-08	FAD dependent oxidoreductase
19888383	BBA_05371	1.1059	2.98e-09	2.29e-08	2-nitropropane dioxygenase
19883276	BBA_00264	1.1076	3.72e-09	2.84e-08	YSIRK family gram-positive signal peptide
19885610	BBA_02598	1.108	0.00090075	0.0028866	Heme oxygenase
19887816	BBA_04804	1.1081	9.87e-07	5.38e-06	Tripeptidyl peptidase SED3
19888629	BBA_05617	1.1122	4.11e-08	2.74e-07	Beta-glucosidase 6
19893001	BBA_09989	1.1164	0.00014417	0.00055125	NAD-dependent epimerase/dehydratase
19891244	BBA_08232	1.1167	2.86e-09	2.21e-08	Mitochondrial chaperone BCS1, putative
19891167	BBA_08155	1.1187	1.06e-05	5.01e-05	PQ loop repeat family protein
19883596	BBA_00584	1.1236	0.0030214	0.0084672	Uncharacterized protein
19889905	BBA_06893	1.1247	1.55e-05	7.14e-05	Ferrochelatase (EC 4.99.1.1)
19883257	BBA_00245	1.1265	3.58e-10	3.04e-09	Oxidoreductase NAD-binding domain-containing protein
19886014	BBA_03002	1.1268	0.002058	0.0060044	Cytochrome P450 CYP561D2P
19886983	BBA_03971	1.1289	6.2e-05	0.00025473	Glycoside hydrolase, family 31
19883794	BBA_00782	1.1336	0.00080668	0.0026171	Uncharacterized protein
19889898	BBA_06886	1.1339	0.011679	0.027978	Acyl transferase domain-containing protein
19891012	BBA_08000	1.1345	9.95e-09	7.17e-08	Enoyl-CoA hydratase/isomerase
19883165	BBA_00153	1.135	8.31e-08	5.3e-07	Carbohydrate kinase
19891938	BBA_08926	1.136	8.37e-10	6.82e-09	Very-long-chain 3-oxoacyl-CoA reductase (EC 1.1.1.330) (3-ketoacyl-CoA reductase) (Microsomal beta-keto-reductase)
19890616	BBA_07604	1.1371	5.82e-06	2.84e-05	Serine/threonine-protein kinase csk1
19891239	BBA_08227	1.1391	1.94e-10	1.7e-09	Fructose-bisphosphate aldolase
19888801	BBA_05789	1.1409	2.59e-09	2.02e-08	Acyl-CoA dehydrogenase
19886868	BBA_03856	1.1412	3.79e-08	2.54e-07	GATA zinc finger protein
19891170	BBA_08158	1.1419	3.2e-06	1.62e-05	ATP-dependent protease La domain-containing protein
19891107	BBA_08095	1.144	6.88e-07	3.84e-06	Cytochrome c oxidase polypeptide V
19892781	BBA_09769	1.144	0.007949	0.019996	Fatty acid hydroxylase superfamily protein
19885290	BBA_02278	1.1493	2.72e-07	1.62e-06	Methylitaconate delta2-delta3-isomerase
Novel00812	Novel00812	1.1525	0.00095821	0.0030565
19887237	BBA_04225	1.1527	3.13e-10	2.68e-09	Alpha-tubulin
19887164	BBA_04152	1.1571	2.01e-10	1.75e-09	Cytochrome P450 CYP504B10
19891183	BBA_08171	1.1587	7.38e-05	0.00029836	Adenylosuccinate synthetase (EC 6.3.4.4)
19889154	BBA_06142	1.1624	2.74e-09	2.12e-08	Cytidylyltransferase-like protein
19891782	BBA_08770	1.1634	2.03e-10	1.78e-09	Cytochrome c oxidase polypeptide IV
19883295	BBA_00283	1.1635	0.00064509	0.002137	Membrane transporter
19891321	BBA_08309	1.1659	1.14e-10	1.02e-09	Phospholipase/Carboxylesterase
19886420	BBA_03408	1.1693	1.06e-05	5.02e-05	ABC multidrug transporter, putative
19893279	BBA_10267	1.1741	0.0013693	0.0042022	Amidohydrolase-like protein
19885912	BBA_02900	1.1742	0.0012599	0.0039035	Chymotrypsin-like proteinase 5A
19886567	BBA_03555	1.1744	5.54e-10	4.6e-09	Ubiquinone/menaquinone biosynthesis methyltransferase
19892708	BBA_09696	1.1745	2.48e-10	2.15e-09	Tetratricopeptide repeat domain protein
19883629	BBA_00617	1.1778	6.92e-09	5.1e-08	Ankyrin repeat protein
19883395	BBA_00383	1.1779	8.71e-10	7.08e-09	FMN-dependent dehydrogenase
19884290	BBA_01278	1.1783	1.21e-05	5.67e-05	Pyridoxamine 5'-phosphate oxidase
19886007	BBA_02995	1.1786	1.63e-09	1.29e-08	Branched-chain amino acid aminotransferase
19888133	BBA_05121	1.1794	0.011817	0.028255	Acyltransferase-like protein
19889211	BBA_06199	1.1851	0.0073108	0.018589	Amidohydrolase-like protein
19883961	BBA_00949	1.1854	2.12e-08	1.46e-07	S-adenosylmethionine synthase (EC 2.5.1.6)
19889198	BBA_06186	1.1865	1.61e-08	1.13e-07	Catalase (EC 1.11.1.6)
19886632	BBA_03620	1.1905	1.28e-09	1.02e-08	NADH:ubiquinone oxidoreductase, 17.2kDa subunit
19889605	BBA_06593	1.1921	3.6e-08	2.42e-07	Fungal specific transcription factor
19887325	BBA_04313	1.1954	3.81e-08	2.55e-07	AhpC/Tsa family protein
19888013	BBA_05001	1.1961	0.013228	0.03108	Carbonic anhydrase (EC 4.2.1.1) (Carbonate dehydratase)
19885913	BBA_02901	1.2026	1.58e-08	1.11e-07	Short chain dehydrogenase
19888634	BBA_05622	1.204	3.35e-07	1.97e-06	DSBA-like thioredoxin domain-containing protein
19886073	BBA_03061	1.2066	2.84e-08	1.93e-07	Phosphotransferase family protein
19888221	BBA_05209	1.2072	0.0097509	0.023976	Mitogen-activated protein kinase (EC 2.7.11.24)
19889884	BBA_06872	1.2077	0.00017003	0.00063836	Aspartyl-tRNA synthetase
19889187	BBA_06175	1.2086	2.48e-10	2.15e-09	Amine oxidase
19885416	BBA_02404	1.21	0.00026258	0.00094584	Putative Zn(II)2Cys6 transcription factor
19891977	BBA_08965	1.2105	1.5e-11	1.45e-10	Serine/threonine-protein kinase Sgk2
19891709	BBA_08697	1.2138	4.41e-10	3.72e-09	Trichothecene 3-O-acetyltransferase, putative
19883161	BBA_00149	1.2247	2.2e-10	1.92e-09	ATP-NAD kinase
19884630	BBA_01618	1.2279	4.4e-12	4.46e-11	S-adenosylmethionine:diacylglycerol 3-amino-3-carboxypropyl transferase btaA
19885159	BBA_02147	1.2304	2.97e-11	2.8e-10	Radical SAM superfamily protein
19889699	BBA_06687	1.2328	6.93e-10	5.69e-09	2OG-Fe(II) oxygenase superfamily protein
19892742	BBA_09730	1.2329	7.25e-12	7.19e-11	Methylmalonate-semialdehyde dehydrogenase
19886765	BBA_03753	1.234	0.00029145	0.0010407	Glutamate/Leucine/Phenylalanine/Valine dehydrogenase
19888337	BBA_05325	1.2392	0.020675	0.045528	Uncharacterized protein
19890716	BBA_07704	1.2395	2.09e-10	1.82e-09	Palmitoyltransferase (EC 2.3.1.225)
19888727	BBA_05715	1.2422	2.13e-11	2.02e-10	Arginine-tRNA-protein transferase
19892762	BBA_09750	1.2432	3.34e-09	2.56e-08	SRP54-type protein
19886568	BBA_03556	1.2436	1.28e-11	1.24e-10	Dehydrogenase E1 component
19891791	BBA_08779	1.247	4.27e-05	0.00018204	Multidrug resistance ABC transporter, putative
19883972	BBA_00960	1.2484	0.00015115	0.00057334	Peptidase family M3
19884113	BBA_01101	1.2542	4.38e-08	2.91e-07	C6 zinc finger domain-containing protein
19892894	BBA_09882	1.2554	0.00019939	0.00073802	Integral membrane protein
19883946	BBA_00934	1.2568	0.00028988	0.0010361	Sterigmatocystin 8-O-methyltransferase
19889625	BBA_06613	1.2615	2.51e-08	1.72e-07	Polyketide synthase
19887249	BBA_04237	1.2678	1.91e-10	1.67e-09	Ubiquitin carboxyl-terminal hydrolase (EC 3.4.19.12)
19888996	BBA_05984	1.2688	1.25e-08	8.91e-08	pH regulatory protein
19890350	BBA_07338	1.272	1.29e-07	8.02e-07	Tenellin polyketide synthase
19888136	BBA_05124	1.2747	1.18e-12	1.26e-11	Lon protease homolog 2, peroxisomal (EC 3.4.21.-)
19885566	BBA_02554	1.2763	0.0012469	0.0038677	Thioredoxin reductase GliT
19883571	BBA_00559	1.2787	4.03e-08	2.69e-07	Oxidoreductase molybdopterin binding domain-containing protein
19888397	BBA_05385	1.2818	3.09e-09	2.38e-08	Electron transfer flavoprotein-ubiquinone oxidoreductase
19885906	BBA_02894	1.282	1.28e-07	7.95e-07	FGGY-family pentulose kinase
19892394	BBA_09382	1.2871	0.00063523	0.0021075	Superoxide dismutase (EC 1.15.1.1)
19883878	BBA_00866	1.2871	1e-11	9.89e-11	Putative NADPH-dependent beta-ketoacyl reductase (RhlG)
19891312	BBA_08300	1.2898	1.06e-09	8.57e-09	Arylamine N-acetyltransferase 1
19891264	BBA_08252	1.2899	9.28e-10	7.52e-09	2-amino-3-carboxymuconate-6-semialdehyde decarboxylase
19892544	BBA_09532	1.291	0.0021316	0.0061879	Beta-tubulin
19889899	BBA_06887	1.2915	0.0069774	0.017862	Fatty acid synthase subunit alpha
19892893	BBA_09881	1.2944	0.0067422	0.017312	Sterigmatocystin 8-O-methyltransferase
19885877	BBA_02865	1.2953	2.37e-08	1.63e-07	Serine carboxypeptidase
19890141	BBA_07129	1.2954	2.43e-07	1.46e-06	Cytochrome P450 CYP526H1
19889849	BBA_06837	1.2961	6.6e-09	4.88e-08	GNAT family acetyltransferase, putative
19885285	BBA_02273	1.2979	0.0026027	0.0074262	EBDP2-like protein
19884014	BBA_01002	1.3027	9.47e-13	1.02e-11	Succinate dehydrogenase [ubiquinone] flavoprotein subunit, mitochondrial (EC 1.3.5.1)
19892404	BBA_09392	1.3031	2.17e-12	2.26e-11	Alkaline phosphatase-like protein
19892311	BBA_09299	1.3045	4.15e-10	3.5e-09	Sarcosine oxidase
19891468	BBA_08456	1.3078	4.48e-13	4.9e-12	Acyl-CoA dehydrogenase
19890565	BBA_07553	1.314	1.88e-05	8.53e-05	Glutamate decarboxylase (EC 4.1.1.15)
19883971	BBA_00959	1.3145	0.0062199	0.016156	Ferric-chelate reductase (Fre2)
19891620	BBA_08608	1.3151	2.31e-07	1.39e-06	ATP-citrate synthase subunit 1
19893146	BBA_10134	1.3161	5.96e-11	5.46e-10	Fatty acid hydroxylase superfamily protein
19890320	BBA_07308	1.3216	1.26e-11	1.23e-10	Uncharacterized protein
19893059	BBA_10047	1.3239	7.35e-11	6.69e-10	Fungal specific transcription factor
19888845	BBA_05833	1.3278	0.00052982	0.0017814	Major facilitator superfamily transporter
19892034	BBA_09022	1.3333	3.1e-08	2.1e-07	Cytochrome P450 CYP52T1
19884939	BBA_01927	1.3338	0.0049189	0.013162	3-isopropylmalate dehydrogenase (EC 1.1.1.85)
19889768	BBA_06756	1.3365	3.95e-10	3.34e-09	NAD-binding Rossmann fold oxidoreductase, putative
Novel00244	Novel00244	1.3366	7.36e-13	7.95e-12	ATP-dependent bile acid permease
19886165	BBA_03153	1.3408	4.6e-10	3.87e-09	Methyltransferase domain-containing protein
19884369	BBA_01357	1.342	6.86e-14	7.9e-13	Short chain dehydrogenase
19890292	BBA_07280	1.3425	3.77e-06	1.89e-05	Oxidoreductase 2-nitropropane dioxygenase family, putative
19889589	BBA_06577	1.3447	0.0021261	0.0061753	ABC transporter
19884480	BBA_01468	1.346	1.19e-13	1.35e-12	Acetyl-CoA acetyltransferase
19886443	BBA_03431	1.3468	7.5e-11	6.81e-10	Acetyl-hydrolase-like protein
19890084	BBA_07072	1.3497	1.95e-11	1.85e-10	Cytochrome b5-like Heme/Steroid binding domain containing protein
19883899	BBA_00887	1.3499	4.74e-11	4.39e-10	Kynureninase (EC 3.7.1.3) (Biosynthesis of nicotinic acid protein 5) (L-kynurenine hydrolase)
19884097	BBA_01085	1.3569	2.43e-10	2.1e-09	Peptidase family M1
19887255	BBA_04243	1.3575	8.38e-10	6.82e-09	Ubiquinone biosynthesis monooxygenase COQ6
19888721	BBA_05709	1.3595	2.38e-11	2.26e-10	Uncharacterized protein
19886427	BBA_03415	1.3608	2.47e-14	2.93e-13	Calcofluor white hypersensitive protein
19892868	BBA_09856	1.361	0.00039273	0.001364	Hybrid PKS-NRPS protein
19891226	BBA_08214	1.3613	6.2e-06	3.02e-05	Cell wall glucanosyltransferase Mwg1
19887691	BBA_04679	1.3627	7.15e-05	0.00028997	Urea amidolyase, putative
19888184	BBA_05172	1.3634	2.73e-13	3.03e-12	alpha-1,2-Mannosidase (EC 3.2.1.-)
19891702	BBA_08690	1.3666	0.0032684	0.0090939	FAD binding domain protein
19887939	BBA_04927	1.3746	0.0022146	0.0064002	Arylesterase/monooxygenase
19891484	BBA_08472	1.3748	0.00070906	0.0023327	Steroid monooxygenase (CpmA), putative
19885440	BBA_02428	1.3766	1.92e-06	1e-05	Cytochrome P450 CYP52G8
19890663	BBA_07651	1.3809	0.0012645	0.0039122	TfdA family Taurine catabolism dioxygenase TauD
19884836	BBA_01824	1.3814	4.42e-05	0.00018798	Siderophore esterase IroE
19889375	BBA_06363	1.3822	7.99e-09	5.85e-08	Enoyl-CoA hydratase
19884254	BBA_01242	1.3826	0.018542	0.041554	Sorbitol dehydrogenase
19888159	BBA_05147	1.3837	0.00012045	0.00046719	Uncharacterized protein
19889628	BBA_06616	1.3858	0.010033	0.024598	Short chain dehydrogenase
19891523	BBA_08511	1.3927	2.02e-12	2.12e-11	Short-chain dehydrogenase/reductase 2
19888579	BBA_05567	1.3952	6.69e-08	4.33e-07	Choline kinase
19889361	BBA_06349	1.3957	1.45e-13	1.63e-12	Zinc-binding dehydrogenase
19888343	BBA_05331	1.3961	6.9e-15	8.55e-14	Flavocytochrome c
19891481	BBA_08469	1.4073	5.44e-05	0.00022646	Amidohydrolase-like protein
19890400	BBA_07388	1.4093	4.55e-11	4.23e-10	Alpha-galactosidase (EC 3.2.1.22) (Melibiase)
19883714	BBA_00702	1.41	2.63e-15	3.38e-14	Carboxylic ester hydrolase (EC 3.1.1.-)
19890134	BBA_07122	1.4127	3.47e-06	1.75e-05	Hydantoinase-like protein
19890297	BBA_07285	1.4128	1.1e-14	1.35e-13	Multicopper oxidase family protein
19887967	BBA_04955	1.4165	3.39e-15	4.31e-14	Acetyl-CoA acetyltransferase
19889241	BBA_06229	1.4182	3.82e-12	3.89e-11	Carbon-nitrogen hydrolase
19886394	BBA_03382	1.4205	1.1e-08	7.92e-08	Fe-containing alcohol dehydrogenase
19886513	BBA_03501	1.4254	1.56e-07	9.56e-07	Cyclopropane-fatty-acyl-phospholipid synthase
19886295	BBA_03283	1.4271	0.0018674	0.0055245	Taurine catabolism dioxygenase TauD
19890946	BBA_07934	1.4279	1.08e-05	5.09e-05	Secretory lipase
19885497	BBA_02485	1.4306	4.7e-14	5.47e-13	Enoyl-CoA hydratase/isomerase
Novel00807	Novel00807	1.432	0.0072935	0.018572	Uncharacterized protein
19886280	BBA_03268	1.4342	8.92e-16	1.19e-14	Uncharacterized protein
19888172	BBA_05160	1.4353	1.74e-15	2.27e-14	1,3-beta-glucanosyltransferase (EC 2.4.1.-)
19884725	BBA_01713	1.4357	0.0060628	0.0158	Pyridine nucleotide-disulfide oxidoreductase, putative
19891633	BBA_08621	1.4383	3.98e-10	3.37e-09	Axe2-like protein
19884409	BBA_01397	1.4511	0.0054355	0.014387	ABC multidrug transporter, putative
19891194	BBA_08182	1.4633	4.7e-15	5.89e-14	FAD binding domain-containing protein
19887743	BBA_04731	1.4637	5.26e-10	4.39e-09	Aldehyde dehydrogenase
19890322	BBA_07310	1.4677	3.87e-08	2.59e-07	ATP-dependent DNA helicase recQ
19885527	BBA_02515	1.4679	0.00088304	0.0028365	Citrate synthase
19887027	BBA_04015	1.4691	2e-10	1.75e-09	Ap4A phosphorylase II
19892299	BBA_09287	1.4749	4.57e-05	0.00019355	Carboxylic ester hydrolase (EC 3.1.1.-)
19892757	BBA_09745	1.476	2.26e-05	0.00010141	Polyketide synthase
19887657	BBA_04645	1.4763	1.12e-14	1.37e-13	Epoxide hydrolase, putative
19892560	BBA_09548	1.4765	1.12e-05	5.24e-05	Reverse transcriptase, RNaseH
19885515	BBA_02503	1.4788	2.39e-15	3.1e-14	3-hydroxybutyryl-CoA dehydrogenase
19886441	BBA_03429	1.4865	1.43e-08	1.01e-07	FAD binding domain-containing protein
19885776	BBA_02764	1.494	1.57e-09	1.25e-08	Phenazine biosynthesis-like protein
19890600	BBA_07588	1.4975	2e-16	2.81e-15	Beta-eliminating lyase
19883544	BBA_00532	1.5005	2e-16	2.81e-15	Short chain dehydrogenase
19884889	BBA_01877	1.5007	0.00020008	0.00074033	Alpha-glucosidase b
Novel00123	Novel00123	1.5016	3.91e-06	1.96e-05	Isoleucyl-tRNA synthetase
19888272	BBA_05260	1.5074	5.94e-06	2.9e-05	CMGC/SRPK protein kinase
19883754	BBA_00742	1.5106	1.32e-14	1.59e-13	Stress responsive A/B barrel domain protein
Novel00781	Novel00781	1.5114	2.64e-09	2.06e-08
19891731	BBA_08719	1.5135	2.74e-13	3.04e-12	Putative secreted protein
19883708	BBA_00696	1.5194	9.06e-16	1.21e-14	Uncharacterized protein
19886866	BBA_03854	1.5223	1.84e-14	2.2e-13	ABC transporter
19891803	BBA_08791	1.5263	1.42e-17	2.14e-16	Alkaline serine protease AorO
19885042	BBA_02030	1.5304	1.58e-17	2.37e-16	Aldehyde dehydrogenase
19891917	BBA_08905	1.5362	0.00051076	0.0017257	Citrate synthase
19884079	BBA_01067	1.5364	8.46e-06	4.04e-05	NAD dependent epimerase/dehydratase
19889818	BBA_06806	1.5372	2.81e-07	1.67e-06	Multidrug resistance protein MDR, putative
19890104	BBA_07092	1.5378	6e-10	4.98e-09	UDP-galactopyranose mutase
19883042	BBA_00030	1.5389	4.84e-16	6.59e-15	AMP-binding enzyme, putative
19885996	BBA_02984	1.5394	2.04e-09	1.6e-08	Squalene epoxidase
19888055	BBA_05043	1.5425	0.019133	0.042644	Taurine catabolism dioxygenase TauD
19885375	BBA_02363	1.5483	3.94e-13	4.33e-12	Uncharacterized protein
19890459	BBA_07447	1.5485	2.84e-17	4.21e-16	Short chain dehydrogenase
19885424	BBA_02412	1.5486	1.88e-17	2.81e-16	Dimethylaniline monooxygenase
19885300	BBA_02288	1.5491	5.9e-07	3.31e-06	Homeobox domain-containing protein
19886586	BBA_03574	1.5522	5.56e-05	0.00023136	Canalicular multispecific organic anion transporter 1
19885516	BBA_02504	1.5602	1.65e-16	2.32e-15	Acyl-CoA dehydrogenase
19887480	BBA_04468	1.5614	3e-10	2.58e-09	Indole-diterpene biosynthesis protein PaxU
19883797	BBA_00785	1.5626	2.25e-06	1.16e-05	CCR4-Not complex subunit Caf16
19883029	BBA_00017	1.5656	1.49e-11	1.44e-10	ABC transporter
19891575	BBA_08563	1.5702	0.0014582	0.004449	ABC transporter, putative
19884963	BBA_01951	1.5711	2.55e-17	3.79e-16	HpcH/HpaI aldolase/citrate lyase family protein
19890003	BBA_06991	1.5722	1.27e-08	9.02e-08	Alcohol dehydrogenase GroES-like domain-containing protein
19885593	BBA_02581	1.573	4.48e-11	4.17e-10	Fatty acid hydroxylase superfamily protein
19889686	BBA_06674	1.574	8.91e-13	9.59e-12	NADH:flavin oxidoreductase/NADH oxidase
19884587	BBA_01575	1.574	1.49e-16	2.11e-15	ATPase protein
19885649	BBA_02637	1.5746	5.66e-11	5.2e-10	Putative FadE2-like acyl-CoA dehydrogenase
19889744	BBA_06732	1.5747	7.82e-15	9.66e-14	MYB DNA-binding domain-containing protein
19890571	BBA_07559	1.5752	1.96e-15	2.55e-14	Putative aspartate protease
19885237	BBA_02225	1.5808	5.84e-17	8.46e-16	Dihydroorotate dehydrogenase
19889983	BBA_06971	1.5811	1.32e-13	1.5e-12	Methyltransferase-like protein
19889102	BBA_06090	1.5838	4.65e-12	4.7e-11	Aminodeoxychorismate lyase
19887074	BBA_04062	1.5844	4.57e-09	3.43e-08	FAD binding domain-containing protein
19885429	BBA_02417	1.5932	2.28e-07	1.37e-06	Secreted aspartic proteinase
19883847	BBA_00835	1.5942	1.07e-12	1.15e-11	Uncharacterized protein
19888726	BBA_05714	1.5953	5.03e-18	7.76e-17	Diadenosine hexaphosphate hydrolase
19885453	BBA_02441	1.5955	3.85e-16	5.32e-15	WD repeat domain-containing protein
19893359	BBA_10347	1.5965	0.0046672	0.012543	FAD binding domain-containing protein
19884168	BBA_01156	1.599	9.45e-18	1.44e-16	Phosphotransferase enzyme family protein
19885245	BBA_02233	1.6026	0.010024	0.024581	Glycoside hydrolase, catalytic core
19891092	BBA_08080	1.611	8.68e-18	1.33e-16	Uncharacterized protein
19890307	BBA_07295	1.613	5.62e-15	7.03e-14	Cytochrome P450 CYP578A2
19883439	BBA_00427	1.6165	9.48e-17	1.36e-15	Acyl-CoA N-acyltransferase
19891369	BBA_08357	1.619	5.21e-16	7.07e-15	Uncharacterized protein
19890854	BBA_07842	1.6333	4.42e-05	0.00018797	Cyanide hydratase
19892141	BBA_09129	1.6373	0.00010612	0.00041512	alpha-1,2-Mannosidase (EC 3.2.1.-)
19883498	BBA_00486	1.6411	1.05e-16	1.51e-15	Fatty acid hydroxylase superfamily protein
19888825	BBA_05813	1.6445	3.91e-17	5.73e-16	Acetylornithine deacetylase
19885374	BBA_02362	1.6447	5.14e-14	5.96e-13	C-5 cytosine-specific DNA methylase
19888100	BBA_05088	1.6491	4.78e-10	4.01e-09	Cutinase-like protein
19889139	BBA_06127	1.6521	0.00015534	0.00058763	Serine/threonine protein kinase
19891215	BBA_08203	1.6542	0.00014535	0.00055492	Bacterial transferase hexapeptide
19889289	BBA_06277	1.667	3.94e-06	1.97e-05	Isocitrate lyase
19890768	BBA_07756	1.6672	0.0016212	0.0048827	Prolyl oligopeptidase
19890951	BBA_07939	1.6711	9.43e-10	7.64e-09	Flavin-binding monooxygenase, putative
19890033	BBA_07021	1.6728	1.76e-08	1.23e-07	Enoyl-CoA hydratase/isomerase
19889070	BBA_06058	1.6769	0.0035185	0.0097048	Esterase-like protein
19889339	BBA_06327	1.6802	0.0032317	0.008997	Methyltransferase-like protein
19886803	BBA_03791	1.6823	4.57e-20	7.92e-19	O-methyltransferase family protein
19884136	BBA_01124	1.6845	2.71e-19	4.45e-18	AMP-binding enzyme
19883886	BBA_00874	1.6935	7.64e-20	1.31e-18	FAD binding domain-containing protein
19886811	BBA_03799	1.6956	1.42e-12	1.5e-11	Short-chain dehydrogenase/reductase 2
19886320	BBA_03308	1.7044	9.14e-05	0.00036186	Fatty acid hydroxylase superfamily protein
19885386	BBA_02374	1.7067	4.06e-06	2.02e-05	Metalloprotease-like protein
19887522	BBA_04510	1.7081	4.4e-12	4.46e-11	BZIP transcription factor
19887253	BBA_04241	1.7124	1.08e-06	5.89e-06	Phosphoesterase-like protein
19887183	BBA_04171	1.7127	9.35e-05	0.00036931	Uncharacterized protein
19891209	BBA_08197	1.7134	4.59e-08	3.03e-07	2-nitropropane dioxygenase
19886836	BBA_03824	1.72	7.45e-11	6.77e-10	CFEM domain-containing protein
19885556	BBA_02544	1.7208	6.35e-05	0.00026055	Uncharacterized protein
19885836	BBA_02824	1.7297	0.00022899	0.00083608	Short chain dehydrogenase
19887645	BBA_04633	1.7333	3.47e-11	3.26e-10	Oxidoreductase, short-chain dehydrogenase/reductase family
19887373	BBA_04361	1.7392	5.81e-17	8.43e-16	Enoyl-CoA hydratase/isomerase
19892418	BBA_09406	1.7404	1.67e-17	2.5e-16	Class V chitinase Chi100
19886172	BBA_03160	1.7462	8.59e-19	1.38e-17	Dimeric dihydrodiol dehydrogenase
19892165	BBA_09153	1.7488	3.93e-06	1.96e-05	Subtilisin-like serine protease PR1C
19884965	BBA_01953	1.7489	4.2e-13	4.62e-12	DUF962 domain-containing protein
19889480	BBA_06468	1.7527	3.77e-14	4.4e-13	ABC transporter
19890578	BBA_07566	1.7535	2.4e-13	2.67e-12	Histidinol phosphate phosphatase HisJ family protein
19886387	BBA_03375	1.7621	1.16e-19	1.94e-18	Glycerophosphoryl diester phosphodiesterase family protein
19885605	BBA_02593	1.7643	2.19e-12	2.28e-11	Glutathione peroxidase
19892672	BBA_09660	1.767	2.39e-07	1.44e-06	Short chain dehydrogenase/reductase family oxidoreductase
19885638	BBA_02626	1.772	3.62e-09	2.76e-08	Putative pyridoxamine phosphate oxidase
19887774	BBA_04762	1.7744	5.11e-14	5.94e-13	Uncharacterized protein
19889545	BBA_06533	1.7771	1.54e-18	2.43e-17	Alcohol oxidase
19885948	BBA_02936	1.7779	4.06e-15	5.12e-14	Peptidase family protein
19888899	BBA_05887	1.7788	2.45e-21	4.54e-20	Gamma-glutamyltranspeptidase
19889315	BBA_06303	1.7817	1.18e-22	2.33e-21	Methyltransferase domain-containing protein
19891199	BBA_08187	1.7834	2.17e-09	1.7e-08	Cell surface protein, putative
19893224	BBA_10212	1.7851	8.12e-08	5.2e-07	Nonsense-mediated mRNA decay protein, putative
19886832	BBA_03820	1.7973	2.1e-12	2.19e-11	Sarcosine oxidase
19883676	BBA_00664	1.8053	1.71e-19	2.85e-18	Oxidoreductase, short-chain dehydrogenase/reductase family
19891669	BBA_08657	1.8145	0.00013557	0.00052106	Short chain dehydrogenase
19890789	BBA_07777	1.8165	5.8e-14	6.7e-13	ABC metal ion transporter
19891438	BBA_08426	1.8174	2.23e-23	4.62e-22	Aspartate aminotransferase, putative
19892738	BBA_09726	1.8181	1.21e-12	1.29e-11	2-dehydropantoate 2-reductase, putative
19885625	BBA_02613	1.8221	0.012692	0.029994	Multicopper oxidase
19889166	BBA_06154	1.8244	4.88e-16	6.64e-15	Triacylglycerol lipase
19891919	BBA_08907	1.8338	2.87e-24	6.21e-23	Plasma membrane ATPase (EC 3.6.3.6)
19891746	BBA_08734	1.8384	1.88e-23	3.91e-22	Cyanide hydratase
19892648	BBA_09636	1.8445	8.42e-23	1.68e-21	Carboxyl transferase domain-containing protein
19890858	BBA_07846	1.8477	9.12e-24	1.94e-22	Hsp90-like protein
19886223	BBA_03211	1.849	2.22e-16	3.1e-15	Serine peptidase, putative
19885302	BBA_02290	1.8503	5.95e-17	8.6e-16	Eukaryotic aspartyl protease
19890308	BBA_07296	1.8508	5.3e-23	1.08e-21	Peptidase family S58
19885922	BBA_02910	1.8591	7.23e-23	1.45e-21	Methionine aminopeptidase (EC 3.4.11.18)
19886663	BBA_03651	1.8636	1.04e-21	1.96e-20	Protein kinase
19888320	BBA_05308	1.8656	6.58e-05	0.00026876	Acyltransferase-like protein
19891404	BBA_08392	1.8661	0.00010124	0.00039732	Salicylate hydroxylase
19885464	BBA_02452	1.8695	1.4e-23	2.93e-22	Ferulic acid esterase (FaeA), putative
19884566	BBA_01554	1.872	0.0062621	0.016246	Oxidoreductase-like protein
19890323	BBA_07311	1.8777	9.41e-24	2e-22	Ferro-O2-oxidoreductase
19888387	BBA_05375	1.8975	2.12e-05	9.58e-05	Ferric reductase transmembrane component 4
19888964	BBA_05952	1.9035	2.25e-12	2.34e-11	Beta-mannosidase
19891231	BBA_08219	1.9066	1.47e-06	7.78e-06	Polyketide synthase, putative
Novel00734	Novel00734	1.9085	0.0018273	0.0054188	Uncharacterized protein
19891745	BBA_08733	1.9098	0.0090961	0.022577	Allantoicase-like protein
19888895	BBA_05883	1.9107	1.13e-15	1.5e-14	Beta-eliminating lyase
19883819	BBA_00807	1.9124	2.22e-16	3.1e-15	Glucose repressible protein Grg1
19888376	BBA_05364	1.9141	2.72e-24	5.91e-23	Delta-aminolevulinic acid dehydratase (EC 4.2.1.24)
19889082	BBA_06070	1.9157	8.36e-07	4.61e-06	ABC multidrug transporter
19888018	BBA_05006	1.9177	0.0031399	0.0087636	Nucleotide sugar dehydrogenase
19890483	BBA_07471	1.9191	1.14e-18	1.82e-17	Acyl-CoA dehydrogenase
19885394	BBA_02382	1.9231	8.07e-23	1.61e-21	Cytochrome P450 CYP52T1
19889098	BBA_06086	1.9247	1.47e-16	2.09e-15	Glycerophosphoryl diester phosphodiesterase family protein
19888618	BBA_05606	1.9491	0.0037727	0.010331	Short chain dehydrogenase
19884063	BBA_01051	1.9539	7.18e-18	1.1e-16	Tat pathway signal sequence
19891590	BBA_08578	1.9618	8.28e-05	0.00033207	Acyl-CoA N-acyltransferase
19884404	BBA_01392	1.9682	0.0015257	0.0046203	Glycosyltransferase family 2
19885528	BBA_02516	1.9714	8.87e-27	2.12e-25	Malate synthase (EC 2.3.3.9)
19887180	BBA_04168	2.0112	6.63e-10	5.46e-09	Extradiol ring-cleavage dioxygenase class III protein subunit B
19892001	BBA_08989	2.0116	7.53e-08	4.84e-07	Short-chain dehydrogenase
19889934	BBA_06922	2.0147	8.93e-27	2.13e-25	Calcineurin-like phosphoesterase
19883247	BBA_00235	2.0162	1.13e-06	6.08e-06	Peptidase A4 family protein
19890964	BBA_07952	2.0211	3.89e-10	3.31e-09	Cellulase-like protein
19888906	BBA_05894	2.0238	2.01e-07	1.22e-06	Eukaryotic aspartyl protease
19886605	BBA_03593	2.035	1.35e-17	2.04e-16	Kinase-related protein
19891036	BBA_08024	2.0407	7.47e-26	1.72e-24	Heme peroxidase
19892312	BBA_09300	2.0419	0.015871	0.036413	Delta-1-pyrroline-5-carboxylate dehydrogenase
19890321	BBA_07309	2.0511	3.23e-29	8.39e-28	Phosphoesterase-like protein
19887290	BBA_04278	2.0521	0.0095138	0.023466	Pyridine nucleotide-disulfide oxidoreductase, putative
19889953	BBA_06941	2.0564	1.01e-13	1.15e-12	Short-chain type dehydrogenase, putative
19884037	BBA_01025	2.0611	1.1e-16	1.58e-15	ABC transporter
19893225	BBA_10213	2.0631	3.24e-12	3.32e-11	Platelet-activating factor acetylhydrolase
19883734	BBA_00722	2.0649	8.83e-16	1.18e-14	Cytochrome P450 CYP645A1
19892622	BBA_09610	2.0674	4.23e-05	0.00018044	Dynamin family protein
19891799	BBA_08787	2.0726	1.92e-15	2.49e-14	ATP-binding cassette sub-family G member 5
19886412	BBA_03400	2.074	7.53e-23	1.51e-21	Cytochrome P450 CYP503B1
19884470	BBA_01458	2.0768	0.013522	0.031657	Pentatricopeptide repeat domain-containing protein
19888058	BBA_05046	2.0824	1.17e-11	1.14e-10	Serine carboxypeptidase S28
19891949	BBA_08937	2.0856	0.011239	0.027101	Lipase/thioesterase family protein
19891807	BBA_08795	2.0925	1.46e-26	3.48e-25	Sphingomyelin phosphodiesterase
19892887	BBA_09875	2.103	4.4e-09	3.32e-08	O-methyltransferase, family 3
19886979	BBA_03967	2.1095	0.0067279	0.01728	Uncharacterized protein
19892121	BBA_09109	2.111	0.0086162	0.021493	Catalase (EC 1.11.1.6)
19885714	BBA_02702	2.121	4.49e-25	1e-23	Salicylate hydroxylase
19890298	BBA_07286	2.1219	2.49e-07	1.49e-06	Phosphoesterase-like protein
19885351	BBA_02339	2.1259	0.0012655	0.003913	Taurine catabolism dioxygenase TauD
19886606	BBA_03594	2.1267	3.35e-20	5.86e-19	Thioredoxin-like protein
19891475	BBA_08463	2.1274	1.03e-19	1.75e-18	Serine proteinase-like protein
19884249	BBA_01237	2.1382	1.48e-30	4.12e-29	Cytochrome P450 CYP620C2
19885138	BBA_02126	2.1389	0.0060901	0.01586	Fumarylacetoacetate hydrolase
19885228	BBA_02216	2.1444	3.41e-07	2e-06	Acyl-CoA N-acyltransferase
19888902	BBA_05890	2.1468	4.85e-28	1.22e-26	Branched-chain-amino-acid aminotransferase (EC 2.6.1.42)
19891292	BBA_08280	2.147	0.00082571	0.0026702	L-aminoadipate-semialdehyde dehydrogenase (EC 1.2.1.31) (Alpha-aminoadipate reductase)
19891261	BBA_08249	2.1494	3.26e-09	2.5e-08	2OG-Fe(II) oxygenase superfamily protein
19886447	BBA_03435	2.1541	3.06e-30	8.37e-29	NAPE-hydrolyzing phospholipase D
19891197	BBA_08185	2.1601	0.00013281	0.00051154	Uncharacterized protein
19892362	BBA_09350	2.1609	2.02e-05	9.16e-05	LysM domain-containing protein
19889746	BBA_06734	2.1655	2.58e-06	1.32e-05	D-lactate dehydrogenase
19884943	BBA_01931	2.1673	0.0013497	0.0041479	Putative homocitrate synthase
19887625	BBA_04613	2.1702	1.62e-30	4.49e-29	Pyridoxamine phosphate oxidase
19887252	BBA_04240	2.1734	1.23e-31	3.55e-30	Multicopper oxidase
19888751	BBA_05739	2.1748	2.12e-07	1.29e-06	Dibenzothiophene desulfurization enzyme A
19884516	BBA_01504	2.1756	8.06e-30	2.16e-28	Intradiol ring-cleavage dioxygenase, core
19886214	BBA_03202	2.1764	4.57e-05	0.00019355	Phospholipase C PLC-C
19889621	BBA_06609	2.1826	1.14e-06	6.15e-06	Myosin-cross-reactive antigen
19884374	BBA_01362	2.1869	4.7e-08	3.1e-07	RHS Repeat protein
19884227	BBA_01215	2.1869	0.0010053	0.0031884	Oxidoreductase, short chain dehydrogenase/reductase family superfamily
19887708	BBA_04696	2.189	6.63e-30	1.79e-28	Short chain dehydrogenase/reductase
19892297	BBA_09285	2.204	4.94e-30	1.34e-28	Methyltransferase domain-containing protein
19886114	BBA_03102	2.2057	0.00020538	0.00075766	Aminotransferase, class III
19888360	BBA_05348	2.2251	6.61e-33	1.97e-31	Beta-1,3-glucan-binding protein
19883330	BBA_00318	2.2265	5.1e-07	2.9e-06	AMP-binding enzyme, putative
19888903	BBA_05891	2.2359	7.06e-32	2.06e-30	Uncharacterized protein
19890760	BBA_07748	2.2534	0.0026251	0.0074668	ABC transporter
19891187	BBA_08175	2.2587	3.56e-07	2.08e-06	Evolved D-lactonohydrolase
19889847	BBA_06835	2.2588	9.7e-06	4.6e-05	Subtilase-like protein
19892307	BBA_09295	2.2604	2.26e-08	1.56e-07	Glutathione-dependent formaldehyde-activating enzyme
19891507	BBA_08495	2.2639	0.0001849	0.00068951	Glycosyltransferase family 20
19885827	BBA_02815	2.2689	6.11e-33	1.83e-31	ABC transporter
19886458	BBA_03446	2.2916	4.78e-05	0.00020152	MFS transporter
19885078	BBA_02066	2.2928	3.84e-18	5.97e-17	4-aminobutyrate aminotransferase
19890294	BBA_07282	2.2953	0.00022446	0.00082115	Pristinamycin IIA synthase subunit A
19890563	BBA_07551	2.2955	9.47e-07	5.19e-06	ABC transporter, transmembrane domain, type 1
19889639	BBA_06627	2.2986	3.81e-11	3.57e-10	Dihydrodipicolinate synthase
19884620	BBA_01608	2.308	2.6e-12	2.69e-11	Acid proteinase PEPI
19890348	BBA_07336	2.3133	0.00068144	0.0022493	Cytochrome P450 CYP623C1
19890821	BBA_07809	2.3211	1.42e-14	1.71e-13	Protease S8 tripeptidyl peptidase I (Cln2)
19885244	BBA_02232	2.3244	0.0066108	0.017035	F-box domain containing protein
19890950	BBA_07938	2.326	8.64e-27	2.07e-25	Flavin-binding monooxygenase-like family protein
19885315	BBA_02303	2.3377	4.27e-07	2.46e-06	Coproporphyrinogen III oxidase
19885289	BBA_02277	2.3521	0.00072559	0.0023807	Ser/Thr protein phosphatase family protein
19889394	BBA_06382	2.3633	7.11e-09	5.23e-08	Uncharacterized protein
19889333	BBA_06321	2.378	2.03e-37	7.41e-36	Monodehydroascorbate reductase
19887171	BBA_04159	2.384	3.86e-20	6.72e-19	Serum paraoxonase/arylesterase 2
19886488	BBA_03476	2.3947	0.021678	0.047537	NmrA-like family protein
19891517	BBA_08505	2.3977	9.59e-06	4.56e-05	Subtilase-like protein
19888399	BBA_05387	2.3981	3.58e-09	2.74e-08	FAD binding domain-containing protein
19883615	BBA_00603	2.4039	8.06e-21	1.45e-19	AMP-binding enzyme
19885427	BBA_02415	2.4088	4.83e-09	3.62e-08	Alpha/beta hydrolase fold protein
19886517	BBA_03505	2.4151	2.02e-08	1.4e-07	Beta-lactamase-type transpeptidase
19885570	BBA_02558	2.4159	0.0015108	0.0045852	Ferulic acid esterase (FaeA)
19888179	BBA_05167	2.4217	1.27e-23	2.67e-22	Peptidase family M48
19890347	BBA_07335	2.4217	0.011026	0.026659	Cytochrome P450 CYP655C1
19887712	BBA_04700	2.4218	2.65e-15	3.4e-14	Uncharacterized protein
19889283	BBA_06271	2.4255	4.89e-07	2.79e-06	5'-nucleotidase domain-containing protein
19887037	BBA_04025	2.4271	3.02e-16	4.19e-15	Glucose oxidase
19889570	BBA_06558	2.4316	7.07e-39	2.73e-37	ABC transporter, putative
19889569	BBA_06557	2.4595	2.24e-14	2.67e-13	FAD binding domain protein
19890200	BBA_07188	2.4629	1.59e-09	1.26e-08	Frag1/DRAM/Sfk1 family protein
19883995	BBA_00983	2.471	3.36e-37	1.21e-35	Alpha/beta hydrolase, putative
19891657	BBA_08645	2.4767	6.06e-36	2.07e-34	Acyl-coenzyme A oxidase
19889737	BBA_06725	2.4771	1.42e-25	3.23e-24	ABC transporter
19883440	BBA_00428	2.4936	9.28e-11	8.35e-10	Ribonuclease T2 family protein
19886814	BBA_03802	2.4951	0.0058874	0.015397	Enoyl-CoA hydratase/isomerase family protein
19886404	BBA_03392	2.4977	0.0013747	0.0042164	Membrane protein, putative
19891741	BBA_08729	2.5649	4.95e-34	1.55e-32	Phosphatidylserine decarboxylase family protein
Novel00770	Novel00770	2.5668	1.75e-08	1.22e-07	Acyltransferase 3
19890391	BBA_07379	2.5692	0.00010255	0.00040217	Transferase family protein
19883977	BBA_00965	2.5731	2.05e-13	2.29e-12	Cytochrome P450 CYP52T1
19886218	BBA_03206	2.5849	6.64e-44	3.1e-42	Purple acid phosphatase (EC 3.1.3.2)
19884334	BBA_01322	2.5878	4.25e-42	1.85e-40	Carrier protein YMC1, mitochondrial
19884793	BBA_01781	2.5967	3.71e-35	1.22e-33	ABC-2 type transporter
19888162	BBA_05150	2.597	1e-14	1.23e-13	Abhydrolase domain-containing protein
19892008	BBA_08996	2.5971	1.36e-30	3.79e-29	NADH-cytochrome b5 reductase (EC 1.6.2.2)
19886149	BBA_03137	2.5991	6.24e-40	2.54e-38	Putative metacaspase
19892605	BBA_09593	2.6165	1.18e-10	1.05e-09	Adenosine deaminase
19887079	BBA_04067	2.6218	3.75e-07	2.18e-06	ATP adenylyltransferase
19891501	BBA_08489	2.6249	3.21e-37	1.16e-35	DJ-1/PfpI family protein
19892756	BBA_09744	2.6302	3.09e-28	7.85e-27	O-methyltransferase-like protein
19891437	BBA_08425	2.6383	2.89e-09	2.23e-08	Cytochrome P450 CYP5262A3
19886094	BBA_03082	2.6427	1.85e-09	1.46e-08	1,3-beta-glucanosyltransferase (EC 2.4.1.-)
19888827	BBA_05815	2.6527	1.99e-42	8.8e-41	O-methyltransferase-like protein
19891276	BBA_08264	2.6814	0.0017197	0.0051413	2-amino-3-carboxymuconate-6-semialdehyde decarboxylase
19891198	BBA_08186	2.6957	1.43e-44	6.95e-43	Integral membrane protein
19888541	BBA_05529	2.7101	3.74e-44	1.79e-42	Extracellular protein
19892336	BBA_09324	2.7103	6.61e-11	6.03e-10	ABC transporter
19889373	BBA_06361	2.7185	1.5e-38	5.69e-37	Dienelactone hydrolase family protein
19885726	BBA_02714	2.7322	1.73e-45	8.59e-44	PhoD-like phosphatase
19892563	BBA_09551	2.753	9.48e-09	6.86e-08	C6 transcription factor, putative
19888870	BBA_05858	2.7561	1.29e-39	5.15e-38	alpha-1,2-Mannosidase (EC 3.2.1.-)
19886197	BBA_03185	2.7592	2.67e-43	1.22e-41	Dihydroflavonol-4-reductase protein
19885835	BBA_02823	2.7673	1.66e-05	7.64e-05	Cytochrome P450 CYP504E1
19891769	BBA_08757	2.7857	3.4e-06	1.72e-05	FAD binding domain-containing protein
19883901	BBA_00889	2.7866	0.0096588	0.02377	5'-nucleotidase domain-containing protein
19884405	BBA_01393	2.7937	6.33e-08	4.12e-07	Uncharacterized protein
19886661	BBA_03649	2.7982	3.96e-16	5.45e-15	Glucose-repressible protein
19888237	BBA_05225	2.8161	5.72e-08	3.74e-07	3-beta-hydroxysteroid-Delta(8), Delta(7)-isomerase
19888388	BBA_05376	2.83	1.6e-24	3.5e-23	Alpha-amylase (EC 3.2.1.1)
Novel00593	Novel00593	2.8382	0.0083006	0.020767	0
19886819	BBA_03807	2.8407	0.0046128	0.012421	FAD binding domain-containing protein
19885378	BBA_02366	2.8468	2.54e-50	1.4e-48	ATP-binding cassette sub-family A member 9
19891770	BBA_08758	2.8559	5.85e-08	3.81e-07	FAD dependent oxidoreductase
19884795	BBA_01783	2.8789	2.04e-34	6.53e-33	Secretory lipase
19888736	BBA_05724	2.8806	4.87e-13	5.32e-12	Methyltransferase domain-containing protein
19887984	BBA_04972	2.899	1.94e-48	1.03e-46	Eukaryotic aspartyl protease
19890187	BBA_07175	2.9091	2.77e-06	1.41e-05	FAD dependent oxidoreductase domain containing protein
19887956	BBA_04944	2.9096	2.52e-08	1.73e-07	Phytoene synthase/lycopene cyclase
19883017	BBA_00005	2.9146	1.04e-53	6.33e-52	ABC transporter transmembrane region
19886895	BBA_03883	2.9236	1.06e-54	6.68e-53	Phytase, putative
19888359	BBA_05347	2.9249	3.6e-53	2.13e-51	Ncp1-like protein
19888959	BBA_05947	2.9321	7.08e-09	5.21e-08	Short chain dehydrogenase
19886664	BBA_03652	2.9515	1.37e-07	8.47e-07	Short chain dehydrogenase
19891698	BBA_08686	2.9547	1.09e-29	2.9e-28	UDP-glucosyltransferase
19885049	BBA_02037	2.9858	3.57e-06	1.79e-05	Multicopper oxidase
19883804	BBA_00792	2.9862	2.1e-56	1.38e-54	Beta-1, 3 exoglucanase
19890626	BBA_07614	2.9885	1.04e-11	1.02e-10	Uncharacterized protein
19892093	BBA_09081	2.9891	8.06e-23	1.61e-21	Beta-alanine synthase
19886826	BBA_03814	2.9913	8e-10	6.53e-09	Chitinase-like protein
19886405	BBA_03393	3.0037	1.63e-55	1.04e-53	Uncharacterized protein
19892055	BBA_09043	3.0039	0.0163	0.037242	Mitogen-activated protein kinase (EC 2.7.11.24)
19886884	BBA_03872	3.0182	7.43e-41	3.12e-39	Glycosyl hydrolase family 81
19892305	BBA_09293	3.0307	6.53e-08	4.24e-07	Subtilase-like protein
19885165	BBA_02153	3.0571	1.22e-16	1.73e-15	Putative endochitinase CHI3
19883309	BBA_00297	3.0604	2.21e-06	1.14e-05	Class V chitinase, putative
19889372	BBA_06360	3.1211	2.35e-09	1.84e-08	Succinyl-CoA synthetase, beta subunit
19890624	BBA_07612	3.1259	2.73e-10	2.36e-09	FAD binding domain-containing protein
19891414	BBA_08402	3.1519	1.67e-14	2.01e-13	Monooxygenase-like protein
19885004	BBA_01992	3.1578	0.0065215	0.01684	Calcineurin-like phosphoesterase
19887716	BBA_04704	3.1782	4.26e-05	0.00018179	Uncharacterized protein
19890757	BBA_07745	3.1907	2.56e-44	1.23e-42	Glycoside hydrolase, catalytic core
19890839	BBA_07827	3.1979	0.019458	0.043254	Uncharacterized protein
19884792	BBA_01780	3.2142	8.21e-47	4.18e-45	Putative xylanase 1
19889279	BBA_06267	3.2154	3.09e-29	8.08e-28	Flavin-binding monooxygenase, putative
19888866	BBA_05854	3.219	3.27e-08	2.21e-07	Lysophospholipase (EC 3.1.1.5)
19890647	BBA_07635	3.2379	9.99e-43	4.49e-41	SAM-dependent methyltransferase
19891755	BBA_08743	3.2475	6.31e-10	5.21e-09	Sarcosine oxidase
19889544	BBA_06532	3.2655	4.13e-44	1.97e-42	DUF500 domain protein
19885739	BBA_02727	3.2778	5.05e-07	2.88e-06	Chymotrypsin-like protein
19888713	BBA_05701	3.3041	2.16e-06	1.12e-05	5-methyltetrahydropteroyltriglutamate-homocysteine methyltransferase
19883545	BBA_00533	3.3288	1.31e-07	8.16e-07	4-coumarate:coenzyme A ligase
19891148	BBA_08136	3.3453	2.24e-05	0.00010078	Cytochrome P450 CYP52T1
Novel00706	Novel00706	3.3489	0.001957	0.0057432
19891195	BBA_08183	3.4379	3.52e-70	3.4e-68	Laccase 2
19892298	BBA_09286	3.463	5.19e-63	4.27e-61	Oxygenase-like protein
19891436	BBA_08424	3.5006	3.14e-22	6.05e-21	Nonribosomal peptide synthase, putative
19888105	BBA_05093	3.5044	0.013	0.030623	Uncharacterized protein
19888449	BBA_05437	3.5144	0.0010713	0.0033821	Glycoside hydrolase family 2
19889278	BBA_06266	3.5164	9.11e-07	5e-06	Cytochrome P450 CYP570H1
19892862	BBA_09850	3.5233	5.96e-18	9.15e-17	Putative pyruvate decarboxylase
19889881	BBA_06869	3.5335	3.42e-23	7.02e-22	Sterol 24-C-methyltransferase (EC 2.1.1.41) (Delta(24)-sterol C-methyltransferase)
19884548	BBA_01536	3.543	2.09e-09	1.64e-08	Uncharacterized protein
19889607	BBA_06595	3.6391	1.43e-12	1.51e-11	Uncharacterized protein
19883647	BBA_00635	3.6541	1.32e-51	7.6e-50	Secretory lipase family protein
19887350	BBA_04338	3.6806	0.0196	0.043482	LysR family regulatory protein
19892877	BBA_09865	3.6892	3.32e-68	3.07e-66	Tat pathway signal sequence
19891813	BBA_08801	3.6929	0.00027213	0.00097705	Beta-1,6-glucanase
19888268	BBA_05256	3.7168	1.5e-10	1.33e-09	Nucleoside-diphosphate-sugar epimerase, putative
19888191	BBA_05179	3.7792	9.41e-08	5.97e-07	Nonribosomal siderophore peptide synthase SidC
19888276	BBA_05264	3.782	1.41e-54	8.82e-53	Chitinase-like protein
19890625	BBA_07613	3.8849	6.35e-35	2.08e-33	Cytochrome P450 CYP684A2
19887844	BBA_04832	3.9506	1.94e-11	1.85e-10	Cytochrome P450 CYP684B2
19887650	BBA_04638	3.9713	5.76e-20	9.95e-19	Flavohemoglobin-like protein
19885426	BBA_02414	3.9758	0.00031296	0.0011106	Short chain dehydrogenase
19888791	BBA_05779	3.9982	0.0031552	0.0088042	Short chain dehydrogenase
19888185	BBA_05173	4.0161	3.21e-56	2.08e-54	Cytochrome P450 CYP52G6
19885242	BBA_02230	4.0173	1.27e-91	2.22e-89	Chitinase-like protein
19887740	BBA_04728	4.0235	1.74e-86	2.7e-84	Succinyl-CoA:3-ketoacid-coenzyme A transferase (EC 2.8.3.5)
19887765	BBA_04753	4.0458	1.21e-05	5.64e-05	Concanavalin A-like lectin/glucanase
19890301	BBA_07289	4.1086	9.86e-26	2.27e-24	Alpha/beta hydrolase, putative
Novel00733	Novel00733	4.1178	0.00012679	0.00048981	Putative AC transposase
19885357	BBA_02345	4.1185	1.53e-06	8.08e-06	4-aminobutyrate aminotransferase
19888951	BBA_05939	4.1252	2.25e-68	2.12e-66	Fungal specific transcription factor
19890158	BBA_07146	4.1307	1.77e-17	2.65e-16	LysM domain-containing protein
19891672	BBA_08660	4.1837	3.18e-11	2.99e-10	FAD linked oxidase domain-containing protein
19886679	BBA_03667	4.1928	0.00032133	0.001137	Methyltransferase domain-containing protein
19888188	BBA_05176	4.2108	2.08e-06	1.08e-05	Hybrid NRPS/PKS enzyme, putative
19887072	BBA_04060	4.2591	4.92e-08	3.23e-07	Uncharacterized protein
19891696	BBA_08684	4.2801	1.07e-07	6.72e-07	Fatty acid desaturase
19891258	BBA_08246	4.2821	6.31e-10	5.21e-09	Peptide synthetase
19889739	BBA_06727	4.3469	2.28e-99	5.13e-97	Nonribosomal peptide synthase
19887073	BBA_04061	4.3696	1.23e-30	3.47e-29	Tyrosinase 2
19884854	BBA_01842	4.4119	1.39e-08	9.83e-08	Nucleotide sugar dehydrogenase
19891232	BBA_08220	4.4214	4.77e-39	1.86e-37	Trichothecene 3-O-acetyltransferase
19890589	BBA_07577	4.4224	2.17e-07	1.31e-06	Group II pyridoxal-5-phosphate decarboxylase
19887639	BBA_04627	4.434	1.71e-59	1.22e-57	ACC deaminase
19889567	BBA_06555	4.5133	2.14e-06	1.11e-05	2-nitropropane dioxygenase
19893002	BBA_09990	4.6176	9.61e-97	1.89e-94	Dipeptidyl aminopeptidase/acylaminoacyl peptidase
19889738	BBA_06726	4.6214	2.25e-10	1.96e-09	Cytochrome P450 CYP625A1
19889629	BBA_06617	4.649	2.67e-12	2.76e-11	Conidial pigment biosynthesis scytalone dehydratase Arp1
19891233	BBA_08221	4.7308	8.4e-48	4.42e-46	4-coumarate-CoA ligase
19891673	BBA_08661	4.8253	0.00041436	0.0014285	FMN-dependent dehydrogenase
19893174	BBA_10162	4.9866	8.77e-18	1.34e-16	Uncharacterized protein
19889178	BBA_06166	5.0245	2.77e-105	6.93e-103	Alcohol dehydrogenase I
19886654	BBA_03642	5.1965	8.66e-19	1.39e-17	2-polyprenyl-6-methoxyphenol hydroxylase-like oxidoreductase
19890623	BBA_07611	5.3378	4.44e-23	9.04e-22	Non-ribosomal peptide synthetase
19890652	BBA_07640	5.3932	1.12e-126	4.57e-124	Tyrosinase-like protein
19892520	BBA_09508	5.4265	5.15e-05	0.0002153	CAP domain-containing protein
19889591	BBA_06579	5.4725	1.31e-145	6.87e-143	Uncharacterized protein
19891234	BBA_08222	5.4927	7.97e-10	6.51e-09	Nonribosomal peptide synthase, putative
19891997	BBA_08985	5.5481	4.15e-47	2.15e-45	ThiJ/PfpI family protein
19890425	BBA_07413	5.9353	1.39e-14	1.67e-13	Short chain dehydrogenase
19893190	BBA_10178	6.0229	2.68e-09	2.08e-08	Metalloprotease MEP1
19887630	BBA_04618	6.2417	3.13e-14	3.68e-13	Glucose-methanol-choline (Gmc) oxidoreductase
19885953	BBA_02941	6.3911	1.26e-46	6.37e-45	Chitinase A1
19884045	BBA_01033	6.4623	2.81e-115	9.1e-113	Cholera enterotoxin subunit A2
19889599	BBA_06587	6.5174	1.82e-09	1.44e-08	CryIIIB2-like protein
19887717	BBA_04705	6.9727	3.64e-05	0.00015725	Cytochrome P450 CYP5293A1
19889817	BBA_06805	7.068	7.08e-07	3.95e-06	SAM-dependent methyltransferase
19885356	BBA_02344	7.2839	1.36e-06	7.26e-06	Succinate-semialdehyde dehydrogenase
19891674	BBA_08662	7.389	2.72e-05	0.00011999	Cytochrome P450 CYP561D2P
19889707	BBA_06695	Inf	0.0020698	0.0060356	Acid proteinase A
19890433	BBA_07421	Inf	7.24e-08	4.67e-07	Flavin-binding monooxygenase-like family protein
19884852	BBA_01840	#NAME?	3.47e-12	3.55e-11	Fatty acid hydroxylase superfamily protein
19888177	BBA_05165	#NAME?	0.013007	0.030634	RBP protein
19888691	BBA_05679	#NAME?	0.0030735	0.0086	HHE domain-containing protein
19892465	BBA_09453	#NAME?	1.38e-06	7.35e-06	Uncharacterized protein
19893088	BBA_10076	#NAME?	1.29e-14	1.56e-13	CAMK family protein kinase
19892839	BBA_09827	#NAME?	0.0014463	0.0044163	Uncharacterized protein
19892609	BBA_09597	#NAME?	0.0080359	0.020192	Oxidoreductase, short chain dehydrogenase/reductase family protein
19892854	BBA_09842	#NAME?	0.00033053	0.0011654	Galactosyl transferase GMA12/MNN10 family protein
19892281	BBA_09269	#NAME?	0.0016074	0.0048478	Secreted lipase 1
19892466	BBA_09454	#NAME?	0.001908	0.0056248	Uncharacterized protein
19888282	BBA_05270	#NAME?	2.34e-12	2.44e-11	Lipase class 2
[truncated: 5,374 more rows]
