# Supplementary material for: BrlA and AbaA Govern Virulence-Required Dimorphic Switch, Conidiation, and Pathogenicity in a Fungal Insect Pathogen
Source: mSystems. 2019 Jul 9;4(4):e00140-19. doi: 10.1128/mSystems.00140-19 (PMC6616149; doi:10.1128/mSystems.00140-19)
Supplement: TABLE S6 [file mSystems.00140-19-st006.xlsx]

## Sheet: Table S6
Gene ID	tag loci	log2 R	p-value	adjusted p	annotation	Regulated
Glycerophospholipid metabolism
19888791	BBA_05779	-3.8873	3.93e-08	7.42e-07	Short chain dehydrogenase	down
19886214	BBA_03202	-3.6004	5.51e-55	3.03e-52	Phospholipase C PLC-C	down
19890298	BBA_07286	-3.4805	5.27e-51	1.87e-48	Phosphoesterase-like protein	down
19890955	BBA_07943	-3.0019	2e-39	4.06e-37	Glycerophosphoryl diester phosphodiesterase	down
19891462	BBA_08450	-2.7994	0.0023716	0.013365	Glycerophosphoryl diester phosphodiesterase	down
19885197	BBA_02185	-1.8498	2.54e-14	1.04e-12	Phosphatidylserine decarboxylase-like protein	down
19883553	BBA_00541	-1.7812	1.25e-08	2.56e-07	Phosphatidylserine decarboxylase family protein	down
19890321	BBA_07309	-1.4609	4.39e-08	8.18e-07	Phosphoesterase-like protein	down
19887603	BBA_04591	-1.3543	2.03e-09	4.55e-08	Glycerophosphoryl diester phosphodiesterase	down
19884630	BBA_01618	-1.237	3.66e-08	6.96e-07	S-adenosylmethionine:diacylglycerol 3-amino-3-carboxypropyl transferase btaA	down
19893302	BBA_10290	-1.1686	6.24e-08	1.14e-06	Dopa 4,5-dioxygenase	down
19883327	BBA_00315	1.1907	5.54e-08	1.02e-06	SMP2 protein	up
19888579	BBA_05567	1.8745	3.6e-06	4.57e-05	Choline kinase	up
19891741	BBA_08729	2.503	1.78e-07	3.02e-06	Phosphatidylserine decarboxylase family protein	up
Inositol phosphate metabolism
19886214	BBA_03202	-3.6004	5.51e-55	3.03e-52	Phospholipase C PLC-C	down
19890298	BBA_07286	-3.4805	5.27e-51	1.87e-48	Phosphoesterase-like protein	down
19885164	BBA_02152	-1.8316	4.45e-08	8.26e-07	Phosphatidylinositol-specific phospholipase C	down
19890321	BBA_07309	-1.4609	4.39e-08	8.18e-07	Phosphoesterase-like protein	down
19893302	BBA_10290	-1.1686	6.24e-08	1.14e-06	Dopa 4,5-dioxygenase	down
19890669	BBA_07657	1.3922	1.14e-10	3.02e-09	Inositol polyphosphate multikinase	up
19891273	BBA_08261	1.4095	0.00021655	0.0017362	Inositol oxygenase, putative	up
19890843	BBA_07831	2.3379	7.51e-26	7.3e-24	Phosphoinositide phospholipase C (EC 3.1.4.11)	up
Degradation of aromatic compounds
19883640	BBA_00628	-3.3239	1.02e-40	2.15e-38	Salicylate hydroxylase	down
19892612	BBA_09600	-2.1789	6.28e-20	4.06e-18	FluG domain-containing protein	down
19891147	BBA_08135	-1.6956	7.26e-11	1.98e-09	Alcohol dehydrogenase, putative	down
19887077	BBA_04065	-1.5926	0.00010239	0.0009012	Monooxygenase-like protein	down
19889226	BBA_06214	-1.4605	0.00055001	0.0038652	Cytochrome P450 CYP5293A1	down
19890187	BBA_07175	1.7248	3.59e-10	8.95e-09	FAD dependent oxidoreductase domain containing protein	up
Pantothenate and CoA biosynthesis
19888902	BBA_05890	1.0925	1.74e-06	2.36e-05	Branched-chain-amino-acid aminotransferase (EC 2.6.1.42)	up
19891631	BBA_08619	1.1851	1.17e-08	2.42e-07	Acetolactate synthase (EC 2.2.1.6)	up
19887677	BBA_04665	1.3466	1.59e-10	4.16e-09	Ketol-acid reductoisomerase	up
19885192	BBA_02180	1.3543	3.9e-08	7.37e-07	Acetolactate synthase	up
19892738	BBA_09726	1.4496	2.1e-06	2.81e-05	2-dehydropantoate 2-reductase, putative	up
19889248	BBA_06236	1.479	6.65e-07	9.89e-06	3-methyl-2-oxobutanoate hydroxymethyltransferase (EC 2.1.2.11)	up
Glycerolipid metabolism
19891547	BBA_08535	-2.7226	8.28e-27	8.5e-25	Haloacid dehalogenase-like hydrolase	down
19884808	BBA_01796	1.0004	0.00031885	0.0024372	Haloacid dehalogenase-like hydrolase	up
19884264	BBA_01252	1.0069	8.09e-05	0.00073222	Lecithin:cholesterol acyltransferase	up
19885553	BBA_02541	1.056	8.43e-05	0.00076057	Dihydroxyacetone kinase	up
19884255	BBA_01243	1.0819	0.00053664	0.0037931	D-galacturonic acid reductase	up
19883327	BBA_00315	1.1907	5.54e-08	1.02e-06	SMP2 protein	up
19887982	BBA_04970	2.2716	0.00054632	0.0038491	Dihydroxyacetone kinase	up
Nitrogen metabolism
19888021	BBA_05009	-1.9042	7.53e-19	4.47e-17	Formamidase-like protein	down
19887954	BBA_04942	1.0344	0.011353	0.04852	FluG protein	up
19883738	BBA_00726	1.0786	2.21e-05	0.00023118	Glutamine synthetase (EC 6.3.1.2)	up
19883956	BBA_00944	2.3021	0.0043731	0.022394	Nitrite transporter	up
19885785	BBA_02773	2.4028	1.8e-28	2.03e-26	Glutamate synthase	up
Phenylalanine metabolism
19891563	BBA_08551	-1.7107	7.61e-12	2.37e-10	4-hydroxyphenylpyruvate dioxygenase	down
19884668	BBA_01656	-1.6961	7.65e-05	0.00069741	Amine oxidase	down
19884081	BBA_01069	-1.4481	1.88e-11	5.57e-10	Fatty-acid amide hydrolase	down
19888565	BBA_05553	1.1645	0.0041483	0.021432	Amine oxidase (EC 1.4.3.-)	up
19887208	BBA_04196	1.3513	0.0013718	0.008435	Cytochrome P450 CYP504A6	up
19891180	BBA_08168	1.3868	0.0031236	0.016835	Amidase-like protein	up
19883621	BBA_00609	1.8255	2.64e-07	4.31e-06	Amine oxidase (EC 1.4.3.-)	up
19885835	BBA_02823	1.9925	0.001572	0.00942	Cytochrome P450 CYP504E1	up
DNA replication
19885539	BBA_02527	-1.4046	2.13e-09	4.76e-08	DNA helicase (EC 3.6.4.12)	down
19884950	BBA_01938	-1.2691	6.89e-07	1.02e-05	Replication factor C	down
19884301	BBA_01289	-1.2171	3.56e-08	6.79e-07	DNA primase (EC 2.7.7.-)	down
19884184	BBA_01172	-1.157	1.32e-07	2.29e-06	DNA helicase (EC 3.6.4.12)	down
19883364	BBA_00352	-1.0868	5.78e-07	8.73e-06	Proliferating cell nuclear antigen	down
19887769	BBA_04757	-1.0832	6.45e-07	9.64e-06	Replication factor-a protein 1	down
19889840	BBA_06828	-1.0776	1.18e-06	1.66e-05	DNA helicase (EC 3.6.4.12)	down
19887737	BBA_04725	1.9267	7.88e-19	4.65e-17	DNA primase large subunit (EC 2.7.7.-)	up
