# Supplementary material for: BrlA and AbaA Govern Virulence-Required Dimorphic Switch, Conidiation, and Pathogenicity in a Fungal Insect Pathogen
Source: mSystems. 2019 Jul 9;4(4):e00140-19. doi: 10.1128/mSystems.00140-19 (PMC6616149; doi:10.1128/mSystems.00140-19)
Supplement: TABLE S7 [file mSystems.00140-19-st007.xlsx]

## Sheet: Table S7
Gene ID	tag loci	log2 R	p value	adjusted p	annotation	Regulated
Degradation of aromatic compounds
19886483	BBA_03471	-4.5002	4.5e-09	3.38e-08	FAD dependent oxidoreductase domain containing protein	down
19883640	BBA_00628	-2.9571	1.05e-19	1.78e-18	Salicylate hydroxylase	down
19892612	BBA_09600	-1.6021	1.78e-15	2.32e-14	FluG domain-containing protein	down
19892486	BBA_09474	1.0935	6.07e-05	0.00025019	Cytochrome P450 CYP53A11	up
19891702	BBA_08690	1.3666	0.0032684	0.0090939	FAD binding domain protein	up
19891194	BBA_08182	1.4633	4.7e-15	5.89e-14	FAD binding domain-containing protein	up
19885714	BBA_02702	2.121	4.49e-25	1e-23	Salicylate hydroxylase	up
19884516	BBA_01504	2.1756	8.06e-30	2.16e-28	Intradiol ring-cleavage dioxygenase, core	up
19892033	BBA_09021	2.3402	0.019533	0.043377	Alcohol dehydrogenase, putative	up
19892032	BBA_09020	2.4513	0.01809	0.040662	Uncharacterized protein	up
19890187	BBA_07175	2.9091	2.77e-06	1.41e-05	FAD dependent oxidoreductase domain containing protein	up
19889178	BBA_06166	5.0245	2.77e-105	6.93e-103	Alcohol dehydrogenase I	up
19887717	BBA_04705	6.9727	3.64e-05	0.00015725	Cytochrome P450 CYP5293A1	up
Glyoxylate and dicarboxylate metabolism
19888615	BBA_05603	-4.8532	4.26e-35	1.4e-33	Catalase-like domain, heme-dependent	down
19888021	BBA_05009	-2.4518	7.21e-39	2.77e-37	Formamidase-like protein	down
19883032	BBA_00020	-1.7521	2.99e-16	4.14e-15	Glycerate dehydrogenase	down
19886686	BBA_03674	-1.6835	5.46e-10	4.54e-09	Formyl transferase	down
19889322	BBA_06310	1.0511	4.42e-09	3.33e-08	Citrate synthase	up
19889956	BBA_06944	1.0614	3.35e-09	2.56e-08	Serine hydroxymethyltransferase (EC 2.1.2.1)	up
19887954	BBA_04942	1.0812	0.00061897	0.0020579	FluG protein	up
19889198	BBA_06186	1.1865	1.61e-08	1.13e-07	Catalase (EC 1.11.1.6)	up
19884480	BBA_01468	1.346	1.19e-13	1.35e-12	Acetyl-CoA acetyltransferase	up
19885527	BBA_02515	1.4679	0.00088304	0.0028365	Citrate synthase	up
19885077	BBA_02065	1.5002	7.81e-16	1.05e-14	Aminomethyltransferase (EC 2.1.2.10)	up
19891917	BBA_08905	1.5362	0.00051076	0.0017257	Citrate synthase	up
19889289	BBA_06277	1.667	3.94e-06	1.97e-05	Isocitrate lyase	up
19885528	BBA_02516	1.9714	8.87e-27	2.12e-25	Malate synthase (EC 2.3.3.9)	up
19892121	BBA_09109	2.111	0.0086162	0.021493	Catalase (EC 1.11.1.6)	up
Nitrogen metabolism
19891928	BBA_08916	-3.1317	2.24e-59	1.59e-57	Carbonic anhydrase (EC 4.2.1.1) (Carbonate dehydratase)	down
19888021	BBA_05009	-2.4518	7.21e-39	2.77e-37	Formamidase-like protein	down
19883787	BBA_00775	-2.3872	3.41e-38	1.28e-36	Glutamate dehydrogenase	down
19883956	BBA_00944	-2.2533	1.13e-07	7.06e-07	Nitrite transporter	down
19889856	BBA_06844	-1.218	7.49e-06	3.6e-05	Nitrate reductase	down
19887954	BBA_04942	1.0812	0.00061897	0.0020579	FluG protein	up
19888013	BBA_05001	1.1961	0.013228	0.03108	Carbonic anhydrase (EC 4.2.1.1) (Carbonate dehydratase)	up
19886765	BBA_03753	1.234	0.00029145	0.0010407	Glutamate/Leucine/Phenylalanine/Valine dehydrogenase	up
19888742	BBA_05730	1.3137	0.0022162	0.0064032	Cyanate hydratase (Cyanase) (EC 4.2.1.104) (Cyanate hydrolase) (Cyanate lyase)	up
Tyrosine metabolism
19890492	BBA_07480	-2.6077	1.16e-17	1.76e-16	Amine oxidase (EC 1.4.3.-)	down
19887671	BBA_04659	-1.7621	3.36e-22	6.46e-21	Monooxygenase-like protein	down
19892612	BBA_09600	-1.6021	1.78e-15	2.32e-14	FluG domain-containing protein	down
19883483	BBA_00471	-1.2804	4.72e-11	4.38e-10	Catechol O-methyltransferase	down
19891399	BBA_08387	-1.1053	0.0055383	0.014613	Aromatic amino acid aminotransferase	down
19892673	BBA_09661	1.011	4.33e-08	2.88e-07	Homogentisate 1,2-dioxygenase	up
19885309	BBA_02297	1.0264	3.35e-08	2.26e-07	Aspartate aminotransferase (EC 2.6.1.1)	up
19884461	BBA_01449	1.0866	3.17e-09	2.44e-08	Aspartate aminotransferase (EC 2.6.1.1)	up
19891563	BBA_08551	1.247	5.28e-05	0.00022013	4-hydroxyphenylpyruvate dioxygenase	up
19890100	BBA_07088	1.3807	0.0073251	0.018618	Xylose isomerase-like TIM barrel	up
19892033	BBA_09021	2.3402	0.019533	0.043377	Alcohol dehydrogenase, putative	up
19892032	BBA_09020	2.4513	0.01809	0.040662	Uncharacterized protein	up
19889178	BBA_06166	5.0245	2.77e-105	6.93e-103	Alcohol dehydrogenase I	up
19890652	BBA_07640	5.3932	1.12e-126	4.57e-124	Tyrosinase-like protein	up
19885356	BBA_02344	7.2839	1.36e-06	7.26e-06	Succinate-semialdehyde dehydrogenase	up
Fatty acid metabolism
19887988	BBA_04976	-3.7581	9.22e-79	1.14e-76	Enoyl-CoA hydratase/isomerase family protein	down
19890532	BBA_07520	1.0908	5.39e-09	4.03e-08	Long-chain-fatty-acid-CoA ligase	up
19889898	BBA_06886	1.1339	0.011679	0.027978	Acyl transferase domain-containing protein	up
19891938	BBA_08926	1.136	8.37e-10	6.82e-09	Very-long-chain 3-oxoacyl-CoA reductase (EC 1.1.1.330) (3-ketoacyl-CoA reductase) (Microsomal beta-keto-reductase)	up
19889899	BBA_06887	1.2915	0.0069774	0.017862	Fatty acid synthase subunit alpha	up
19884480	BBA_01468	1.346	1.19e-13	1.35e-12	Acetyl-CoA acetyltransferase	up
19889628	BBA_06616	1.3858	0.010033	0.024598	Short chain dehydrogenase	up
19887967	BBA_04955	1.4165	3.39e-15	4.31e-14	Acetyl-CoA acetyltransferase	up
19892431	BBA_09419	1.5334	4.12e-05	0.0001763	Cytochrome b5-like Heme/Steroid binding domain-containing protein	up
19885836	BBA_02824	1.7297	0.00022899	0.00083608	Short chain dehydrogenase	up
19891669	BBA_08657	1.8145	0.00013557	0.00052106	Short chain dehydrogenase	up
19891657	BBA_08645	2.4767	6.06e-36	2.07e-34	Acyl-coenzyme A oxidase	up
19891696	BBA_08684	4.2801	1.07e-07	6.72e-07	Fatty acid desaturase	up
19892609	BBA_09597	#NAME?	0.0080359	0.020192	Oxidoreductase, short chain dehydrogenase/reductase family protein	down
Biosynthesis of unsaturated fatty acids
19891938	BBA_08926	1.136	8.37e-10	6.82e-09	Very-long-chain 3-oxoacyl-CoA reductase (EC 1.1.1.330) (3-ketoacyl-CoA reductase) (Microsomal beta-keto-reductase)	up
19889628	BBA_06616	1.3858	0.010033	0.024598	Short chain dehydrogenase	up
19887967	BBA_04955	1.4165	3.39e-15	4.31e-14	Acetyl-CoA acetyltransferase	up
19892431	BBA_09419	1.5334	4.12e-05	0.0001763	Cytochrome b5-like Heme/Steroid binding domain-containing protein	up
19885836	BBA_02824	1.7297	0.00022899	0.00083608	Short chain dehydrogenase	up
19891669	BBA_08657	1.8145	0.00013557	0.00052106	Short chain dehydrogenase	up
19891657	BBA_08645	2.4767	6.06e-36	2.07e-34	Acyl-coenzyme A oxidase	up
19891696	BBA_08684	4.2801	1.07e-07	6.72e-07	Fatty acid desaturase	up
19892609	BBA_09597	#NAME?	0.0080359	0.020192	Oxidoreductase, short chain dehydrogenase/reductase family protein	down
Fatty acid degradation
19887988	BBA_04976	-3.7581	9.22e-79	1.14e-76	Enoyl-CoA hydratase/isomerase family protein	down
19892612	BBA_09600	-1.6021	1.78e-15	2.32e-14	FluG domain-containing protein	down
19890532	BBA_07520	1.0908	5.39e-09	4.03e-08	Long-chain-fatty-acid-CoA ligase	up
19884480	BBA_01468	1.346	1.19e-13	1.35e-12	Acetyl-CoA acetyltransferase	up
19887967	BBA_04955	1.4165	3.39e-15	4.31e-14	Acetyl-CoA acetyltransferase	up
19890033	BBA_07021	1.6728	1.76e-08	1.23e-07	Enoyl-CoA hydratase/isomerase	up
19892033	BBA_09021	2.3402	0.019533	0.043377	Alcohol dehydrogenase, putative	up
19892032	BBA_09020	2.4513	0.01809	0.040662	Uncharacterized protein	up
19891657	BBA_08645	2.4767	6.06e-36	2.07e-34	Acyl-coenzyme A oxidase	up
19889178	BBA_06166	5.0245	2.77e-105	6.93e-103	Alcohol dehydrogenase I	up
2-Oxocarboxylic acid metabolism
19886053	BBA_03041	-1.195	3.28e-11	3.08e-10	Isocitrate dehydrogenase [NAD] subunit, mitochondrial (EC 1.1.1.41)	down
19891399	BBA_08387	-1.1053	0.0055383	0.014613	Aromatic amino acid aminotransferase	down
19885309	BBA_02297	1.0264	3.35e-08	2.26e-07	Aspartate aminotransferase (EC 2.6.1.1)	up
19889322	BBA_06310	1.0511	4.42e-09	3.33e-08	Citrate synthase	up
19884461	BBA_01449	1.0866	3.17e-09	2.44e-08	Aspartate aminotransferase (EC 2.6.1.1)	up
19889709	BBA_06697	1.0881	5.37e-07	3.04e-06	Arginine biosynthesis bifunctional protein ArgJ, mitochondrial	up
19886007	BBA_02995	1.1786	1.63e-09	1.29e-08	Branched-chain amino acid aminotransferase	up
19884939	BBA_01927	1.3338	0.0049189	0.013162	3-isopropylmalate dehydrogenase (EC 1.1.1.85)	up
19885527	BBA_02515	1.4679	0.00088304	0.0028365	Citrate synthase	up
19891917	BBA_08905	1.5362	0.00051076	0.0017257	Citrate synthase	up
19885948	BBA_02936	1.7779	4.06e-15	5.12e-14	Peptidase family protein	up
19888094	BBA_05082	1.8147	2.09e-21	3.87e-20	Aconitate hydratase, mitochondrial (Aconitase) (EC 4.2.1.-)	up
19888902	BBA_05890	2.1468	4.85e-28	1.22e-26	Branched-chain-amino-acid aminotransferase (EC 2.6.1.42)	up
19884943	BBA_01931	2.1673	0.0013497	0.0041479	Putative homocitrate synthase	up
19891756	BBA_08744	2.9525	0.0002651	0.00095397	Aspartokinase (EC 2.7.2.4)	up
Glycine, serine and threonine metabolism
19891530	BBA_08518	-4.1715	4.77e-16	6.51e-15	D-3-phosphoglycerate dehydrogenase	down
19890492	BBA_07480	-2.6077	1.16e-17	1.76e-16	Amine oxidase (EC 1.4.3.-)	down
19886554	BBA_03542	-2.073	1.69e-12	1.78e-11	FAD dependent oxidoreductase	down
19883032	BBA_00020	-1.7521	2.99e-16	4.14e-15	Glycerate dehydrogenase	down
19888244	BBA_05232	-1.2226	0.00016389	0.00061698	Threonine dehydratase (EC 4.3.1.19) (Threonine deaminase)	down
19883802	BBA_00790	-1.1991	4.4e-11	4.09e-10	L-serine dehydratase	down
19887466	BBA_04454	-1.1174	0.00037799	0.0013172	Cys/Met metabolism PLP-dependent enzyme	down
19885885	BBA_02873	-1.111	3.71e-10	3.15e-09	Sarcosine oxidase	down
19884268	BBA_01256	-1.0838	8.52e-09	6.21e-08	Phosphatidylserine synthase	down
19889956	BBA_06944	1.0614	3.35e-09	2.56e-08	Serine hydroxymethyltransferase (EC 2.1.2.1)	up
19887287	BBA_04275	1.0881	1.74e-09	1.38e-08	5-aminolevulinate synthase (EC 2.3.1.37) (5-aminolevulinic acid synthase) (Delta-ALA synthase) (Delta-aminolevulinate synthase)	up
19892311	BBA_09299	1.3045	4.15e-10	3.5e-09	Sarcosine oxidase	up
19890600	BBA_07588	1.4975	2e-16	2.81e-15	Beta-eliminating lyase	up
19885077	BBA_02065	1.5002	7.81e-16	1.05e-14	Aminomethyltransferase (EC 2.1.2.10)	up
19888895	BBA_05883	1.9107	1.13e-15	1.5e-14	Beta-eliminating lyase	up
19885434	BBA_02422	2.3389	3.4e-10	2.91e-09	Uncharacterized protein	up
19891756	BBA_08744	2.9525	0.0002651	0.00095397	Aspartokinase (EC 2.7.2.4)	up
19891755	BBA_08743	3.2475	6.31e-10	5.21e-09	Sarcosine oxidase	up
19887630	BBA_04618	6.2417	3.13e-14	3.68e-13	Glucose-methanol-choline (Gmc) oxidoreductase	up
Fatty acid biosynthesis
19890532	BBA_07520	1.0908	5.39e-09	4.03e-08	Long-chain-fatty-acid-CoA ligase	up
19889898	BBA_06886	1.1339	0.011679	0.027978	Acyl transferase domain-containing protein	up
19889899	BBA_06887	1.2915	0.0069774	0.017862	Fatty acid synthase subunit alpha	up
19889628	BBA_06616	1.3858	0.010033	0.024598	Short chain dehydrogenase	up
19885836	BBA_02824	1.7297	0.00022899	0.00083608	Short chain dehydrogenase	up
19891669	BBA_08657	1.8145	0.00013557	0.00052106	Short chain dehydrogenase	up
19892609	BBA_09597	#NAME?	0.0080359	0.020192	Oxidoreductase, short chain dehydrogenase/reductase family protein	down
Phenylalanine metabolism
19890492	BBA_07480	-2.6077	1.16e-17	1.76e-16	Amine oxidase (EC 1.4.3.-)	down
19891399	BBA_08387	-1.1053	0.0055383	0.014613	Aromatic amino acid aminotransferase	down
19885309	BBA_02297	1.0264	3.35e-08	2.26e-07	Aspartate aminotransferase (EC 2.6.1.1)	up
19884461	BBA_01449	1.0866	3.17e-09	2.44e-08	Aspartate aminotransferase (EC 2.6.1.1)	up
19888029	BBA_05017	1.1237	6.67e-09	4.93e-08	Amidase-like protein	up
19891563	BBA_08551	1.247	5.28e-05	0.00022013	4-hydroxyphenylpyruvate dioxygenase	up
19890100	BBA_07088	1.3807	0.0073251	0.018618	Xylose isomerase-like TIM barrel	up
19885515	BBA_02503	1.4788	2.39e-15	3.1e-14	3-hydroxybutyryl-CoA dehydrogenase	up
19891180	BBA_08168	1.7238	1.39e-06	7.37e-06	Amidase-like protein	up
19884081	BBA_01069	1.984	1.95e-27	4.78e-26	Fatty-acid amide hydrolase	up
19887185	BBA_04173	2.0823	0.016844	0.038309	Amidase-like protein	up
19886219	BBA_03207	2.2067	1.56e-32	4.57e-31	Amidase-like protein	up
19885835	BBA_02823	2.7673	1.66e-05	7.64e-05	Cytochrome P450 CYP504E1	up
Metabolic pathways
19885140	BBA_02128	-5.6625	2.15e-24	4.68e-23	Glycoside hydrolase, family 31	down
19883553	BBA_00541	-5.6444	4.93e-51	2.78e-49	Phosphatidylserine decarboxylase family protein	down
19885197	BBA_02185	-5.4421	1.89e-87	3.02e-85	Phosphatidylserine decarboxylase-like protein	down
19884610	BBA_01598	-4.6889	1.17e-74	1.29e-72	Proclavaminate amidinohydrolase	down
19885393	BBA_02381	-4.5538	1.41e-77	1.66e-75	Putative endochitinase CHI2	down
19886483	BBA_03471	-4.5002	4.5e-09	3.38e-08	FAD dependent oxidoreductase domain containing protein	down
19891530	BBA_08518	-4.1715	4.77e-16	6.51e-15	D-3-phosphoglycerate dehydrogenase	down
19887988	BBA_04976	-3.7581	9.22e-79	1.14e-76	Enoyl-CoA hydratase/isomerase family protein	down
19890038	BBA_07026	-3.6678	3.61e-15	4.58e-14	Ornithine-oxo-acid transaminase	down
19893067	BBA_10055	-3.1759	2.58e-59	1.81e-57	Beta-hexosaminidase (EC 3.2.1.52)	down
19883640	BBA_00628	-2.9571	1.05e-19	1.78e-18	Salicylate hydroxylase	down
19892675	BBA_09663	-2.71	1.66e-18	2.62e-17	ATP synthase F1	down
19888566	BBA_05554	-2.6184	1.23e-33	3.74e-32	Nicotinate-nucleotide pyrophosphorylase [carboxylating] (EC 2.4.2.19) (Quinolinate phosphoribosyltransferase [decarboxylating])	down
19890492	BBA_07480	-2.6077	1.16e-17	1.76e-16	Amine oxidase (EC 1.4.3.-)	down
19885303	BBA_02291	-2.5858	1.58e-11	1.52e-10	V-type ATPase	down
19892268	BBA_09256	-2.4673	4.7e-16	6.43e-15	Prephenate dehydratase	down
19883787	BBA_00775	-2.3872	3.41e-38	1.28e-36	Glutamate dehydrogenase	down
19893075	BBA_10063	-2.3664	4.68e-31	1.33e-29	Flavin containing polyamine oxidase, putative	down
19889344	BBA_06332	-2.297	2.31e-17	3.44e-16	Gamma-glutamyltranspeptidase	down
19888126	BBA_05114	-2.0785	6.72e-10	5.52e-09	5-hydroxyisourate hydrolase (HIU hydrolase) (HIUHase) (EC 3.5.2.17)	down
19886554	BBA_03542	-2.073	1.69e-12	1.78e-11	FAD dependent oxidoreductase	down
19891547	BBA_08535	-1.9768	1.54e-20	2.73e-19	Haloacid dehalogenase-like hydrolase	down
19889309	BBA_06297	-1.9704	4.56e-19	7.44e-18	Chitinase-like protein	down
19892536	BBA_09524	-1.8681	8.26e-10	6.73e-09	Agmatine deiminase	down
19893115	BBA_10103	-1.8143	2.64e-22	5.13e-21	ATP synthase beta chain, mitochondrial	down
19888955	BBA_05943	-1.7831	9.11e-18	1.39e-16	Dihydrofolate reductase	down
19887907	BBA_04895	-1.7753	3.76e-08	2.52e-07	Alkaline phosphatase	down
19887671	BBA_04659	-1.7621	3.36e-22	6.46e-21	Monooxygenase-like protein	down
19883032	BBA_00020	-1.7521	2.99e-16	4.14e-15	Glycerate dehydrogenase	down
19892612	BBA_09600	-1.6021	1.78e-15	2.32e-14	FluG domain-containing protein	down
19885207	BBA_02195	-1.5735	9.34e-09	6.78e-08	Glucoamylase (EC 3.2.1.3) (1,4-alpha-D-glucan glucohydrolase) (Glucan 1,4-alpha-glucosidase)	down
19886627	BBA_03615	-1.547	0.00018663	0.00069523	Class II aminotransferase/8-amino-7-oxononanoate synthase	down
19890428	BBA_07416	-1.4696	0.00013467	0.00051779	Glutamyl-tRNA synthetase	down
19892526	BBA_09514	-1.4448	3.15e-15	4.01e-14	Xanthine dehydrogenase	down
19892319	BBA_09307	-1.4315	4.72e-15	5.92e-14	Acidic chitinase	down
19886733	BBA_03721	-1.3403	6.12e-13	6.65e-12	Alkaline phosphatase (EC 3.1.3.1)	down
19883484	BBA_00472	-1.3398	4.4e-10	3.71e-09	3-dehydroquinate synthase	down
19889889	BBA_06877	-1.3051	4.64e-12	4.68e-11	Phospholipase PldA, putative	down
19886087	BBA_03075	-1.3018	9.83e-12	9.71e-11	Glycoside hydrolase family 13	down
19883483	BBA_00471	-1.2804	4.72e-11	4.38e-10	Catechol O-methyltransferase	down
19890843	BBA_07831	-1.2315	2.11e-09	1.66e-08	Phosphoinositide phospholipase C (EC 3.1.4.11)	down
19888244	BBA_05232	-1.2226	0.00016389	0.00061698	Threonine dehydratase (EC 4.3.1.19) (Threonine deaminase)	down
19884590	BBA_01578	-1.2051	4.48e-09	3.37e-08	Thermoresistant glucokinase family carbohydrate kinase	down
19883802	BBA_00790	-1.1991	4.4e-11	4.09e-10	L-serine dehydratase	down
19886053	BBA_03041	-1.195	3.28e-11	3.08e-10	Isocitrate dehydrogenase [NAD] subunit, mitochondrial (EC 1.1.1.41)	down
19889305	BBA_06293	-1.1574	5.52e-09	4.12e-08	DNA-directed RNA polymerase III subunit RPC7, putative	down
19883957	BBA_00945	-1.1433	8e-09	5.85e-08	Tetrahydrofolate dehydrogenase/cyclohydrolase	down
19891774	BBA_08762	-1.1412	4.04e-10	3.42e-09	Autophagy related lipase	down
19887466	BBA_04454	-1.1174	0.00037799	0.0013172	Cys/Met metabolism PLP-dependent enzyme	down
19885885	BBA_02873	-1.111	3.71e-10	3.15e-09	Sarcosine oxidase	down
19891399	BBA_08387	-1.1053	0.0055383	0.014613	Aromatic amino acid aminotransferase	down
19887911	BBA_04899	-1.0938	1.81e-07	1.11e-06	DNA methyltransferase Dim-2	down
19884268	BBA_01256	-1.0838	8.52e-09	6.21e-08	Phosphatidylserine synthase	down
19888843	BBA_05831	-1.0701	9.01e-08	5.72e-07	Thiamine pyrophosphokinase	down
Novel00922	Novel00922	-1.0665	0.0015208	0.0046081	kynurenine 3-monooxygenase, putative	down
19884301	BBA_01289	-1.061	1.37e-08	9.72e-08	DNA primase (EC 2.7.7.-)	down
19889930	BBA_06918	-1.0472	1.61e-06	8.49e-06	Glycosyltransferase family 17	down
19885845	BBA_02833	-1.0287	0.010995	0.026608	Phosphoenolpyruvate carboxykinase	down
19888607	BBA_05595	-1.0199	0.0011659	0.0036492	DNA-directed RNA polymerase (EC 2.7.7.6)	down
19887151	BBA_04139	-1.0066	4.4e-07	2.53e-06	Glutamate 5-kinase	down
19886255	BBA_03243	1.0066	3.55e-07	2.07e-06	Uridine kinase (EC 2.7.1.48)	up
19891559	BBA_08547	1.0084	8.86e-08	5.64e-07	GPI-anchor biosynthesis protein PIG-F	up
19892673	BBA_09661	1.011	4.33e-08	2.88e-07	Homogentisate 1,2-dioxygenase	up
19883985	BBA_00973	1.0141	4.88e-08	3.21e-07	Uridylate kinase (UK) (EC 2.7.4.14) (ATP:UMP phosphotransferase) (Deoxycytidylate kinase) (Uridine monophosphate kinase)	up
19886430	BBA_03418	1.0168	3.54e-07	2.07e-06	L-galactonate dehydratase	up
19892400	BBA_09388	1.0194	8.01e-09	5.86e-08	Cobalamin-independent methionine synthase	up
19886406	BBA_03394	1.0202	4.67e-08	3.08e-07	Fructose-1-6-bisphosphatase	up
19885309	BBA_02297	1.0264	3.35e-08	2.26e-07	Aspartate aminotransferase (EC 2.6.1.1)	up
19887888	BBA_04876	1.0498	1.25e-06	6.7e-06	Cytochrome c oxidase subunit Va	up
19889322	BBA_06310	1.0511	4.42e-09	3.33e-08	Citrate synthase	up
19889188	BBA_06176	1.0525	7.44e-07	4.13e-06	Cytochrome c oxidase assembly protein CtaG/Cox11	up
19884891	BBA_01879	1.0538	0.022277	0.048675	Glycosyltransferase family 17	up
19892647	BBA_09635	1.0541	3.82e-05	0.00016433	Acyl-CoA dehydrogenase domain-containing protein	up
19889956	BBA_06944	1.0614	3.35e-09	2.56e-08	Serine hydroxymethyltransferase (EC 2.1.2.1)	up
19885507	BBA_02495	1.077	2.72e-09	2.11e-08	Cytochrome-c oxidase chain VIIc	up
19884186	BBA_01174	1.0804	4.6e-09	3.45e-08	Myo-inositol-1(Or 4)-monophosphatase	up
19887954	BBA_04942	1.0812	0.00061897	0.0020579	FluG protein	up
19884461	BBA_01449	1.0866	3.17e-09	2.44e-08	Aspartate aminotransferase (EC 2.6.1.1)	up
19889709	BBA_06697	1.0881	5.37e-07	3.04e-06	Arginine biosynthesis bifunctional protein ArgJ, mitochondrial	up
19887287	BBA_04275	1.0881	1.74e-09	1.38e-08	5-aminolevulinate synthase (EC 2.3.1.37) (5-aminolevulinic acid synthase) (Delta-ALA synthase) (Delta-aminolevulinate synthase)	up
19885348	BBA_02336	1.09	9.72e-05	0.0003831	Fumarate hydratase	up
19890532	BBA_07520	1.0908	5.39e-09	4.03e-08	Long-chain-fatty-acid-CoA ligase	up
19883822	BBA_00810	1.0912	0.0024183	0.006936	Carbohydrate/purine kinase	up
19892486	BBA_09474	1.0935	6.07e-05	0.00025019	Cytochrome P450 CYP53A11	up
19888503	BBA_05491	1.0991	1.05e-09	8.51e-09	Cytochrome oxidase c subunit VIb	up
19889905	BBA_06893	1.1247	1.55e-05	7.14e-05	Ferrochelatase (EC 4.99.1.1)	up
19889898	BBA_06886	1.1339	0.011679	0.027978	Acyl transferase domain-containing protein	up
19891938	BBA_08926	1.136	8.37e-10	6.82e-09	Very-long-chain 3-oxoacyl-CoA reductase (EC 1.1.1.330) (3-ketoacyl-CoA reductase) (Microsomal beta-keto-reductase)	up
19891239	BBA_08227	1.1391	1.94e-10	1.7e-09	Fructose-bisphosphate aldolase	up
19891107	BBA_08095	1.144	6.88e-07	3.84e-06	Cytochrome c oxidase polypeptide V	up
19891183	BBA_08171	1.1587	7.38e-05	0.00029836	Adenylosuccinate synthetase (EC 6.3.4.4)	up
19884726	BBA_01714	1.1718	0.0091861	0.022742	Thiosulfate sulfurtransferase	up
19886567	BBA_03555	1.1744	5.54e-10	4.6e-09	Ubiquinone/menaquinone biosynthesis methyltransferase	up
19886007	BBA_02995	1.1786	1.63e-09	1.29e-08	Branched-chain amino acid aminotransferase	up
19891619	BBA_08607	1.182	8.45e-07	4.66e-06	Succinyl-CoA synthetase-like protein	up
19883961	BBA_00949	1.1854	2.12e-08	1.46e-07	S-adenosylmethionine synthase (EC 2.5.1.6)	up
19890040	BBA_07028	1.1861	4.51e-10	3.79e-09	Succinate dehydrogenase [ubiquinone] iron-sulfur subunit, mitochondrial (EC 1.3.5.1)	up
19885913	BBA_02901	1.2026	1.58e-08	1.11e-07	Short chain dehydrogenase	up
19883202	BBA_00190	1.2213	1.35e-10	1.2e-09	COX17 protein	up
19883161	BBA_00149	1.2247	2.2e-10	1.92e-09	ATP-NAD kinase	up
19892742	BBA_09730	1.2329	7.25e-12	7.19e-11	Methylmalonate-semialdehyde dehydrogenase	up
19886765	BBA_03753	1.234	0.00029145	0.0010407	Glutamate/Leucine/Phenylalanine/Valine dehydrogenase	up
19886568	BBA_03556	1.2436	1.28e-11	1.24e-10	Dehydrogenase E1 component	up
19891563	BBA_08551	1.247	5.28e-05	0.00022013	4-hydroxyphenylpyruvate dioxygenase	up
19889899	BBA_06887	1.2915	0.0069774	0.017862	Fatty acid synthase subunit alpha	up
19885285	BBA_02273	1.2979	0.0026027	0.0074262	EBDP2-like protein	up
19884014	BBA_01002	1.3027	9.47e-13	1.02e-11	Succinate dehydrogenase [ubiquinone] flavoprotein subunit, mitochondrial (EC 1.3.5.1)	up
19892311	BBA_09299	1.3045	4.15e-10	3.5e-09	Sarcosine oxidase	up
19890565	BBA_07553	1.314	1.88e-05	8.53e-05	Glutamate decarboxylase (EC 4.1.1.15)	up
19891620	BBA_08608	1.3151	2.31e-07	1.39e-06	ATP-citrate synthase subunit 1	up
19884939	BBA_01927	1.3338	0.0049189	0.013162	3-isopropylmalate dehydrogenase (EC 1.1.1.85)	up
19884480	BBA_01468	1.346	1.19e-13	1.35e-12	Acetyl-CoA acetyltransferase	up
19883899	BBA_00887	1.3499	4.74e-11	4.39e-10	Kynureninase (EC 3.7.1.3) (Biosynthesis of nicotinic acid protein 5) (L-kynurenine hydrolase)	up
19887255	BBA_04243	1.3575	8.38e-10	6.82e-09	Ubiquinone biosynthesis monooxygenase COQ6	up
19888184	BBA_05172	1.3634	2.73e-13	3.03e-12	alpha-1,2-Mannosidase (EC 3.2.1.-)	up
19891702	BBA_08690	1.3666	0.0032684	0.0090939	FAD binding domain protein	up
19890100	BBA_07088	1.3807	0.0073251	0.018618	Xylose isomerase-like TIM barrel	up
19884254	BBA_01242	1.3826	0.018542	0.041554	Sorbitol dehydrogenase	up
19889628	BBA_06616	1.3858	0.010033	0.024598	Short chain dehydrogenase	up
19887409	BBA_04397	1.3908	1.33e-07	8.27e-07	5-formyltetrahydrofolate cyclo-ligase	up
19888579	BBA_05567	1.3952	6.69e-08	4.33e-07	Choline kinase	up
19887967	BBA_04955	1.4165	3.39e-15	4.31e-14	Acetyl-CoA acetyltransferase	up
19884448	BBA_01436	1.4175	7.66e-05	0.00030855	ATP synthase subunit g	up
19891194	BBA_08182	1.4633	4.7e-15	5.89e-14	FAD binding domain-containing protein	up
19887743	BBA_04731	1.4637	5.26e-10	4.39e-09	Aldehyde dehydrogenase	up
19885527	BBA_02515	1.4679	0.00088304	0.0028365	Citrate synthase	up
19885515	BBA_02503	1.4788	2.39e-15	3.1e-14	3-hydroxybutyryl-CoA dehydrogenase	up
19890600	BBA_07588	1.4975	2e-16	2.81e-15	Beta-eliminating lyase	up
19885077	BBA_02065	1.5002	7.81e-16	1.05e-14	Aminomethyltransferase (EC 2.1.2.10)	up
19884889	BBA_01877	1.5007	0.00020008	0.00074033	Alpha-glucosidase b	up
19893129	BBA_10117	1.5337	2.58e-12	2.67e-11	Mandelate racemase/muconate lactonizing enzyme domain-containing protein	up
19891917	BBA_08905	1.5362	0.00051076	0.0017257	Citrate synthase	up
19885996	BBA_02984	1.5394	2.04e-09	1.6e-08	Squalene epoxidase	up
19885375	BBA_02363	1.5483	3.94e-13	4.33e-12	Uncharacterized protein	up
19884255	BBA_01243	1.5507	4.28e-16	5.88e-15	D-galacturonic acid reductase	up
19885237	BBA_02225	1.5808	5.84e-17	8.46e-16	Dihydroorotate dehydrogenase	up
19888730	BBA_05718	1.6013	3.85e-18	5.97e-17	Cytochrome c	up
19885245	BBA_02233	1.6026	0.010024	0.024581	Glycoside hydrolase, catalytic core	up
19892141	BBA_09129	1.6373	0.00010612	0.00041512	alpha-1,2-Mannosidase (EC 3.2.1.-)	up
19883498	BBA_00486	1.6411	1.05e-16	1.51e-15	Fatty acid hydroxylase superfamily protein	up
19885374	BBA_02362	1.6447	5.14e-14	5.96e-13	C-5 cytosine-specific DNA methylase	up
19885171	BBA_02159	1.6669	4.1e-05	0.00017574	Homoserine O-acetyltransferase	up
19889289	BBA_06277	1.667	3.94e-06	1.97e-05	Isocitrate lyase	up
19885836	BBA_02824	1.7297	0.00022899	0.00083608	Short chain dehydrogenase	up
19887068	BBA_04056	1.7349	2.44e-09	1.9e-08	SpoVR like family protein	up
19892418	BBA_09406	1.7404	1.67e-17	2.5e-16	Class V chitinase Chi100	up
19890578	BBA_07566	1.7535	2.4e-13	2.67e-12	Histidinol phosphate phosphatase HisJ family protein	up
19889545	BBA_06533	1.7771	1.54e-18	2.43e-17	Alcohol oxidase	up
19885948	BBA_02936	1.7779	4.06e-15	5.12e-14	Peptidase family protein	up
19888899	BBA_05887	1.7788	2.45e-21	4.54e-20	Gamma-glutamyltranspeptidase	up
19891669	BBA_08657	1.8145	0.00013557	0.00052106	Short chain dehydrogenase	up
19888094	BBA_05082	1.8147	2.09e-21	3.87e-20	Aconitate hydratase, mitochondrial (Aconitase) (EC 4.2.1.-)	up
19892738	BBA_09726	1.8181	1.21e-12	1.29e-11	2-dehydropantoate 2-reductase, putative	up
19892648	BBA_09636	1.8445	8.42e-23	1.68e-21	Carboxyl transferase domain-containing protein	up
19891745	BBA_08733	1.9098	0.0090961	0.022577	Allantoicase-like protein	up
19888895	BBA_05883	1.9107	1.13e-15	1.5e-14	Beta-eliminating lyase	up
19888376	BBA_05364	1.9141	2.72e-24	5.91e-23	Delta-aminolevulinic acid dehydratase (EC 4.2.1.24)	up
19888018	BBA_05006	1.9177	0.0031399	0.0087636	Nucleotide sugar dehydrogenase	up
19885528	BBA_02516	1.9714	8.87e-27	2.12e-25	Malate synthase (EC 2.3.3.9)	up
19892312	BBA_09300	2.0419	0.015871	0.036413	Delta-1-pyrroline-5-carboxylate dehydrogenase	up
19890321	BBA_07309	2.0511	3.23e-29	8.39e-28	Phosphoesterase-like protein	up
19893225	BBA_10213	2.0631	3.24e-12	3.32e-11	Platelet-activating factor acetylhydrolase	up
19891807	BBA_08795	2.0925	1.46e-26	3.48e-25	Sphingomyelin phosphodiesterase	up
19885714	BBA_02702	2.121	4.49e-25	1e-23	Salicylate hydroxylase	up
19890298	BBA_07286	2.1219	2.49e-07	1.49e-06	Phosphoesterase-like protein	up
19888902	BBA_05890	2.1468	4.85e-28	1.22e-26	Branched-chain-amino-acid aminotransferase (EC 2.6.1.42)	up
19891292	BBA_08280	2.147	0.00082571	0.0026702	L-aminoadipate-semialdehyde dehydrogenase (EC 1.2.1.31) (Alpha-aminoadipate reductase)	up
19884943	BBA_01931	2.1673	0.0013497	0.0041479	Putative homocitrate synthase	up
19884516	BBA_01504	2.1756	8.06e-30	2.16e-28	Intradiol ring-cleavage dioxygenase, core	up
19886214	BBA_03202	2.1764	4.57e-05	0.00019355	Phospholipase C PLC-C	up
19891507	BBA_08495	2.2639	0.0001849	0.00068951	Glycosyltransferase family 20	up
19885078	BBA_02066	2.2928	3.84e-18	5.97e-17	4-aminobutyrate aminotransferase	up
19885315	BBA_02303	2.3377	4.27e-07	2.46e-06	Coproporphyrinogen III oxidase	up
19885434	BBA_02422	2.3389	3.4e-10	2.91e-09	Uncharacterized protein	up
19892033	BBA_09021	2.3402	0.019533	0.043377	Alcohol dehydrogenase, putative	up
19892032	BBA_09020	2.4513	0.01809	0.040662	Uncharacterized protein	up
19891657	BBA_08645	2.4767	6.06e-36	2.07e-34	Acyl-coenzyme A oxidase	up
19891741	BBA_08729	2.5649	4.95e-34	1.55e-32	Phosphatidylserine decarboxylase family protein	up
19885726	BBA_02714	2.7322	1.73e-45	8.59e-44	PhoD-like phosphatase	up
19891757	BBA_08745	2.7379	8.98e-08	5.7e-07	Cystathionine gamma-synthase	up
19888870	BBA_05858	2.7561	1.29e-39	5.15e-38	alpha-1,2-Mannosidase (EC 3.2.1.-)	up
19885835	BBA_02823	2.7673	1.66e-05	7.64e-05	Cytochrome P450 CYP504E1	up
19883901	BBA_00889	2.7866	0.0096588	0.02377	5'-nucleotidase domain-containing protein	up
19888237	BBA_05225	2.8161	5.72e-08	3.74e-07	3-beta-hydroxysteroid-Delta(8), Delta(7)-isomerase	up
19890187	BBA_07175	2.9091	2.77e-06	1.41e-05	FAD dependent oxidoreductase domain containing protein	up
19891756	BBA_08744	2.9525	0.0002651	0.00095397	Aspartokinase (EC 2.7.2.4)	up
19885165	BBA_02153	3.0571	1.22e-16	1.73e-15	Putative endochitinase CHI3	up
19889372	BBA_06360	3.1211	2.35e-09	1.84e-08	Succinyl-CoA synthetase, beta subunit	up
19890757	BBA_07745	3.1907	2.56e-44	1.23e-42	Glycoside hydrolase, catalytic core	up
19891755	BBA_08743	3.2475	6.31e-10	5.21e-09	Sarcosine oxidase	up
19892862	BBA_09850	3.5233	5.96e-18	9.15e-17	Putative pyruvate decarboxylase	up
19889881	BBA_06869	3.5335	3.42e-23	7.02e-22	Sterol 24-C-methyltransferase (EC 2.1.1.41) (Delta(24)-sterol C-methyltransferase)	up
19888791	BBA_05779	3.9982	0.0031552	0.0088042	Short chain dehydrogenase	up
19885357	BBA_02345	4.1185	1.53e-06	8.08e-06	4-aminobutyrate aminotransferase	up
19884854	BBA_01842	4.4119	1.39e-08	9.83e-08	Nucleotide sugar dehydrogenase	up
19890589	BBA_07577	4.4224	2.17e-07	1.31e-06	Group II pyridoxal-5-phosphate decarboxylase	up
19889178	BBA_06166	5.0245	2.77e-105	6.93e-103	Alcohol dehydrogenase I	up
19890652	BBA_07640	5.3932	1.12e-126	4.57e-124	Tyrosinase-like protein	up
19887630	BBA_04618	6.2417	3.13e-14	3.68e-13	Glucose-methanol-choline (Gmc) oxidoreductase	up
19887717	BBA_04705	6.9727	3.64e-05	0.00015725	Cytochrome P450 CYP5293A1	up
19885356	BBA_02344	7.2839	1.36e-06	7.26e-06	Succinate-semialdehyde dehydrogenase	up
19886937	BBA_03925	Inf	0.00064	0.0021214	Aldo/keto reductase	up
19892609	BBA_09597	#NAME?	0.0080359	0.020192	Oxidoreductase, short chain dehydrogenase/reductase family protein	down
19892013	BBA_09001	#NAME?	0.016236	0.037144	Prenyltransferase, UbiA family protein	down
